# Supplementary material for: Conformation Selection by ATP-competitive Inhibitors and Allosteric Communication in ERK2
Source: bioRxiv. 2023 Nov 6:2023.09.12.557258. Originally published 2023 Sep 12. Preprint. [Version 2] doi: 10.1101/2023.09.12.557258 (PMC10515847; doi:10.1101/2023.09.12.557258)
Supplement: Supplement 2 [file media-2.xlsx]

## Sheet: Apo-0P
Protein	Start	End	Sequence	Modification	Fragment	MaxUptake	MHP	State	Exposure	Center	Center SD	Uptake	Uptake SD	RT	RT SD
MAPK1_RAT	2	11	AAAAAAGPEM			8	859.398	Apo-0P	0	859.908	0.000122	0	0	4.10752	0.001545
MAPK1_RAT	2	11	AAAAAAGPEM			8	859.398	Apo-0P	0.001	860.408	0	0.500201	0.000122	4.13027	0
MAPK1_RAT	2	11	AAAAAAGPEM			8	859.398	Apo-0P	0.5	864.496	0	4.58758	0.000122	4.10507	0
MAPK1_RAT	2	11	AAAAAAGPEM			8	859.398	Apo-0P	1	864.703	0	4.79461	0.000122	4.05832	0
MAPK1_RAT	2	11	AAAAAAGPEM			8	859.398	Apo-0P	3	864.603	0	4.6945	0.000122	4.11993	0
MAPK1_RAT	2	11	AAAAAAGPEM			8	859.398	Apo-0P	8	864.683	0	4.77508	0.000122	4.1159	0
MAPK1_RAT	2	11	AAAAAAGPEM			8	859.398	Apo-0P	16	864.72	0	4.8118	0.000122	4.11531	0
MAPK1_RAT	2	11	AAAAAAGPEM			8	859.398	Apo-0P	30	864.554	0	4.64569	0.000122	4.10526	0
MAPK1_RAT	2	11	AAAAAAGPEM			8	859.398	Apo-0P	60	864.576	0	4.66747	0.000122	4.11568	0
MAPK1_RAT	2	11	AAAAAAGPEM			8	859.398	Apo-0P	90	864.636	0	4.72839	0.000122	4.10142	0
MAPK1_RAT	2	11	AAAAAAGPEM			8	859.398	Apo-0P	180	864.592	0	4.68431	0.000122	4.1115	0
MAPK1_RAT	2	17	AAAAAAGPEMVRGQVF			14	1545.78	Apo-0P	0	1546.75	0.001403	0	0	5.23925	0.000472
MAPK1_RAT	2	17	AAAAAAGPEMVRGQVF			14	1545.78	Apo-0P	0.001	1547.27	0	0.524227	0.001403	5.25922	0
MAPK1_RAT	2	17	AAAAAAGPEMVRGQVF			14	1545.78	Apo-0P	0.5	1555.03	0	8.28051	0.001403	5.2317	0
MAPK1_RAT	2	17	AAAAAAGPEMVRGQVF			14	1545.78	Apo-0P	1	1555.7	0	8.95094	0.001403	5.14662	0
MAPK1_RAT	2	17	AAAAAAGPEMVRGQVF			14	1545.78	Apo-0P	3	1555.41	0	8.66345	0.001403	5.24599	0
MAPK1_RAT	2	17	AAAAAAGPEMVRGQVF			14	1545.78	Apo-0P	8	1555.48	0	8.73152	0.001403	5.24047	0
MAPK1_RAT	2	17	AAAAAAGPEMVRGQVF			14	1545.78	Apo-0P	16	1555.54	0	8.79711	0.001403	5.2414	0
MAPK1_RAT	2	17	AAAAAAGPEMVRGQVF			14	1545.78	Apo-0P	30	1555.56	0	8.81597	0.001403	5.23493	0
MAPK1_RAT	2	17	AAAAAAGPEMVRGQVF			14	1545.78	Apo-0P	60	1555.58	0	8.83509	0.001403	5.24375	0
MAPK1_RAT	2	17	AAAAAAGPEMVRGQVF			14	1545.78	Apo-0P	90	1555.6	0	8.85302	0.001403	5.23124	0
MAPK1_RAT	2	17	AAAAAAGPEMVRGQVF			14	1545.78	Apo-0P	180	1555.55	0	8.80823	0.001403	5.23501	0
MAPK1_RAT	12	26	VRGQVFDVGPRYTNL			13	1720.91	Apo-0P	0	1721.94	0.000794	0	0	5.17823	0.001339
MAPK1_RAT	12	26	VRGQVFDVGPRYTNL			13	1720.91	Apo-0P	0.001	1722.26	0	0.321891	0.000794	5.20457	0
MAPK1_RAT	12	26	VRGQVFDVGPRYTNL			13	1720.91	Apo-0P	0.5	1726.18	0	4.23789	0.000794	5.17877	0
MAPK1_RAT	12	26	VRGQVFDVGPRYTNL			13	1720.91	Apo-0P	1	1726.99	0	5.04876	0.000794	5.09561	0
MAPK1_RAT	12	26	VRGQVFDVGPRYTNL			13	1720.91	Apo-0P	3	1727.19	0	5.25021	0.000794	5.19442	0
MAPK1_RAT	12	26	VRGQVFDVGPRYTNL			13	1720.91	Apo-0P	8	1727.61	0	5.6709	0.000794	5.19012	0
MAPK1_RAT	12	26	VRGQVFDVGPRYTNL			13	1720.91	Apo-0P	16	1727.69	0	5.74842	0.000794	5.18852	0
MAPK1_RAT	12	26	VRGQVFDVGPRYTNL			13	1720.91	Apo-0P	30	1727.5	0	5.56643	0.000794	5.1802	0
MAPK1_RAT	12	26	VRGQVFDVGPRYTNL			13	1720.91	Apo-0P	60	1727.56	0	5.6216	0.000794	5.19283	0
MAPK1_RAT	12	26	VRGQVFDVGPRYTNL			13	1720.91	Apo-0P	90	1727.6	0	5.66325	0.000794	5.17986	0
MAPK1_RAT	12	26	VRGQVFDVGPRYTNL			13	1720.91	Apo-0P	180	1727.64	0	5.70053	0.000794	5.18376	0
MAPK1_RAT	18	26	DVGPRYTNL			7	1034.53	Apo-0P	0	1035.07	0.001567	0	0	4.70266	0.002118
MAPK1_RAT	18	26	DVGPRYTNL			7	1034.53	Apo-0P	0.001	1035.34	0	0.274307	0.001567	4.72977	0
MAPK1_RAT	18	26	DVGPRYTNL			7	1034.53	Apo-0P	0.5	1037.15	0	2.0841	0.001567	4.70699	0
MAPK1_RAT	18	26	DVGPRYTNL			7	1034.53	Apo-0P	1	1037.61	0	2.5396	0.001567	4.63942	0
MAPK1_RAT	18	26	DVGPRYTNL			7	1034.53	Apo-0P	3	1037.74	0	2.66999	0.001567	4.71991	0
MAPK1_RAT	18	26	DVGPRYTNL			7	1034.53	Apo-0P	8	1037.79	0	2.7206	0.001567	4.71399	0
MAPK1_RAT	18	26	DVGPRYTNL			7	1034.53	Apo-0P	16	1037.82	0	2.75056	0.001567	4.71439	0
MAPK1_RAT	18	26	DVGPRYTNL			7	1034.53	Apo-0P	30	1037.72	0	2.65576	0.001567	4.70677	0
MAPK1_RAT	18	26	DVGPRYTNL			7	1034.53	Apo-0P	60	1037.73	0	2.66001	0.001567	4.71845	0
MAPK1_RAT	18	26	DVGPRYTNL			7	1034.53	Apo-0P	90	1037.76	0	2.69161	0.001567	4.70471	0
MAPK1_RAT	18	26	DVGPRYTNL			7	1034.53	Apo-0P	180	1037.8	0	2.73095	0.001567	4.71077	0
MAPK1_RAT	27	33	SYIGEGA			6	696.32	Apo-0P	0	696.693	0.000556	0	0	4.34835	0.001682
MAPK1_RAT	27	33	SYIGEGA			6	696.32	Apo-0P	0.001	696.985	0	0.292675	0.000556	4.38214	0
MAPK1_RAT	27	33	SYIGEGA			6	696.32	Apo-0P	0.5	698.516	0	1.8234	0.000556	4.35479	0
MAPK1_RAT	27	33	SYIGEGA			6	696.32	Apo-0P	1	698.729	0	2.03609	0.000556	4.30615	0
MAPK1_RAT	27	33	SYIGEGA			6	696.32	Apo-0P	3	699.035	0	2.34286	0.000556	4.3728	0
MAPK1_RAT	27	33	SYIGEGA			6	696.32	Apo-0P	8	699.43	0	2.73764	0.000556	4.3684	0
MAPK1_RAT	27	33	SYIGEGA			6	696.32	Apo-0P	16	699.62	0	2.92741	0.000556	4.36884	0
MAPK1_RAT	27	33	SYIGEGA			6	696.32	Apo-0P	30	699.649	0	2.95669	0.000556	4.3553	0
MAPK1_RAT	27	33	SYIGEGA			6	696.32	Apo-0P	60	699.739	0	3.0466	0.000556	4.36779	0
MAPK1_RAT	27	33	SYIGEGA			6	696.32	Apo-0P	90	699.772	0	3.07928	0.000556	4.35146	0
MAPK1_RAT	27	33	SYIGEGA			6	696.32	Apo-0P	180	699.797	0	3.10474	0.000556	4.36274	0
MAPK1_RAT	27	34	SYIGEGAY			7	859.383	Apo-0P	0	859.874	0.000187	0	0	5.09248	0.000797
MAPK1_RAT	27	34	SYIGEGAY			7	859.383	Apo-0P	0.001	860.211	0	0.337083	0.000187	5.11411	0
MAPK1_RAT	27	34	SYIGEGAY			7	859.383	Apo-0P	0.5	862.353	0	2.47894	0.000187	5.08773	0
MAPK1_RAT	27	34	SYIGEGAY			7	859.383	Apo-0P	1	862.605	0	2.73078	0.000187	5.01887	0
MAPK1_RAT	27	34	SYIGEGAY			7	859.383	Apo-0P	3	862.888	0	3.01379	0.000187	5.09921	0
MAPK1_RAT	27	34	SYIGEGAY			7	859.383	Apo-0P	8	863.22	0	3.34629	0.000187	5.09726	0
MAPK1_RAT	27	34	SYIGEGAY			7	859.383	Apo-0P	16	863.49	0	3.61589	0.000187	5.09706	0
MAPK1_RAT	27	34	SYIGEGAY			7	859.383	Apo-0P	30	863.53	0	3.65639	0.000187	5.08855	0
MAPK1_RAT	27	34	SYIGEGAY			7	859.383	Apo-0P	60	863.556	0	3.68153	0.000187	5.09913	0
MAPK1_RAT	27	34	SYIGEGAY			7	859.383	Apo-0P	90	863.585	0	3.71088	0.000187	5.08743	0
MAPK1_RAT	27	34	SYIGEGAY			7	859.383	Apo-0P	180	863.658	0	3.78373	0.000187	5.0965	0
MAPK1_RAT	27	36	SYIGEGAYGM			9	1047.45	Apo-0P	0	1048.11	0.002224	0	0	5.67932	0.000637
MAPK1_RAT	27	36	SYIGEGAYGM			9	1047.45	Apo-0P	0.001	1048.6	0	0.488376	0.002224	5.6996	0
MAPK1_RAT	27	36	SYIGEGAYGM			9	1047.45	Apo-0P	0.5	1051.81	0	3.70304	0.002224	5.67534	0
MAPK1_RAT	27	36	SYIGEGAYGM			9	1047.45	Apo-0P	1	1052.13	0	4.02202	0.002224	5.60235	0
MAPK1_RAT	27	36	SYIGEGAYGM			9	1047.45	Apo-0P	3	1052.37	0	4.25568	0.002224	5.68864	0
MAPK1_RAT	27	36	SYIGEGAYGM			9	1047.45	Apo-0P	8	1052.79	0	4.67496	0.002224	5.68786	0
MAPK1_RAT	27	36	SYIGEGAYGM			9	1047.45	Apo-0P	16	1052.92	0	4.80997	0.002224	5.68766	0
MAPK1_RAT	27	36	SYIGEGAYGM			9	1047.45	Apo-0P	30	1053.03	0	4.91541	0.002224	5.67875	0
MAPK1_RAT	27	36	SYIGEGAYGM			9	1047.45	Apo-0P	60	1053.01	0	4.90312	0.002224	5.68814	0
MAPK1_RAT	27	36	SYIGEGAYGM			9	1047.45	Apo-0P	90	1053.13	0	5.02036	0.002224	5.68095	0
MAPK1_RAT	27	36	SYIGEGAYGM			9	1047.45	Apo-0P	180	1053.15	0	5.0366	0.002224	5.68674	0
MAPK1_RAT	27	38	SYIGEGAYGMVC			11	1249.52	Apo-0P	0	1250.39	0.020543	0	0	6.21652	0.003034
MAPK1_RAT	27	38	SYIGEGAYGMVC			11	1249.52	Apo-0P	0.001	1251.25	0	0.864327	0.020543	6.21606	0
MAPK1_RAT	27	38	SYIGEGAYGMVC			11	1249.52	Apo-0P	0.5	1253.82	0	3.43132	0.020543	6.1954	0
MAPK1_RAT	27	38	SYIGEGAYGMVC			11	1249.52	Apo-0P	1	1254.34	0	3.94995	0.020543	6.12481	0
MAPK1_RAT	27	38	SYIGEGAYGMVC			11	1249.52	Apo-0P	3	1254.44	0	4.0521	0.020543	6.21328	0
MAPK1_RAT	27	38	SYIGEGAYGMVC			11	1249.52	Apo-0P	8	1254.98	0	4.59163	0.020543	6.20712	0
MAPK1_RAT	27	38	SYIGEGAYGMVC			11	1249.52	Apo-0P	16	1255.22	0	4.83239	0.020543	6.20539	0
MAPK1_RAT	27	38	SYIGEGAYGMVC			11	1249.52	Apo-0P	30	1255.11	0	4.72061	0.020543	6.20358	0
MAPK1_RAT	27	38	SYIGEGAYGMVC			11	1249.52	Apo-0P	60	1255.29	0	4.90151	0.020543	6.21222	0
MAPK1_RAT	27	38	SYIGEGAYGMVC			11	1249.52	Apo-0P	90	1255.55	0	5.15823	0.020543	6.19907	0
MAPK1_RAT	27	38	SYIGEGAYGMVC			11	1249.52	Apo-0P	180	1256.02	0	5.63423	0.020543	6.20376	0
MAPK1_RAT	29	40	IGEGAYGMVCSA			11	1157.5	Apo-0P	0	1158.24	0.002941	0	0	5.59111	0.000832
MAPK1_RAT	29	40	IGEGAYGMVCSA			11	1157.5	Apo-0P	0.001	1158.77	0	0.528441	0.002941	5.60455	0
MAPK1_RAT	29	40	IGEGAYGMVCSA			11	1157.5	Apo-0P	0.5	1161.66	0	3.41596	0.002941	5.57672	0
MAPK1_RAT	29	40	IGEGAYGMVCSA			11	1157.5	Apo-0P	1	1161.84	0	3.59057	0.002941	5.51453	0
MAPK1_RAT	29	40	IGEGAYGMVCSA			11	1157.5	Apo-0P	3	1161.95	0	3.70821	0.002941	5.58849	0
MAPK1_RAT	29	40	IGEGAYGMVCSA			11	1157.5	Apo-0P	8	1162.05	0	3.80538	0.002941	5.58689	0
MAPK1_RAT	29	40	IGEGAYGMVCSA			11	1157.5	Apo-0P	16	1162.16	0	3.91295	0.002941	5.58551	0
MAPK1_RAT	29	40	IGEGAYGMVCSA			11	1157.5	Apo-0P	30	1162.13	0	3.88725	0.002941	5.57902	0
MAPK1_RAT	29	40	IGEGAYGMVCSA			11	1157.5	Apo-0P	60	1162.21	0	3.96914	0.002941	5.59452	0
MAPK1_RAT	29	40	IGEGAYGMVCSA			11	1157.5	Apo-0P	90	1162.36	0	4.12038	0.002941	5.57688	0
MAPK1_RAT	29	40	IGEGAYGMVCSA			11	1157.5	Apo-0P	180	1162.83	0	4.58223	0.002941	5.58185	0
MAPK1_RAT	34	40	YGMVCSA			6	730.29	Apo-0P	0	730.796	0.001648	0	0	4.89813	0.001043
MAPK1_RAT	34	40	YGMVCSA			6	730.29	Apo-0P	0.001	731.152	0	0.35597	0.001648	4.92692	0
MAPK1_RAT	34	40	YGMVCSA			6	730.29	Apo-0P	0.5	731.6	0	0.803773	0.001648	4.90348	0
MAPK1_RAT	34	40	YGMVCSA			6	730.29	Apo-0P	1	731.602	0	0.806187	0.001648	4.84555	0
MAPK1_RAT	34	40	YGMVCSA			6	730.29	Apo-0P	3	731.622	0	0.826466	0.001648	4.91648	0
MAPK1_RAT	34	40	YGMVCSA			6	730.29	Apo-0P	8	731.682	0	0.886579	0.001648	4.91534	0
MAPK1_RAT	34	40	YGMVCSA			6	730.29	Apo-0P	16	731.714	0	0.918575	0.001648	4.9161	0
MAPK1_RAT	34	40	YGMVCSA			6	730.29	Apo-0P	30	731.791	0	0.995362	0.001648	4.90521	0
MAPK1_RAT	34	40	YGMVCSA			6	730.29	Apo-0P	60	731.936	0	1.13991	0.001648	4.91907	0
MAPK1_RAT	34	40	YGMVCSA			6	730.29	Apo-0P	90	732.065	0	1.26956	0.001648	4.90253	0
MAPK1_RAT	34	40	YGMVCSA			6	730.29	Apo-0P	180	732.465	0	1.66911	0.001648	4.90908	0
MAPK1_RAT	41	64	YDNLNKVRVAIKKISPFEHQTYCQ			22	2894.5	Apo-0P	0	2896.27	0.011383	0	0	5.07373	0.001407
MAPK1_RAT	41	64	YDNLNKVRVAIKKISPFEHQTYCQ			22	2894.5	Apo-0P	0.001	2896.51	0	0.243296	0.011383	5.10603	0
MAPK1_RAT	41	64	YDNLNKVRVAIKKISPFEHQTYCQ			22	2894.5	Apo-0P	0.5	2899.71	4.54747e-13	3.43897	0.011383	5.08059	0
MAPK1_RAT	41	64	YDNLNKVRVAIKKISPFEHQTYCQ			22	2894.5	Apo-0P	1	2900.51	0	4.23958	0.011383	4.98596	0
MAPK1_RAT	41	64	YDNLNKVRVAIKKISPFEHQTYCQ			22	2894.5	Apo-0P	3	2900.47	4.54747e-13	4.19989	0.011383	5.0955	0
MAPK1_RAT	41	64	YDNLNKVRVAIKKISPFEHQTYCQ			22	2894.5	Apo-0P	8	2900.79	0	4.52124	0.011383	5.08718	0
MAPK1_RAT	41	64	YDNLNKVRVAIKKISPFEHQTYCQ			22	2894.5	Apo-0P	16	2901.25	0	4.97701	0.011383	5.08472	0
MAPK1_RAT	41	64	YDNLNKVRVAIKKISPFEHQTYCQ			22	2894.5	Apo-0P	30	2901.02	0	4.74794	0.011383	5.07947	0
MAPK1_RAT	41	64	YDNLNKVRVAIKKISPFEHQTYCQ			22	2894.5	Apo-0P	60	2901.45	0	5.17706	0.011383	5.08512	0
MAPK1_RAT	41	64	YDNLNKVRVAIKKISPFEHQTYCQ			22	2894.5	Apo-0P	90	2901.63	0	5.36467	0.011383	5.07047	0
MAPK1_RAT	41	64	YDNLNKVRVAIKKISPFEHQTYCQ			22	2894.5	Apo-0P	180	2901.75	0	5.48105	0.011383	5.07939	0
MAPK1_RAT	45	62	NKVRVAIKKISPFEHQTY			16	2158.21	Apo-0P	0	2159.5	0.013469	0	0	4.06924	0.001747
MAPK1_RAT	45	62	NKVRVAIKKISPFEHQTY			16	2158.21	Apo-0P	0.001	2159.98	0	0.480849	0.013469	4.10865	0
MAPK1_RAT	45	62	NKVRVAIKKISPFEHQTY			16	2158.21	Apo-0P	0.5	2162.98	0	3.48111	0.013469	4.08193	0
MAPK1_RAT	45	62	NKVRVAIKKISPFEHQTY			16	2158.21	Apo-0P	1	2163.36	0	3.85992	0.013469	4.01859	0
MAPK1_RAT	45	62	NKVRVAIKKISPFEHQTY			16	2158.21	Apo-0P	3	2163.31	0	3.8085	0.013469	4.09647	0
MAPK1_RAT	45	62	NKVRVAIKKISPFEHQTY			16	2158.21	Apo-0P	8	2163.41	0	3.9146	0.013469	4.09138	0
MAPK1_RAT	45	62	NKVRVAIKKISPFEHQTY			16	2158.21	Apo-0P	16	2163.48	0	3.97852	0.013469	4.09084	0
MAPK1_RAT	45	62	NKVRVAIKKISPFEHQTY			16	2158.21	Apo-0P	30	2163.33	0	3.83374	0.013469	4.07938	0
MAPK1_RAT	45	62	NKVRVAIKKISPFEHQTY			16	2158.21	Apo-0P	60	2163.41	0	3.91113	0.013469	4.09312	0
MAPK1_RAT	45	62	NKVRVAIKKISPFEHQTY			16	2158.21	Apo-0P	90	2163.48	0	3.97763	0.013469	4.07597	0
MAPK1_RAT	45	62	NKVRVAIKKISPFEHQTY			16	2158.21	Apo-0P	180	2163.67	0	4.17408	0.013469	4.08431	0
MAPK1_RAT	45	63	NKVRVAIKKISPFEHQTYC			17	2261.22	Apo-0P	0	2262.65	0.002001	0	0	4.1935	0.0013
MAPK1_RAT	45	63	NKVRVAIKKISPFEHQTYC			17	2261.22	Apo-0P	0.001	2263.14	0	0.495094	0.002001	4.22937	0
MAPK1_RAT	45	63	NKVRVAIKKISPFEHQTYC			17	2261.22	Apo-0P	0.5	2266.57	0	3.92202	0.002001	4.20545	0
MAPK1_RAT	45	63	NKVRVAIKKISPFEHQTYC			17	2261.22	Apo-0P	1	2267.01	0	4.36302	0.002001	4.13018	0
MAPK1_RAT	45	63	NKVRVAIKKISPFEHQTYC			17	2261.22	Apo-0P	3	2266.9	0	4.25484	0.002001	4.22253	0
MAPK1_RAT	45	63	NKVRVAIKKISPFEHQTYC			17	2261.22	Apo-0P	8	2267.03	0	4.3792	0.002001	4.21477	0
MAPK1_RAT	45	63	NKVRVAIKKISPFEHQTYC			17	2261.22	Apo-0P	16	2267.08	0	4.4325	0.002001	4.21271	0
MAPK1_RAT	45	63	NKVRVAIKKISPFEHQTYC			17	2261.22	Apo-0P	30	2266.93	0	4.2813	0.002001	4.20709	0
MAPK1_RAT	45	63	NKVRVAIKKISPFEHQTYC			17	2261.22	Apo-0P	60	2266.99	0	4.34499	0.002001	4.21754	0
MAPK1_RAT	45	63	NKVRVAIKKISPFEHQTYC			17	2261.22	Apo-0P	90	2267.06	0	4.41293	0.002001	4.20036	0
MAPK1_RAT	45	63	NKVRVAIKKISPFEHQTYC			17	2261.22	Apo-0P	180	2267.26	0	4.61465	0.002001	4.20849	0
MAPK1_RAT	45	64	NKVRVAIKKISPFEHQTYCQ			18	2389.28	Apo-0P	0	2390.78	0.00835	0	0	4.09043	0.002342
MAPK1_RAT	45	64	NKVRVAIKKISPFEHQTYCQ			18	2389.28	Apo-0P	0.001	2391.31	0	0.530851	0.00835	4.12795	0
MAPK1_RAT	45	64	NKVRVAIKKISPFEHQTYCQ			18	2389.28	Apo-0P	0.5	2395.21	0	4.42842	0.00835	4.10201	0
MAPK1_RAT	45	64	NKVRVAIKKISPFEHQTYCQ			18	2389.28	Apo-0P	1	2395.65	0	4.87022	0.00835	4.03847	0
MAPK1_RAT	45	64	NKVRVAIKKISPFEHQTYCQ			18	2389.28	Apo-0P	3	2395.57	0	4.79248	0.00835	4.1159	0
MAPK1_RAT	45	64	NKVRVAIKKISPFEHQTYCQ			18	2389.28	Apo-0P	8	2395.73	0	4.94777	0.00835	4.11067	0
MAPK1_RAT	45	64	NKVRVAIKKISPFEHQTYCQ			18	2389.28	Apo-0P	16	2395.78	0	5.00353	0.00835	4.11068	0
MAPK1_RAT	45	64	NKVRVAIKKISPFEHQTYCQ			18	2389.28	Apo-0P	30	2395.63	0	4.84645	0.00835	4.09868	0
MAPK1_RAT	45	64	NKVRVAIKKISPFEHQTYCQ			18	2389.28	Apo-0P	60	2395.66	0	4.87922	0.00835	4.11082	0
MAPK1_RAT	45	64	NKVRVAIKKISPFEHQTYCQ			18	2389.28	Apo-0P	90	2395.74	0	4.96129	0.00835	4.09647	0
MAPK1_RAT	45	64	NKVRVAIKKISPFEHQTYCQ			18	2389.28	Apo-0P	180	2395.96	0	5.17643	0.00835	4.10514	0
MAPK1_RAT	63	69	CQRTLRE			6	905.462	Apo-0P	0	906.037	0.010161	0	0	2.51395	0.000259
MAPK1_RAT	63	69	CQRTLRE			6	905.462	Apo-0P	0.001	906.365	0	0.328179	0.010161	2.52131	0
MAPK1_RAT	63	69	CQRTLRE			6	905.462	Apo-0P	0.5	906.51	0	0.473023	0.010161	2.50667	0
MAPK1_RAT	63	69	CQRTLRE			6	905.462	Apo-0P	1	906.574	0	0.536662	0.010161	2.52758	0
MAPK1_RAT	63	69	CQRTLRE			6	905.462	Apo-0P	3	906.793	0	0.755364	0.010161	2.52162	0
MAPK1_RAT	63	69	CQRTLRE			6	905.462	Apo-0P	8	907.026	1.13687e-13	0.989263	0.010161	2.51051	0
MAPK1_RAT	63	69	CQRTLRE			6	905.462	Apo-0P	16	907.211	0	1.17342	0.010161	2.50974	0
MAPK1_RAT	63	69	CQRTLRE			6	905.462	Apo-0P	30	907.356	0	1.31849	0.010161	2.51014	0
MAPK1_RAT	63	69	CQRTLRE			6	905.462	Apo-0P	60	907.478	0	1.44093	0.010161	2.51499	0
MAPK1_RAT	63	69	CQRTLRE			6	905.462	Apo-0P	90	907.574	0	1.53665	0.010161	2.50417	0
MAPK1_RAT	63	69	CQRTLRE			6	905.462	Apo-0P	180	907.763	1.13687e-13	1.72536	0.010161	2.51094	0
MAPK1_RAT	70	76	IKILLRF			6	902.619	Apo-0P	0	903.149	0.002092	0	0	5.83047	0.00126
MAPK1_RAT	70	76	IKILLRF			6	902.619	Apo-0P	0.001	903.286	1.13687e-13	0.137238	0.002092	5.84922	0
MAPK1_RAT	70	76	IKILLRF			6	902.619	Apo-0P	0.5	903.282	0	0.13311	0.002092	5.83617	0
MAPK1_RAT	70	76	IKILLRF			6	902.619	Apo-0P	1	903.3	1.13687e-13	0.151619	0.002092	5.71191	0
MAPK1_RAT	70	76	IKILLRF			6	902.619	Apo-0P	3	903.377	0	0.228076	0.002092	5.85169	0
MAPK1_RAT	70	76	IKILLRF			6	902.619	Apo-0P	8	903.624	0	0.474759	0.002092	5.84524	0
MAPK1_RAT	70	76	IKILLRF			6	902.619	Apo-0P	16	903.788	0	0.639338	0.002092	5.84243	0
MAPK1_RAT	70	76	IKILLRF			6	902.619	Apo-0P	30	903.942	0	0.793119	0.002092	5.84208	0
MAPK1_RAT	70	76	IKILLRF			6	902.619	Apo-0P	60	904.121	1.13687e-13	0.971836	0.002092	5.84686	0
MAPK1_RAT	70	76	IKILLRF			6	902.619	Apo-0P	90	904.184	0	1.03478	0.002092	5.8369	0
MAPK1_RAT	70	76	IKILLRF			6	902.619	Apo-0P	180	904.395	0	1.24603	0.002092	5.83749	0
MAPK1_RAT	70	83	IKILLRFRHENIIG			13	1722.05	Apo-0P	0	1723.11	0.009001	0	0	4.95034	0.001861
MAPK1_RAT	70	83	IKILLRFRHENIIG			13	1722.05	Apo-0P	0.001	1723.51	0	0.401018	0.009001	4.97077	0
MAPK1_RAT	70	83	IKILLRFRHENIIG			13	1722.05	Apo-0P	0.5	1723.63	0	0.517608	0.009001	4.95144	0
MAPK1_RAT	70	83	IKILLRFRHENIIG			13	1722.05	Apo-0P	1	1723.71	2.27374e-13	0.596045	0.009001	4.85766	0
MAPK1_RAT	70	83	IKILLRFRHENIIG			13	1722.05	Apo-0P	3	1723.87	0	0.762676	0.009001	4.96684	0
MAPK1_RAT	70	83	IKILLRFRHENIIG			13	1722.05	Apo-0P	8	1724.35	2.27374e-13	1.23899	0.009001	4.95566	0
MAPK1_RAT	70	83	IKILLRFRHENIIG			13	1722.05	Apo-0P	16	1724.54	0	1.4241	0.009001	4.95894	0
MAPK1_RAT	70	83	IKILLRFRHENIIG			13	1722.05	Apo-0P	30	1724.54	0	1.42766	0.009001	4.95602	0
MAPK1_RAT	70	83	IKILLRFRHENIIG			13	1722.05	Apo-0P	60	1724.76	0	1.64965	0.009001	4.95813	0
MAPK1_RAT	70	83	IKILLRFRHENIIG			13	1722.05	Apo-0P	90	1724.83	0	1.71641	0.009001	4.94631	0
MAPK1_RAT	70	83	IKILLRFRHENIIG			13	1722.05	Apo-0P	180	1725.05	0	1.93919	0.009001	4.95374	0
MAPK1_RAT	74	83	LRFRHENIIG			9	1254.71	Apo-0P	0	1255.42	0.000783	0	0	4.2076	0.002138
MAPK1_RAT	74	83	LRFRHENIIG			9	1254.71	Apo-0P	0.001	1255.58	0	0.157463	0.000783	4.24702	0
MAPK1_RAT	74	83	LRFRHENIIG			9	1254.71	Apo-0P	0.5	1255.81	0	0.390393	0.000783	4.22388	0
MAPK1_RAT	74	83	LRFRHENIIG			9	1254.71	Apo-0P	1	1255.87	0	0.447572	0.000783	4.15188	0
MAPK1_RAT	74	83	LRFRHENIIG			9	1254.71	Apo-0P	3	1256.07	0	0.646928	0.000783	4.24193	0
MAPK1_RAT	74	83	LRFRHENIIG			9	1254.71	Apo-0P	8	1256.31	0	0.888168	0.000783	4.236	0
MAPK1_RAT	74	83	LRFRHENIIG			9	1254.71	Apo-0P	16	1256.41	0	0.989457	0.000783	4.23393	0
MAPK1_RAT	74	83	LRFRHENIIG			9	1254.71	Apo-0P	30	1256.45	0	1.02422	0.000783	4.22193	0
MAPK1_RAT	74	83	LRFRHENIIG			9	1254.71	Apo-0P	60	1256.52	0	1.09824	0.000783	4.23525	0
MAPK1_RAT	74	83	LRFRHENIIG			9	1254.71	Apo-0P	90	1256.59	0	1.16533	0.000783	4.21862	0
MAPK1_RAT	74	83	LRFRHENIIG			9	1254.71	Apo-0P	180	1256.71	2.27374e-13	1.28183	0.000783	4.22729	0
MAPK1_RAT	74	86	LRFRHENIIGIND			12	1596.86	Apo-0P	0	1597.77	0.005998	0	0	4.76364	0.000747
MAPK1_RAT	74	86	LRFRHENIIGIND			12	1596.86	Apo-0P	0.001	1598.07	0	0.301127	0.005998	4.79351	0
MAPK1_RAT	74	86	LRFRHENIIGIND			12	1596.86	Apo-0P	0.5	1598.82	0	1.0496	0.005998	4.77404	0
MAPK1_RAT	74	86	LRFRHENIIGIND			12	1596.86	Apo-0P	1	1598.99	0	1.22536	0.005998	4.67087	0
MAPK1_RAT	74	86	LRFRHENIIGIND			12	1596.86	Apo-0P	3	1599.22	0	1.45134	0.005998	4.78587	0
MAPK1_RAT	74	86	LRFRHENIIGIND			12	1596.86	Apo-0P	8	1599.57	0	1.80107	0.005998	4.78121	0
MAPK1_RAT	74	86	LRFRHENIIGIND			12	1596.86	Apo-0P	16	1599.79	0	2.02451	0.005998	4.78255	0
MAPK1_RAT	74	86	LRFRHENIIGIND			12	1596.86	Apo-0P	30	1599.87	0	2.10334	0.005998	4.7768	0
MAPK1_RAT	74	86	LRFRHENIIGIND			12	1596.86	Apo-0P	60	1599.96	0	2.19261	0.005998	4.7827	0
MAPK1_RAT	74	86	LRFRHENIIGIND			12	1596.86	Apo-0P	90	1600.04	0	2.27865	0.005998	4.76894	0
MAPK1_RAT	74	86	LRFRHENIIGIND			12	1596.86	Apo-0P	180	1600.16	0	2.39042	0.005998	4.77536	0
MAPK1_RAT	75	83	RFRHENIIG			8	1141.62	Apo-0P	0	1142.27	0.00114	0	0	3.6891	0.002747
MAPK1_RAT	75	83	RFRHENIIG			8	1141.62	Apo-0P	0.001	1142.41	0	0.137443	0.00114	3.73529	0
MAPK1_RAT	75	83	RFRHENIIG			8	1141.62	Apo-0P	0.5	1142.6	0	0.327615	0.00114	3.71192	0
MAPK1_RAT	75	83	RFRHENIIG			8	1141.62	Apo-0P	1	1142.67	0	0.395295	0.00114	3.62481	0
MAPK1_RAT	75	83	RFRHENIIG			8	1141.62	Apo-0P	3	1142.84	0	0.56837	0.00114	3.72732	0
MAPK1_RAT	75	83	RFRHENIIG			8	1141.62	Apo-0P	8	1143.1	0	0.829732	0.00114	3.72241	0
MAPK1_RAT	75	83	RFRHENIIG			8	1141.62	Apo-0P	16	1143.25	0	0.976444	0.00114	3.72271	0
MAPK1_RAT	75	83	RFRHENIIG			8	1141.62	Apo-0P	30	1143.19	0	0.91551	0.00114	3.70647	0
MAPK1_RAT	75	83	RFRHENIIG			8	1141.62	Apo-0P	60	1143.29	0	1.01793	0.00114	3.72129	0
MAPK1_RAT	75	83	RFRHENIIG			8	1141.62	Apo-0P	90	1143.33	0	1.05336	0.00114	3.70208	0
MAPK1_RAT	75	83	RFRHENIIG			8	1141.62	Apo-0P	180	1143.34	0	1.06923	0.00114	3.71348	0
MAPK1_RAT	75	86	RFRHENIIGIND			11	1483.78	Apo-0P	0	1484.63	0.00578	0	0	4.48301	0.001509
MAPK1_RAT	75	86	RFRHENIIGIND			11	1483.78	Apo-0P	0.001	1484.93	0	0.303241	0.00578	4.52002	0
MAPK1_RAT	75	86	RFRHENIIGIND			11	1483.78	Apo-0P	0.5	1485.65	0	1.02355	0.00578	4.49632	0
MAPK1_RAT	75	86	RFRHENIIGIND			11	1483.78	Apo-0P	1	1485.79	0	1.16246	0.00578	4.38798	0
MAPK1_RAT	75	86	RFRHENIIGIND			11	1483.78	Apo-0P	3	1486	0	1.37659	0.00578	4.5098	0
MAPK1_RAT	75	86	RFRHENIIGIND			11	1483.78	Apo-0P	8	1486.32	2.27374e-13	1.68896	0.00578	4.50485	0
MAPK1_RAT	75	86	RFRHENIIGIND			11	1483.78	Apo-0P	16	1486.54	0	1.91208	0.00578	4.50299	0
MAPK1_RAT	75	86	RFRHENIIGIND			11	1483.78	Apo-0P	30	1486.63	0	2.00664	0.00578	4.49636	0
MAPK1_RAT	75	86	RFRHENIIGIND			11	1483.78	Apo-0P	60	1486.69	0	2.06059	0.00578	4.50641	0
MAPK1_RAT	75	86	RFRHENIIGIND			11	1483.78	Apo-0P	90	1486.71	2.27374e-13	2.08628	0.00578	4.4902	0
MAPK1_RAT	75	86	RFRHENIIGIND			11	1483.78	Apo-0P	180	1486.79	0	2.16182	0.00578	4.49961	0
MAPK1_RAT	77	83	RHENIIG			6	838.453	Apo-0P	0	838.917	0.003983	0	0	3.49896	0.001342
MAPK1_RAT	77	83	RHENIIG			6	838.453	Apo-0P	0.001	839.028	0	0.111565	0.003983	3.54218	0
MAPK1_RAT	77	83	RHENIIG			6	838.453	Apo-0P	0.5	839.122	0	0.205377	0.003983	3.52188	0
MAPK1_RAT	77	83	RHENIIG			6	838.453	Apo-0P	1	839.094	1.13687e-13	0.177772	0.003983	3.41232	0
MAPK1_RAT	77	83	RHENIIG			6	838.453	Apo-0P	3	839.347	1.13687e-13	0.430747	0.003983	3.537	0
MAPK1_RAT	77	83	RHENIIG			6	838.453	Apo-0P	8	839.587	0	0.670398	0.003983	3.53222	0
MAPK1_RAT	77	83	RHENIIG			6	838.453	Apo-0P	16	839.684	0	0.767816	0.003983	3.5308	0
MAPK1_RAT	77	83	RHENIIG			6	838.453	Apo-0P	30	839.745	0	0.827935	0.003983	3.51999	0
MAPK1_RAT	77	83	RHENIIG			6	838.453	Apo-0P	60	839.854	0	0.937324	0.003983	3.52742	0
MAPK1_RAT	77	83	RHENIIG			6	838.453	Apo-0P	90	839.877	0	0.960053	0.003983	3.51219	0
MAPK1_RAT	77	83	RHENIIG			6	838.453	Apo-0P	180	839.848	0	0.931324	0.003983	3.52432	0
MAPK1_RAT	87	95	IIRAPTIEQ			7	1040.61	Apo-0P	0	1041.13	0.001009	0	0	4.281	0.000578
MAPK1_RAT	87	95	IIRAPTIEQ			7	1040.61	Apo-0P	0.001	1041.4	0	0.267727	0.001009	4.31273	0
MAPK1_RAT	87	95	IIRAPTIEQ			7	1040.61	Apo-0P	0.5	1044.03	0	2.90175	0.001009	4.29181	0
MAPK1_RAT	87	95	IIRAPTIEQ			7	1040.61	Apo-0P	1	1044.46	0	3.32356	0.001009	4.24463	0
MAPK1_RAT	87	95	IIRAPTIEQ			7	1040.61	Apo-0P	3	1044.57	0	3.43566	0.001009	4.30982	0
MAPK1_RAT	87	95	IIRAPTIEQ			7	1040.61	Apo-0P	8	1044.97	0	3.84145	0.001009	4.30292	0
MAPK1_RAT	87	95	IIRAPTIEQ			7	1040.61	Apo-0P	16	1045.34	0	4.21094	0.001009	4.30164	0
MAPK1_RAT	87	95	IIRAPTIEQ			7	1040.61	Apo-0P	30	1045.55	0	4.42343	0.001009	4.29402	0
MAPK1_RAT	87	95	IIRAPTIEQ			7	1040.61	Apo-0P	60	1045.7	0	4.56744	0.001009	4.3048	0
MAPK1_RAT	87	95	IIRAPTIEQ			7	1040.61	Apo-0P	90	1045.76	0	4.62707	0.001009	4.28934	0
MAPK1_RAT	87	95	IIRAPTIEQ			7	1040.61	Apo-0P	180	1045.79	0	4.65721	0.001009	4.29349	0
MAPK1_RAT	87	96	IIRAPTIEQM			8	1171.65	Apo-0P	0	1172.37	5.4585e-05	0	0	5.17358	0.000462
MAPK1_RAT	87	96	IIRAPTIEQM			8	1171.65	Apo-0P	0.001	1172.64	0	0.264063	5.4585e-05	5.19402	0
MAPK1_RAT	87	96	IIRAPTIEQM			8	1171.65	Apo-0P	0.5	1175.48	0	3.10862	5.4585e-05	5.16742	0
MAPK1_RAT	87	96	IIRAPTIEQM			8	1171.65	Apo-0P	1	1176.07	0	3.69466	5.4585e-05	5.08843	0
MAPK1_RAT	87	96	IIRAPTIEQM			8	1171.65	Apo-0P	3	1176.4	0	4.0277	5.4585e-05	5.18203	0
MAPK1_RAT	87	96	IIRAPTIEQM			8	1171.65	Apo-0P	8	1176.89	0	4.51513	5.4585e-05	5.17482	0
MAPK1_RAT	87	96	IIRAPTIEQM			8	1171.65	Apo-0P	16	1177.22	0	4.85123	5.4585e-05	5.17531	0
MAPK1_RAT	87	96	IIRAPTIEQM			8	1171.65	Apo-0P	30	1177.39	0	5.01685	5.4585e-05	5.16819	0
MAPK1_RAT	87	96	IIRAPTIEQM			8	1171.65	Apo-0P	60	1177.54	0	5.16596	5.4585e-05	5.17918	0
MAPK1_RAT	87	96	IIRAPTIEQM			8	1171.65	Apo-0P	90	1177.58	0	5.20205	5.4585e-05	5.16755	0
MAPK1_RAT	87	96	IIRAPTIEQM			8	1171.65	Apo-0P	180	1177.61	0	5.23677	5.4585e-05	5.16965	0
MAPK1_RAT	99	105	VYIVQDL			6	849.472	Apo-0P	0	849.978	0.009986	0	0	6.05122	0.00209
MAPK1_RAT	99	105	VYIVQDL			6	849.472	Apo-0P	0.001	850.14	0	0.1623	0.009986	6.05624	0
MAPK1_RAT	99	105	VYIVQDL			6	849.472	Apo-0P	0.5	850.499	0	0.521758	0.009986	6.04011	0
MAPK1_RAT	99	105	VYIVQDL			6	849.472	Apo-0P	1	850.783	0	0.805045	0.009986	5.9619	0
MAPK1_RAT	99	105	VYIVQDL			6	849.472	Apo-0P	3	851.031	0	1.05331	0.009986	6.05649	0
MAPK1_RAT	99	105	VYIVQDL			6	849.472	Apo-0P	8	851.279	0	1.30137	0.009986	6.04957	0
MAPK1_RAT	99	105	VYIVQDL			6	849.472	Apo-0P	16	851.353	0	1.37589	0.009986	6.04637	0
MAPK1_RAT	99	105	VYIVQDL			6	849.472	Apo-0P	30	851.371	0	1.39335	0.009986	6.0483	0
MAPK1_RAT	99	105	VYIVQDL			6	849.472	Apo-0P	60	851.375	0	1.39735	0.009986	6.05363	0
MAPK1_RAT	99	105	VYIVQDL			6	849.472	Apo-0P	90	851.389	0	1.41168	0.009986	6.04314	0
MAPK1_RAT	99	105	VYIVQDL			6	849.472	Apo-0P	180	851.413	0	1.43586	0.009986	6.04456	0
MAPK1_RAT	111	122	YKLLKTQHLSND			11	1459.79	Apo-0P	0	1460.63	0.002893	0	0	3.65371	0.001904
MAPK1_RAT	111	122	YKLLKTQHLSND			11	1459.79	Apo-0P	0.001	1461.07	2.27374e-13	0.442573	0.002893	3.68817	0
MAPK1_RAT	111	122	YKLLKTQHLSND			11	1459.79	Apo-0P	0.5	1462.78	0	2.15219	0.002893	3.66696	0
MAPK1_RAT	111	122	YKLLKTQHLSND			11	1459.79	Apo-0P	1	1462.86	0	2.2368	0.002893	3.59734	0
MAPK1_RAT	111	122	YKLLKTQHLSND			11	1459.79	Apo-0P	3	1462.9	0	2.27509	0.002893	3.68141	0
MAPK1_RAT	111	122	YKLLKTQHLSND			11	1459.79	Apo-0P	8	1463.13	2.27374e-13	2.5003	0.002893	3.67589	0
MAPK1_RAT	111	122	YKLLKTQHLSND			11	1459.79	Apo-0P	16	1463.24	0	2.6139	0.002893	3.67577	0
MAPK1_RAT	111	122	YKLLKTQHLSND			11	1459.79	Apo-0P	30	1463.25	0	2.62456	0.002893	3.66546	0
MAPK1_RAT	111	122	YKLLKTQHLSND			11	1459.79	Apo-0P	60	1463.39	0	2.76526	0.002893	3.67822	0
MAPK1_RAT	111	122	YKLLKTQHLSND			11	1459.79	Apo-0P	90	1463.41	0	2.7831	0.002893	3.66224	0
MAPK1_RAT	111	122	YKLLKTQHLSND			11	1459.79	Apo-0P	180	1463.49	0	2.86105	0.002893	3.67058	0
MAPK1_RAT	111	126	YKLLKTQHLSNDHICY			15	1976.01	Apo-0P	0	1977.25	0.002092	0	0	4.27276	0.000743
MAPK1_RAT	111	126	YKLLKTQHLSNDHICY			15	1976.01	Apo-0P	0.001	1977.57	0	0.326384	0.002092	4.3076	0
MAPK1_RAT	111	126	YKLLKTQHLSNDHICY			15	1976.01	Apo-0P	0.5	1978.43	0	1.18339	0.002092	4.28353	0
MAPK1_RAT	111	126	YKLLKTQHLSNDHICY			15	1976.01	Apo-0P	1	1978.49	2.27374e-13	1.247	0.002092	4.2198	0
MAPK1_RAT	111	126	YKLLKTQHLSNDHICY			15	1976.01	Apo-0P	3	1978.52	0	1.2775	0.002092	4.30022	0
MAPK1_RAT	111	126	YKLLKTQHLSNDHICY			15	1976.01	Apo-0P	8	1978.78	2.27374e-13	1.53252	0.002092	4.29432	0
MAPK1_RAT	111	126	YKLLKTQHLSNDHICY			15	1976.01	Apo-0P	16	1978.99	0	1.7394	0.002092	4.29395	0
MAPK1_RAT	111	126	YKLLKTQHLSNDHICY			15	1976.01	Apo-0P	30	1979.18	0	1.93293	0.002092	4.28514	0
MAPK1_RAT	111	126	YKLLKTQHLSNDHICY			15	1976.01	Apo-0P	60	1979.53	2.27374e-13	2.28068	0.002092	4.29303	0
MAPK1_RAT	111	126	YKLLKTQHLSNDHICY			15	1976.01	Apo-0P	90	1979.71	0	2.46283	0.002092	4.28042	0
MAPK1_RAT	111	126	YKLLKTQHLSNDHICY			15	1976.01	Apo-0P	180	1980.16	0	2.91269	0.002092	4.28916	0
MAPK1_RAT	129	144	YQILRGLKYIHSANVL			15	1888.08	Apo-0P	0	1889.21	0.004816	0	0	5.38825	0.000995
MAPK1_RAT	129	144	YQILRGLKYIHSANVL			15	1888.08	Apo-0P	0.001	1889.49	0	0.275082	0.004816	5.4165	0
MAPK1_RAT	129	144	YQILRGLKYIHSANVL			15	1888.08	Apo-0P	0.5	1889.46	0	0.242846	0.004816	5.40049	0
MAPK1_RAT	129	144	YQILRGLKYIHSANVL			15	1888.08	Apo-0P	1	1889.5	0	0.290465	0.004816	5.28964	0
MAPK1_RAT	129	144	YQILRGLKYIHSANVL			15	1888.08	Apo-0P	3	1889.48	0	0.26926	0.004816	5.40734	0
MAPK1_RAT	129	144	YQILRGLKYIHSANVL			15	1888.08	Apo-0P	8	1889.57	0	0.356922	0.004816	5.40176	0
MAPK1_RAT	129	144	YQILRGLKYIHSANVL			15	1888.08	Apo-0P	16	1889.58	0	0.370224	0.004816	5.39995	0
MAPK1_RAT	129	144	YQILRGLKYIHSANVL			15	1888.08	Apo-0P	30	1889.61	0	0.395312	0.004816	5.39734	0
MAPK1_RAT	129	144	YQILRGLKYIHSANVL			15	1888.08	Apo-0P	60	1889.73	2.27374e-13	0.514289	0.004816	5.40865	0
MAPK1_RAT	129	144	YQILRGLKYIHSANVL			15	1888.08	Apo-0P	90	1889.81	0	0.598499	0.004816	5.39203	0
MAPK1_RAT	129	144	YQILRGLKYIHSANVL			15	1888.08	Apo-0P	180	1890.07	2.27374e-13	0.851545	0.004816	5.39685	0
MAPK1_RAT	131	144	ILRGLKYIHSANVL			13	1596.96	Apo-0P	0	1597.9	0.008187	0	0	4.85289	0.000575
MAPK1_RAT	131	144	ILRGLKYIHSANVL			13	1596.96	Apo-0P	0.001	1598.27	0	0.363196	0.008187	4.87583	0
MAPK1_RAT	131	144	ILRGLKYIHSANVL			13	1596.96	Apo-0P	0.5	1598.23	0	0.330426	0.008187	4.85605	0
MAPK1_RAT	131	144	ILRGLKYIHSANVL			13	1596.96	Apo-0P	1	1598.2	0	0.300946	0.008187	4.77842	0
MAPK1_RAT	131	144	ILRGLKYIHSANVL			13	1596.96	Apo-0P	3	1598.25	0	0.348843	0.008187	4.87296	0
MAPK1_RAT	131	144	ILRGLKYIHSANVL			13	1596.96	Apo-0P	8	1598.32	0	0.413495	0.008187	4.8683	0
MAPK1_RAT	131	144	ILRGLKYIHSANVL			13	1596.96	Apo-0P	16	1598.34	0	0.435311	0.008187	4.86926	0
MAPK1_RAT	131	144	ILRGLKYIHSANVL			13	1596.96	Apo-0P	30	1598.37	2.27374e-13	0.465427	0.008187	4.86674	0
MAPK1_RAT	131	144	ILRGLKYIHSANVL			13	1596.96	Apo-0P	60	1598.49	2.27374e-13	0.590848	0.008187	4.87102	0
MAPK1_RAT	131	144	ILRGLKYIHSANVL			13	1596.96	Apo-0P	90	1598.56	0	0.660521	0.008187	4.85871	0
MAPK1_RAT	131	144	ILRGLKYIHSANVL			13	1596.96	Apo-0P	180	1598.83	2.27374e-13	0.921478	0.008187	4.864	0
MAPK1_RAT	133	144	RGLKYIHSANVL			11	1370.79	Apo-0P	0	1371.58	0.005421	0	0	4.29118	0.000512
MAPK1_RAT	133	144	RGLKYIHSANVL			11	1370.79	Apo-0P	0.001	1371.86	0	0.280183	0.005421	4.33386	0
MAPK1_RAT	133	144	RGLKYIHSANVL			11	1370.79	Apo-0P	0.5	1371.82	0	0.245258	0.005421	4.31175	0
MAPK1_RAT	133	144	RGLKYIHSANVL			11	1370.79	Apo-0P	1	1371.77	0	0.197123	0.005421	4.23775	0
MAPK1_RAT	133	144	RGLKYIHSANVL			11	1370.79	Apo-0P	3	1371.82	0	0.24648	0.005421	4.33165	0
MAPK1_RAT	133	144	RGLKYIHSANVL			11	1370.79	Apo-0P	8	1371.9	0	0.322902	0.005421	4.32221	0
MAPK1_RAT	133	144	RGLKYIHSANVL			11	1370.79	Apo-0P	16	1371.94	0	0.363814	0.005421	4.32422	0
MAPK1_RAT	133	144	RGLKYIHSANVL			11	1370.79	Apo-0P	30	1371.97	0	0.394999	0.005421	4.31219	0
MAPK1_RAT	133	144	RGLKYIHSANVL			11	1370.79	Apo-0P	60	1372.06	0	0.488984	0.005421	4.32592	0
MAPK1_RAT	133	144	RGLKYIHSANVL			11	1370.79	Apo-0P	90	1372.11	0	0.53035	0.005421	4.30791	0
MAPK1_RAT	133	144	RGLKYIHSANVL			11	1370.79	Apo-0P	180	1372.37	0	0.790386	0.005421	4.31533	0
MAPK1_RAT	133	153	RGLKYIHSANVLHRDLKPSNL			19	2431.37	Apo-0P	0	2432.79	0.016228	0	0	4.05629	0.001784
MAPK1_RAT	133	153	RGLKYIHSANVLHRDLKPSNL			19	2431.37	Apo-0P	0.001	2433.18	0	0.390655	0.016228	4.09188	0
MAPK1_RAT	133	153	RGLKYIHSANVLHRDLKPSNL			19	2431.37	Apo-0P	0.5	2433.52	0	0.727792	0.016228	4.06702	0
MAPK1_RAT	133	153	RGLKYIHSANVLHRDLKPSNL			19	2431.37	Apo-0P	1	2433.56	0	0.768332	0.016228	4.00751	0
MAPK1_RAT	133	153	RGLKYIHSANVLHRDLKPSNL			19	2431.37	Apo-0P	3	2433.55	0	0.75704	0.016228	4.08217	0
MAPK1_RAT	133	153	RGLKYIHSANVLHRDLKPSNL			19	2431.37	Apo-0P	8	2433.63	0	0.837549	0.016228	4.0761	0
MAPK1_RAT	133	153	RGLKYIHSANVLHRDLKPSNL			19	2431.37	Apo-0P	16	2433.69	0	0.900239	0.016228	4.07345	0
MAPK1_RAT	133	153	RGLKYIHSANVLHRDLKPSNL			19	2431.37	Apo-0P	30	2433.64	0	0.846587	0.016228	4.06732	0
MAPK1_RAT	133	153	RGLKYIHSANVLHRDLKPSNL			19	2431.37	Apo-0P	60	2433.77	0	0.981134	0.016228	4.078	0
MAPK1_RAT	133	153	RGLKYIHSANVLHRDLKPSNL			19	2431.37	Apo-0P	90	2433.85	0	1.0558	0.016228	4.06028	0
MAPK1_RAT	133	153	RGLKYIHSANVLHRDLKPSNL			19	2431.37	Apo-0P	180	2434.11	0	1.32334	0.016228	4.06754	0
MAPK1_RAT	135	144	LKYIHSANVL			9	1157.67	Apo-0P	0	1158.39	0.002941	0	0	4.57809	0.00166
MAPK1_RAT	135	144	LKYIHSANVL			9	1157.67	Apo-0P	0.001	1158.54	0	0.145948	0.002941	4.60549	0
MAPK1_RAT	135	144	LKYIHSANVL			9	1157.67	Apo-0P	0.5	1158.57	0	0.181434	0.002941	4.58573	0
MAPK1_RAT	135	144	LKYIHSANVL			9	1157.67	Apo-0P	1	1158.53	0	0.142058	0.002941	4.50123	0
MAPK1_RAT	135	144	LKYIHSANVL			9	1157.67	Apo-0P	3	1158.61	0	0.21917	0.002941	4.60259	0
MAPK1_RAT	135	144	LKYIHSANVL			9	1157.67	Apo-0P	8	1158.62	0	0.223684	0.002941	4.59512	0
MAPK1_RAT	135	144	LKYIHSANVL			9	1157.67	Apo-0P	16	1158.65	0	0.253275	0.002941	4.59582	0
MAPK1_RAT	135	144	LKYIHSANVL			9	1157.67	Apo-0P	30	1158.73	0	0.3331	0.002941	4.58688	0
MAPK1_RAT	135	144	LKYIHSANVL			9	1157.67	Apo-0P	60	1158.78	0	0.384493	0.002941	4.5999	0
MAPK1_RAT	135	144	LKYIHSANVL			9	1157.67	Apo-0P	90	1158.84	0	0.451175	0.002941	4.5838	0
MAPK1_RAT	135	144	LKYIHSANVL			9	1157.67	Apo-0P	180	1159.1	0	0.702858	0.002941	4.58812	0
MAPK1_RAT	143	153	VLHRDLKPSNL			9	1291.75	Apo-0P	0	1292.47	0.0168	0	0	3.70613	0.00135
MAPK1_RAT	143	153	VLHRDLKPSNL			9	1291.75	Apo-0P	0.001	1292.73	0	0.266375	0.0168	3.7347	0
MAPK1_RAT	143	153	VLHRDLKPSNL			9	1291.75	Apo-0P	0.5	1293.16	0	0.695774	0.0168	3.71402	0
MAPK1_RAT	143	153	VLHRDLKPSNL			9	1291.75	Apo-0P	1	1293.26	0	0.79498	0.0168	3.63599	0
MAPK1_RAT	143	153	VLHRDLKPSNL			9	1291.75	Apo-0P	3	1293.19	0	0.718307	0.0168	3.72728	0
MAPK1_RAT	143	153	VLHRDLKPSNL			9	1291.75	Apo-0P	8	1293.24	0	0.771815	0.0168	3.72294	0
MAPK1_RAT	143	153	VLHRDLKPSNL			9	1291.75	Apo-0P	16	1293.26	0	0.790957	0.0168	3.72198	0
MAPK1_RAT	143	153	VLHRDLKPSNL			9	1291.75	Apo-0P	30	1293.25	0	0.779924	0.0168	3.71204	0
MAPK1_RAT	143	153	VLHRDLKPSNL			9	1291.75	Apo-0P	60	1293.28	0	0.8164	0.0168	3.72513	0
MAPK1_RAT	143	153	VLHRDLKPSNL			9	1291.75	Apo-0P	90	1293.3	0	0.832903	0.0168	3.71074	0
MAPK1_RAT	143	153	VLHRDLKPSNL			9	1291.75	Apo-0P	180	1293.43	0	0.967173	0.0168	3.71715	0
MAPK1_RAT	145	152	HRDLKPSN			6	966.512	Apo-0P	0	967.078	0.017791	0	0	2.51369	0.000444
MAPK1_RAT	145	152	HRDLKPSN			6	966.512	Apo-0P	0.001	967.343	0	0.264911	0.017791	2.51877	0
MAPK1_RAT	145	152	HRDLKPSN			6	966.512	Apo-0P	0.5	967.791	0	0.713101	0.017791	2.50378	0
MAPK1_RAT	145	152	HRDLKPSN			6	966.512	Apo-0P	1	967.829	0	0.751462	0.017791	2.52589	0
MAPK1_RAT	145	152	HRDLKPSN			6	966.512	Apo-0P	3	967.854	0	0.775792	0.017791	2.51718	0
MAPK1_RAT	145	152	HRDLKPSN			6	966.512	Apo-0P	8	967.876	1.13687e-13	0.798272	0.017791	2.5073	0
MAPK1_RAT	145	152	HRDLKPSN			6	966.512	Apo-0P	16	967.841	0	0.762741	0.017791	2.50624	0
MAPK1_RAT	145	152	HRDLKPSN			6	966.512	Apo-0P	30	967.892	0	0.813796	0.017791	2.50811	0
MAPK1_RAT	145	152	HRDLKPSN			6	966.512	Apo-0P	60	967.883	0	0.805413	0.017791	2.51322	0
MAPK1_RAT	145	152	HRDLKPSN			6	966.512	Apo-0P	90	967.936	0	0.858175	0.017791	2.5015	0
MAPK1_RAT	145	152	HRDLKPSN			6	966.512	Apo-0P	180	968.044	1.13687e-13	0.965967	0.017791	2.50896	0
MAPK1_RAT	145	153	HRDLKPSNL			7	1079.6	Apo-0P	0	1080.19	0.015438	0	0	3.36264	0.001268
MAPK1_RAT	145	153	HRDLKPSNL			7	1079.6	Apo-0P	0.001	1080.44	0	0.256366	0.015438	3.40053	0
MAPK1_RAT	145	153	HRDLKPSNL			7	1079.6	Apo-0P	0.5	1080.88	0	0.690643	0.015438	3.37833	0
MAPK1_RAT	145	153	HRDLKPSNL			7	1079.6	Apo-0P	1	1080.89	0	0.70728	0.015438	3.29544	0
MAPK1_RAT	145	153	HRDLKPSNL			7	1079.6	Apo-0P	3	1080.89	0	0.703241	0.015438	3.39285	0
MAPK1_RAT	145	153	HRDLKPSNL			7	1079.6	Apo-0P	8	1080.93	0	0.745071	0.015438	3.38852	0
MAPK1_RAT	145	153	HRDLKPSNL			7	1079.6	Apo-0P	16	1080.95	0	0.764215	0.015438	3.38906	0
MAPK1_RAT	145	153	HRDLKPSNL			7	1079.6	Apo-0P	30	1080.93	0	0.743698	0.015438	3.37788	0
MAPK1_RAT	145	153	HRDLKPSNL			7	1079.6	Apo-0P	60	1080.97	0	0.783841	0.015438	3.3846	0
MAPK1_RAT	145	153	HRDLKPSNL			7	1079.6	Apo-0P	90	1081.01	0	0.823619	0.015438	3.35126	0
MAPK1_RAT	145	153	HRDLKPSNL			7	1079.6	Apo-0P	180	1081.13	0	0.94121	0.015438	3.38101	0
MAPK1_RAT	145	154	HRDLKPSNLL			8	1192.68	Apo-0P	0	1193.35	0.000377	0	0	4.31267	0.002935
MAPK1_RAT	145	154	HRDLKPSNLL			8	1192.68	Apo-0P	0.001	1193.58	0	0.231538	0.000377	4.35717	0
MAPK1_RAT	145	154	HRDLKPSNLL			8	1192.68	Apo-0P	0.5	1194.06	0	0.708823	0.000377	4.33207	0
MAPK1_RAT	145	154	HRDLKPSNLL			8	1192.68	Apo-0P	1	1194.1	0	0.750001	0.000377	4.24176	0
MAPK1_RAT	145	154	HRDLKPSNLL			8	1192.68	Apo-0P	3	1194.11	0	0.754245	0.000377	4.35211	0
MAPK1_RAT	145	154	HRDLKPSNLL			8	1192.68	Apo-0P	8	1194.12	0	0.763292	0.000377	4.34313	0
MAPK1_RAT	145	154	HRDLKPSNLL			8	1192.68	Apo-0P	16	1194.14	0	0.786439	0.000377	4.34524	0
MAPK1_RAT	145	154	HRDLKPSNLL			8	1192.68	Apo-0P	30	1194.13	0	0.777597	0.000377	4.32921	0
MAPK1_RAT	145	154	HRDLKPSNLL			8	1192.68	Apo-0P	60	1194.15	0	0.801441	0.000377	4.34631	0
MAPK1_RAT	145	154	HRDLKPSNLL			8	1192.68	Apo-0P	90	1194.19	0	0.832687	0.000377	4.32861	0
MAPK1_RAT	145	154	HRDLKPSNLL			8	1192.68	Apo-0P	180	1194.29	0	0.941933	0.000377	4.3334	0
MAPK1_RAT	154	160	LLNTTCD			6	779.36	Apo-0P	0	779.846	0.00313	0	0	4.28648	0.00042
MAPK1_RAT	154	160	LLNTTCD			6	779.36	Apo-0P	0.001	780.088	0	0.241706	0.00313	4.31071	0
MAPK1_RAT	154	160	LLNTTCD			6	779.36	Apo-0P	0.5	781.814	0	1.96707	0.00313	4.29018	0
MAPK1_RAT	154	160	LLNTTCD			6	779.36	Apo-0P	1	782.073	0	2.22695	0.00313	4.24563	0
MAPK1_RAT	154	160	LLNTTCD			6	779.36	Apo-0P	3	782.062	0	2.21569	0.00313	4.30497	0
MAPK1_RAT	154	160	LLNTTCD			6	779.36	Apo-0P	8	782.187	0	2.34043	0.00313	4.30005	0
MAPK1_RAT	154	160	LLNTTCD			6	779.36	Apo-0P	16	782.222	0	2.37548	0.00313	4.30056	0
MAPK1_RAT	154	160	LLNTTCD			6	779.36	Apo-0P	30	782.186	0	2.33907	0.00313	4.29286	0
MAPK1_RAT	154	160	LLNTTCD			6	779.36	Apo-0P	60	782.244	0	2.39795	0.00313	4.30092	0
MAPK1_RAT	154	160	LLNTTCD			6	779.36	Apo-0P	90	782.287	0	2.44066	0.00313	4.2859	0
MAPK1_RAT	154	160	LLNTTCD			6	779.36	Apo-0P	180	782.387	0	2.5405	0.00313	4.29497	0
MAPK1_RAT	154	161	LLNTTCDL			7	892.444	Apo-0P	0	892.993	0.009848	0	0	5.69595	5.87842e-05
MAPK1_RAT	154	161	LLNTTCDL			7	892.444	Apo-0P	0.001	893.298	0	0.305144	0.009848	5.71076	0
MAPK1_RAT	154	161	LLNTTCDL			7	892.444	Apo-0P	0.5	895.035	0	2.04196	0.009848	5.69209	0
MAPK1_RAT	154	161	LLNTTCDL			7	892.444	Apo-0P	1	895.17	0	2.17703	0.009848	5.61787	0
MAPK1_RAT	154	161	LLNTTCDL			7	892.444	Apo-0P	3	895.243	0	2.25026	0.009848	5.70862	0
MAPK1_RAT	154	161	LLNTTCDL			7	892.444	Apo-0P	8	895.438	0	2.44495	0.009848	5.7026	0
MAPK1_RAT	154	161	LLNTTCDL			7	892.444	Apo-0P	16	895.521	0	2.52741	0.009848	5.70322	0
MAPK1_RAT	154	161	LLNTTCDL			7	892.444	Apo-0P	30	895.59	0	2.59691	0.009848	5.69733	0
MAPK1_RAT	154	161	LLNTTCDL			7	892.444	Apo-0P	60	895.793	0	2.8003	0.009848	5.70469	0
MAPK1_RAT	154	161	LLNTTCDL			7	892.444	Apo-0P	90	895.946	0	2.95266	0.009848	5.69723	0
MAPK1_RAT	154	161	LLNTTCDL			7	892.444	Apo-0P	180	896.228	0	3.23468	0.009848	5.69769	0
MAPK1_RAT	160	166	DLKICDF			6	853.412	Apo-0P	0	853.948	0.01515	0	0	6.19247	0.003202
MAPK1_RAT	160	166	DLKICDF			6	853.412	Apo-0P	0.001	854.122	0	0.174728	0.01515	6.20103	0
MAPK1_RAT	160	166	DLKICDF			6	853.412	Apo-0P	0.5	854.352	0	0.404223	0.01515	6.18497	0
MAPK1_RAT	160	166	DLKICDF			6	853.412	Apo-0P	1	854.335	0	0.387123	0.01515	6.0894	0
MAPK1_RAT	160	166	DLKICDF			6	853.412	Apo-0P	3	854.489	0	0.541106	0.01515	6.2047	0
MAPK1_RAT	160	166	DLKICDF			6	853.412	Apo-0P	8	854.688	1.13687e-13	0.739923	0.01515	6.19881	0
MAPK1_RAT	160	166	DLKICDF			6	853.412	Apo-0P	16	854.844	1.13687e-13	0.89614	0.01515	6.19407	0
MAPK1_RAT	160	166	DLKICDF			6	853.412	Apo-0P	30	854.924	1.13687e-13	0.976808	0.01515	6.19529	0
MAPK1_RAT	160	166	DLKICDF			6	853.412	Apo-0P	60	854.957	0	1.00937	0.01515	6.20184	0
MAPK1_RAT	160	166	DLKICDF			6	853.412	Apo-0P	90	854.965	1.13687e-13	1.01717	0.01515	6.19078	0
MAPK1_RAT	160	166	DLKICDF			6	853.412	Apo-0P	180	854.987	0	1.03965	0.01515	6.19252	0
MAPK1_RAT	161	168	LKICDFGL			7	908.491	Apo-0P	0	909.11	0.001291	0	0	6.48895	0.004264
MAPK1_RAT	161	168	LKICDFGL			7	908.491	Apo-0P	0.001	909.353	0	0.242909	0.001291	6.49145	0
MAPK1_RAT	161	168	LKICDFGL			7	908.491	Apo-0P	0.5	909.857	0	0.746895	0.001291	6.47687	0
MAPK1_RAT	161	168	LKICDFGL			7	908.491	Apo-0P	1	910.316	1.13687e-13	1.20674	0.001291	6.33608	0
MAPK1_RAT	161	168	LKICDFGL			7	908.491	Apo-0P	3	910.599	0	1.48918	0.001291	6.50102	0
MAPK1_RAT	161	168	LKICDFGL			7	908.491	Apo-0P	8	911.048	0	1.93836	0.001291	6.49033	0
MAPK1_RAT	161	168	LKICDFGL			7	908.491	Apo-0P	16	911.24	0	2.13077	0.001291	6.4849	0
MAPK1_RAT	161	168	LKICDFGL			7	908.491	Apo-0P	30	911.258	0	2.14814	0.001291	6.49014	0
MAPK1_RAT	161	168	LKICDFGL			7	908.491	Apo-0P	60	911.256	1.13687e-13	2.14592	0.001291	6.49519	0
MAPK1_RAT	161	168	LKICDFGL			7	908.491	Apo-0P	90	911.3	0	2.18998	0.001291	6.48413	0
MAPK1_RAT	161	168	LKICDFGL			7	908.491	Apo-0P	180	911.36	0	2.25081	0.001291	6.48363	0
MAPK1_RAT	166	181	FGLARVADPDHDHTGF			14	1754.82	Apo-0P	0	1755.86	0.006255	0	0	4.85471	0.001099
MAPK1_RAT	166	181	FGLARVADPDHDHTGF			14	1754.82	Apo-0P	0.001	1756.37	0	0.504733	0.006255	4.87681	0
MAPK1_RAT	166	181	FGLARVADPDHDHTGF			14	1754.82	Apo-0P	0.5	1759.45	0	3.58945	0.006255	4.85215	0
MAPK1_RAT	166	181	FGLARVADPDHDHTGF			14	1754.82	Apo-0P	1	1759.98	2.27374e-13	4.11368	0.006255	4.75791	0
MAPK1_RAT	166	181	FGLARVADPDHDHTGF			14	1754.82	Apo-0P	3	1760.09	0	4.22628	0.006255	4.86646	0
MAPK1_RAT	166	181	FGLARVADPDHDHTGF			14	1754.82	Apo-0P	8	1760.28	0	4.41972	0.006255	4.86445	0
MAPK1_RAT	166	181	FGLARVADPDHDHTGF			14	1754.82	Apo-0P	16	1760.34	2.27374e-13	4.47633	0.006255	4.86433	0
MAPK1_RAT	166	181	FGLARVADPDHDHTGF			14	1754.82	Apo-0P	30	1760.18	0	4.31426	0.006255	4.86141	0
MAPK1_RAT	166	181	FGLARVADPDHDHTGF			14	1754.82	Apo-0P	60	1760.21	0	4.3412	0.006255	4.86847	0
MAPK1_RAT	166	181	FGLARVADPDHDHTGF			14	1754.82	Apo-0P	90	1760.23	0	4.36519	0.006255	4.85457	0
MAPK1_RAT	166	181	FGLARVADPDHDHTGF			14	1754.82	Apo-0P	180	1760.28	0	4.41181	0.006255	4.85917	0
MAPK1_RAT	169	181	ARVADPDHDHTGF			11	1437.65	Apo-0P	0	1438.47	0.009889	0	0	3.60172	0.002016
MAPK1_RAT	169	181	ARVADPDHDHTGF			11	1437.65	Apo-0P	0.001	1438.86	0	0.394133	0.009889	3.64485	0
MAPK1_RAT	169	181	ARVADPDHDHTGF			11	1437.65	Apo-0P	0.5	1441.22	0	2.74825	0.009889	3.6208	0
MAPK1_RAT	169	181	ARVADPDHDHTGF			11	1437.65	Apo-0P	1	1441.39	0	2.92544	0.009889	3.53719	0
MAPK1_RAT	169	181	ARVADPDHDHTGF			11	1437.65	Apo-0P	3	1441.34	0	2.87587	0.009889	3.63563	0
MAPK1_RAT	169	181	ARVADPDHDHTGF			11	1437.65	Apo-0P	8	1441.44	0	2.9695	0.009889	3.63238	0
MAPK1_RAT	169	181	ARVADPDHDHTGF			11	1437.65	Apo-0P	16	1441.43	0	2.96757	0.009889	3.63386	0
MAPK1_RAT	169	181	ARVADPDHDHTGF			11	1437.65	Apo-0P	30	1441.34	0	2.8771	0.009889	3.62053	0
MAPK1_RAT	169	181	ARVADPDHDHTGF			11	1437.65	Apo-0P	60	1441.35	0	2.87995	0.009889	3.63207	0
MAPK1_RAT	169	181	ARVADPDHDHTGF			11	1437.65	Apo-0P	90	1441.34	0	2.87426	0.009889	3.61313	0
MAPK1_RAT	169	181	ARVADPDHDHTGF			11	1437.65	Apo-0P	180	1441.41	0	2.94695	0.009889	3.62652	0
MAPK1_RAT	170	181	RVADPDHDHTGF			10	1366.61	Apo-0P	0	1367.41	0.001823	0	0	3.57694	0.001919
MAPK1_RAT	170	181	RVADPDHDHTGF			10	1366.61	Apo-0P	0.001	1367.77	0	0.368708	0.001823	3.61887	0
MAPK1_RAT	170	181	RVADPDHDHTGF			10	1366.61	Apo-0P	0.5	1369.34	0	1.9337	0.001823	3.59475	0
MAPK1_RAT	170	181	RVADPDHDHTGF			10	1366.61	Apo-0P	1	1369.53	0	2.12104	0.001823	3.49786	0
MAPK1_RAT	170	181	RVADPDHDHTGF			10	1366.61	Apo-0P	3	1369.53	0	2.12258	0.001823	3.60862	0
MAPK1_RAT	170	181	RVADPDHDHTGF			10	1366.61	Apo-0P	8	1369.54	0	2.13932	0.001823	3.60788	0
MAPK1_RAT	170	181	RVADPDHDHTGF			10	1366.61	Apo-0P	16	1369.56	2.27374e-13	2.15372	0.001823	3.60666	0
MAPK1_RAT	170	181	RVADPDHDHTGF			10	1366.61	Apo-0P	30	1369.47	0	2.06675	0.001823	3.59495	0
MAPK1_RAT	170	181	RVADPDHDHTGF			10	1366.61	Apo-0P	60	1369.49	2.27374e-13	2.08211	0.001823	3.6042	0
MAPK1_RAT	170	181	RVADPDHDHTGF			10	1366.61	Apo-0P	90	1369.54	0	2.13654	0.001823	3.58341	0
MAPK1_RAT	170	181	RVADPDHDHTGF			10	1366.61	Apo-0P	180	1369.54	0	2.13102	0.001823	3.60174	0
MAPK1_RAT	173	181	DPDHDHTGF			7	1040.41	Apo-0P	0	1040.96	0.005476	0	0	3.60374	0.00247
MAPK1_RAT	173	181	DPDHDHTGF			7	1040.41	Apo-0P	0.001	1041.29	0	0.327709	0.005476	3.64445	0
MAPK1_RAT	173	181	DPDHDHTGF			7	1040.41	Apo-0P	0.5	1042.94	0	1.97354	0.005476	3.61929	0
MAPK1_RAT	173	181	DPDHDHTGF			7	1040.41	Apo-0P	1	1042.96	0	2.00122	0.005476	3.53652	0
MAPK1_RAT	173	181	DPDHDHTGF			7	1040.41	Apo-0P	3	1043.01	0	2.05202	0.005476	3.63404	0
MAPK1_RAT	173	181	DPDHDHTGF			7	1040.41	Apo-0P	8	1043.11	0	2.14538	0.005476	3.63164	0
MAPK1_RAT	173	181	DPDHDHTGF			7	1040.41	Apo-0P	16	1043.11	0	2.15025	0.005476	3.63234	0
MAPK1_RAT	173	181	DPDHDHTGF			7	1040.41	Apo-0P	30	1043.05	0	2.08494	0.005476	3.62018	0
MAPK1_RAT	173	181	DPDHDHTGF			7	1040.41	Apo-0P	60	1043.05	0	2.08395	0.005476	3.63127	0
MAPK1_RAT	173	181	DPDHDHTGF			7	1040.41	Apo-0P	90	1043.07	0	2.10382	0.005476	3.61155	0
MAPK1_RAT	173	181	DPDHDHTGF			7	1040.41	Apo-0P	180	1043.09	0	2.13142	0.005476	3.62597	0
MAPK1_RAT	174	181	PDHDHTGF			6	925.38	Apo-0P	0	925.924	0.000481	0	0	3.60275	0.001898
MAPK1_RAT	174	181	PDHDHTGF			6	925.38	Apo-0P	0.001	926.215	0	0.290876	0.000481	3.64321	0
MAPK1_RAT	174	181	PDHDHTGF			6	925.38	Apo-0P	0.5	927.565	0	1.64094	0.000481	3.61871	0
MAPK1_RAT	174	181	PDHDHTGF			6	925.38	Apo-0P	1	927.378	0	1.45433	0.000481	3.53499	0
MAPK1_RAT	174	181	PDHDHTGF			6	925.38	Apo-0P	3	927.677	0	1.75278	0.000481	3.63396	0
MAPK1_RAT	174	181	PDHDHTGF			6	925.38	Apo-0P	8	927.71	0	1.78641	0.000481	3.63054	0
MAPK1_RAT	174	181	PDHDHTGF			6	925.38	Apo-0P	16	927.756	1.13687e-13	1.83231	0.000481	3.63136	0
MAPK1_RAT	174	181	PDHDHTGF			6	925.38	Apo-0P	30	927.644	1.13687e-13	1.72044	0.000481	3.61902	0
MAPK1_RAT	174	181	PDHDHTGF			6	925.38	Apo-0P	60	927.684	0	1.75992	0.000481	3.63005	0
MAPK1_RAT	174	181	PDHDHTGF			6	925.38	Apo-0P	90	927.676	0	1.75225	0.000481	3.61088	0
MAPK1_RAT	174	181	PDHDHTGF			6	925.38	Apo-0P	180	927.667	0	1.7436	0.000481	3.62521	0
MAPK1_RAT	191	197	YRAPEIM			5	879.439	Apo-0P	0	879.967	0.002225	0	0	4.84376	0.001014
MAPK1_RAT	191	197	YRAPEIM			5	879.439	Apo-0P	0.001	880.106	0	0.139357	0.002225	4.87368	0
MAPK1_RAT	191	197	YRAPEIM			5	879.439	Apo-0P	0.5	880.608	0	0.641526	0.002225	4.851	0
MAPK1_RAT	191	197	YRAPEIM			5	879.439	Apo-0P	1	880.954	0	0.986933	0.002225	4.76314	0
MAPK1_RAT	191	197	YRAPEIM			5	879.439	Apo-0P	3	881.231	0	1.2647	0.002225	4.86563	0
MAPK1_RAT	191	197	YRAPEIM			5	879.439	Apo-0P	8	881.697	0	1.7304	0.002225	4.86227	0
MAPK1_RAT	191	197	YRAPEIM			5	879.439	Apo-0P	16	882.021	0	2.05413	0.002225	4.8633	0
MAPK1_RAT	191	197	YRAPEIM			5	879.439	Apo-0P	30	882.187	0	2.22003	0.002225	4.85687	0
MAPK1_RAT	191	197	YRAPEIM			5	879.439	Apo-0P	60	882.383	0	2.41634	0.002225	4.86656	0
MAPK1_RAT	191	197	YRAPEIM			5	879.439	Apo-0P	90	882.426	0	2.45886	0.002225	4.85185	0
MAPK1_RAT	191	197	YRAPEIM			5	879.439	Apo-0P	180	882.382	0	2.41515	0.002225	4.85588	0
MAPK1_RAT	191	198	YRAPEIML			6	992.523	Apo-0P	0	993.126	0.003406	0	0	5.84185	0.000985
MAPK1_RAT	191	198	YRAPEIML			6	992.523	Apo-0P	0.001	993.251	0	0.124756	0.003406	5.86029	0
MAPK1_RAT	191	198	YRAPEIML			6	992.523	Apo-0P	0.5	994.575	0	1.44903	0.003406	5.84132	0
MAPK1_RAT	191	198	YRAPEIML			6	992.523	Apo-0P	1	994.995	0	1.86879	0.003406	5.72696	0
MAPK1_RAT	191	198	YRAPEIML			6	992.523	Apo-0P	3	995.253	0	2.12692	0.003406	5.85881	0
MAPK1_RAT	191	198	YRAPEIML			6	992.523	Apo-0P	8	995.877	0	2.75062	0.003406	5.85291	0
MAPK1_RAT	191	198	YRAPEIML			6	992.523	Apo-0P	16	996.329	0	3.20271	0.003406	5.85034	0
MAPK1_RAT	191	198	YRAPEIML			6	992.523	Apo-0P	30	996.585	0	3.45867	0.003406	5.84693	0
MAPK1_RAT	191	198	YRAPEIML			6	992.523	Apo-0P	60	996.788	0	3.66194	0.003406	5.85404	0
MAPK1_RAT	191	198	YRAPEIML			6	992.523	Apo-0P	90	996.857	0	3.73113	0.003406	5.84358	0
MAPK1_RAT	191	198	YRAPEIML			6	992.523	Apo-0P	180	996.908	0	3.78181	0.003406	5.84436	0
MAPK1_RAT	198	209	LNSKGYTKSIDI			11	1338.73	Apo-0P	0	1339.5	0.003759	0	0	4.43154	0.000335
MAPK1_RAT	198	209	LNSKGYTKSIDI			11	1338.73	Apo-0P	0.001	1339.9	0	0.395187	0.003759	4.45841	0
MAPK1_RAT	198	209	LNSKGYTKSIDI			11	1338.73	Apo-0P	0.5	1342.8	0	3.30292	0.003759	4.43765	0
MAPK1_RAT	198	209	LNSKGYTKSIDI			11	1338.73	Apo-0P	1	1343	0	3.49766	0.003759	4.35793	0
MAPK1_RAT	198	209	LNSKGYTKSIDI			11	1338.73	Apo-0P	3	1343.15	0	3.65131	0.003759	4.45268	0
MAPK1_RAT	198	209	LNSKGYTKSIDI			11	1338.73	Apo-0P	8	1343.63	0	4.12937	0.003759	4.44558	0
MAPK1_RAT	198	209	LNSKGYTKSIDI			11	1338.73	Apo-0P	16	1343.96	0	4.46462	0.003759	4.44236	0
MAPK1_RAT	198	209	LNSKGYTKSIDI			11	1338.73	Apo-0P	30	1344.04	0	4.53923	0.003759	4.4364	0
MAPK1_RAT	198	209	LNSKGYTKSIDI			11	1338.73	Apo-0P	60	1344.35	0	4.85025	0.003759	4.44776	0
MAPK1_RAT	198	209	LNSKGYTKSIDI			11	1338.73	Apo-0P	90	1344.51	0	5.0058	0.003759	4.43407	0
MAPK1_RAT	198	209	LNSKGYTKSIDI			11	1338.73	Apo-0P	180	1344.76	0	5.25928	0.003759	4.43781	0
MAPK1_RAT	199	209	NSKGYTKSIDI			10	1225.64	Apo-0P	0	1226.32	0.00347	0	0	4.22392	0.00197
MAPK1_RAT	199	209	NSKGYTKSIDI			10	1225.64	Apo-0P	0.001	1226.67	0	0.351889	0.00347	4.26495	0
MAPK1_RAT	199	209	NSKGYTKSIDI			10	1225.64	Apo-0P	0.5	1229.13	0	2.81203	0.00347	4.24008	0
MAPK1_RAT	199	209	NSKGYTKSIDI			10	1225.64	Apo-0P	1	1229.31	0	2.99479	0.00347	4.17096	0
MAPK1_RAT	199	209	NSKGYTKSIDI			10	1225.64	Apo-0P	3	1229.46	0	3.14263	0.00347	4.25911	0
MAPK1_RAT	199	209	NSKGYTKSIDI			10	1225.64	Apo-0P	8	1229.95	0	3.63017	0.00347	4.25222	0
MAPK1_RAT	199	209	NSKGYTKSIDI			10	1225.64	Apo-0P	16	1230.27	0	3.95665	0.00347	4.24929	0
MAPK1_RAT	199	209	NSKGYTKSIDI			10	1225.64	Apo-0P	30	1230.38	0	4.06543	0.00347	4.2381	0
MAPK1_RAT	199	209	NSKGYTKSIDI			10	1225.64	Apo-0P	60	1230.7	0	4.37994	0.00347	4.25469	0
MAPK1_RAT	199	209	NSKGYTKSIDI			10	1225.64	Apo-0P	90	1230.86	0	4.54359	0.00347	4.23637	0
MAPK1_RAT	199	209	NSKGYTKSIDI			10	1225.64	Apo-0P	180	1231.09	0	4.77293	0.00347	4.24322	0
MAPK1_RAT	199	210	NSKGYTKSIDIW			11	1411.72	Apo-0P	0	1412.52	0.005983	0	0	5.42531	0.001366
MAPK1_RAT	199	210	NSKGYTKSIDIW			11	1411.72	Apo-0P	0.001	1412.81	0	0.284827	0.005983	5.46074	0
MAPK1_RAT	199	210	NSKGYTKSIDIW			11	1411.72	Apo-0P	0.5	1414.87	0	2.34548	0.005983	5.43753	0
MAPK1_RAT	199	210	NSKGYTKSIDIW			11	1411.72	Apo-0P	1	1415.04	0	2.51944	0.005983	5.31076	0
MAPK1_RAT	199	210	NSKGYTKSIDIW			11	1411.72	Apo-0P	3	1415.14	0	2.61287	0.005983	5.4503	0
MAPK1_RAT	199	210	NSKGYTKSIDIW			11	1411.72	Apo-0P	8	1415.57	0	3.04335	0.005983	5.44626	0
MAPK1_RAT	199	210	NSKGYTKSIDIW			11	1411.72	Apo-0P	16	1415.9	0	3.37744	0.005983	5.4465	0
MAPK1_RAT	199	210	NSKGYTKSIDIW			11	1411.72	Apo-0P	30	1416.01	0	3.4846	0.005983	5.4358	0
MAPK1_RAT	199	210	NSKGYTKSIDIW			11	1411.72	Apo-0P	60	1416.28	0	3.75696	0.005983	5.45213	0
MAPK1_RAT	199	210	NSKGYTKSIDIW			11	1411.72	Apo-0P	90	1416.44	0	3.91862	0.005983	5.43311	0
MAPK1_RAT	199	210	NSKGYTKSIDIW			11	1411.72	Apo-0P	180	1416.8	0	4.27438	0.005983	5.43852	0
MAPK1_RAT	203	209	YTKSIDI			6	839.451	Apo-0P	0	839.957	0.004147	0	0	4.59892	0.002284
MAPK1_RAT	203	209	YTKSIDI			6	839.451	Apo-0P	0.001	840.126	0	0.169461	0.004147	4.63135	0
MAPK1_RAT	203	209	YTKSIDI			6	839.451	Apo-0P	0.5	841.001	0	1.04464	0.004147	4.60961	0
MAPK1_RAT	203	209	YTKSIDI			6	839.451	Apo-0P	1	841.245	0	1.28828	0.004147	4.5249	0
MAPK1_RAT	203	209	YTKSIDI			6	839.451	Apo-0P	3	841.245	0	1.28872	0.004147	4.62495	0
MAPK1_RAT	203	209	YTKSIDI			6	839.451	Apo-0P	8	841.678	0	1.72164	0.004147	4.62146	0
MAPK1_RAT	203	209	YTKSIDI			6	839.451	Apo-0P	16	842.051	0	2.09421	0.004147	4.61979	0
MAPK1_RAT	203	209	YTKSIDI			6	839.451	Apo-0P	30	842.211	0	2.25442	0.004147	4.61061	0
MAPK1_RAT	203	209	YTKSIDI			6	839.451	Apo-0P	60	842.433	0	2.4769	0.004147	4.62251	0
MAPK1_RAT	203	209	YTKSIDI			6	839.451	Apo-0P	90	842.65	0	2.69299	0.004147	4.60872	0
MAPK1_RAT	203	209	YTKSIDI			6	839.451	Apo-0P	180	842.853	0	2.89642	0.004147	4.61367	0
MAPK1_RAT	203	210	YTKSIDIW			7	1025.53	Apo-0P	0	1026.13	0.00245	0	0	5.96676	0.000619
MAPK1_RAT	203	210	YTKSIDIW			7	1025.53	Apo-0P	0.001	1026.3	0	0.178055	0.00245	5.98729	0
MAPK1_RAT	203	210	YTKSIDIW			7	1025.53	Apo-0P	0.5	1027.1	0	0.972346	0.00245	5.96843	0
MAPK1_RAT	203	210	YTKSIDIW			7	1025.53	Apo-0P	1	1027.16	0	1.03224	0.00245	5.8451	0
MAPK1_RAT	203	210	YTKSIDIW			7	1025.53	Apo-0P	3	1027.39	0	1.25957	0.00245	5.98543	0
MAPK1_RAT	203	210	YTKSIDIW			7	1025.53	Apo-0P	8	1027.79	0	1.66158	0.00245	5.9825	0
MAPK1_RAT	203	210	YTKSIDIW			7	1025.53	Apo-0P	16	1028.11	0	1.98561	0.00245	5.97976	0
MAPK1_RAT	203	210	YTKSIDIW			7	1025.53	Apo-0P	30	1028.28	0	2.15523	0.00245	5.97426	0
MAPK1_RAT	203	210	YTKSIDIW			7	1025.53	Apo-0P	60	1028.5	0	2.37759	0.00245	5.98441	0
MAPK1_RAT	203	210	YTKSIDIW			7	1025.53	Apo-0P	90	1028.68	0	2.55837	0.00245	5.97157	0
MAPK1_RAT	203	210	YTKSIDIW			7	1025.53	Apo-0P	180	1028.87	0	2.74666	0.00245	5.97607	0
MAPK1_RAT	207	213	IDIWSVG			6	789.414	Apo-0P	0	789.875	0.008382	0	0	6.63848	0.00667
MAPK1_RAT	207	213	IDIWSVG			6	789.414	Apo-0P	0.001	789.976	0	0.100429	0.008382	6.64452	0
MAPK1_RAT	207	213	IDIWSVG			6	789.414	Apo-0P	0.5	789.967	0	0.092142	0.008382	6.62495	0
MAPK1_RAT	207	213	IDIWSVG			6	789.414	Apo-0P	1	789.963	0	0.088113	0.008382	6.52909	0
MAPK1_RAT	207	213	IDIWSVG			6	789.414	Apo-0P	3	790.013	0	0.137863	0.008382	6.65003	0
MAPK1_RAT	207	213	IDIWSVG			6	789.414	Apo-0P	8	790.093	0	0.217863	0.008382	6.64507	0
MAPK1_RAT	207	213	IDIWSVG			6	789.414	Apo-0P	16	790.198	0	0.322356	0.008382	6.63842	0
MAPK1_RAT	207	213	IDIWSVG			6	789.414	Apo-0P	30	790.273	0	0.397672	0.008382	6.64029	0
MAPK1_RAT	207	213	IDIWSVG			6	789.414	Apo-0P	60	790.438	0	0.563238	0.008382	6.64629	0
MAPK1_RAT	207	213	IDIWSVG			6	789.414	Apo-0P	90	790.573	0	0.697892	0.008382	6.63166	0
MAPK1_RAT	207	213	IDIWSVG			6	789.414	Apo-0P	180	790.643	0	0.767559	0.008382	6.63717	0
MAPK1_RAT	220	235	LSNRPIFPGKHYLDQL			13	1898.03	Apo-0P	0	1899.15	0.002388	0	0	5.19448	0.001711
MAPK1_RAT	220	235	LSNRPIFPGKHYLDQL			13	1898.03	Apo-0P	0.001	1899.51	0	0.362649	0.002388	5.22014	0
MAPK1_RAT	220	235	LSNRPIFPGKHYLDQL			13	1898.03	Apo-0P	0.5	1902.82	2.27374e-13	3.66865	0.002388	5.19254	0
MAPK1_RAT	220	235	LSNRPIFPGKHYLDQL			13	1898.03	Apo-0P	1	1903.44	0	4.28962	0.002388	5.10463	0
MAPK1_RAT	220	235	LSNRPIFPGKHYLDQL			13	1898.03	Apo-0P	3	1903.73	0	4.58288	0.002388	5.20652	0
MAPK1_RAT	220	235	LSNRPIFPGKHYLDQL			13	1898.03	Apo-0P	8	1904.26	0	5.1123	0.002388	5.2024	0
MAPK1_RAT	220	235	LSNRPIFPGKHYLDQL			13	1898.03	Apo-0P	16	1904.58	2.27374e-13	5.43593	0.002388	5.19985	0
MAPK1_RAT	220	235	LSNRPIFPGKHYLDQL			13	1898.03	Apo-0P	30	1904.64	0	5.49455	0.002388	5.19323	0
MAPK1_RAT	220	235	LSNRPIFPGKHYLDQL			13	1898.03	Apo-0P	60	1904.85	0	5.70271	0.002388	5.20467	0
MAPK1_RAT	220	235	LSNRPIFPGKHYLDQL			13	1898.03	Apo-0P	90	1905.03	2.27374e-13	5.87742	0.002388	5.19103	0
MAPK1_RAT	220	235	LSNRPIFPGKHYLDQL			13	1898.03	Apo-0P	180	1905.23	2.27374e-13	6.08074	0.002388	5.19616	0
MAPK1_RAT	236	247	NHILGILGSPSQ			10	1235.67	Apo-0P	0	1236.38	0.006905	0	0	5.46859	0.0006
MAPK1_RAT	236	247	NHILGILGSPSQ			10	1235.67	Apo-0P	0.001	1236.7	0	0.317527	0.006905	5.48779	0
MAPK1_RAT	236	247	NHILGILGSPSQ			10	1235.67	Apo-0P	0.5	1237.66	0	1.28001	0.006905	5.47093	0
MAPK1_RAT	236	247	NHILGILGSPSQ			10	1235.67	Apo-0P	1	1237.75	0	1.37107	0.006905	5.38155	0
MAPK1_RAT	236	247	NHILGILGSPSQ			10	1235.67	Apo-0P	3	1237.94	0	1.55446	0.006905	5.48508	0
MAPK1_RAT	236	247	NHILGILGSPSQ			10	1235.67	Apo-0P	8	1238.28	0	1.8968	0.006905	5.47505	0
MAPK1_RAT	236	247	NHILGILGSPSQ			10	1235.67	Apo-0P	16	1238.62	0	2.24274	0.006905	5.47372	0
MAPK1_RAT	236	247	NHILGILGSPSQ			10	1235.67	Apo-0P	30	1239	0	2.61527	0.006905	5.47027	0
MAPK1_RAT	236	247	NHILGILGSPSQ			10	1235.67	Apo-0P	60	1239.52	0	3.13595	0.006905	5.47819	0
MAPK1_RAT	236	247	NHILGILGSPSQ			10	1235.67	Apo-0P	90	1239.95	0	3.57046	0.006905	5.46417	0
MAPK1_RAT	236	247	NHILGILGSPSQ			10	1235.67	Apo-0P	180	1240.8	0	4.42267	0.006905	5.46333	0
MAPK1_RAT	236	248	NHILGILGSPSQE			11	1364.72	Apo-0P	0	1365.46	0.010325	0	0	5.49897	0.001422
MAPK1_RAT	236	248	NHILGILGSPSQE			11	1364.72	Apo-0P	0.001	1365.79	0	0.336557	0.010325	5.51803	0
MAPK1_RAT	236	248	NHILGILGSPSQE			11	1364.72	Apo-0P	0.5	1367.18	0	1.72571	0.010325	5.50183	0
MAPK1_RAT	236	248	NHILGILGSPSQE			11	1364.72	Apo-0P	1	1367.29	0	1.82895	0.010325	5.40999	0
MAPK1_RAT	236	248	NHILGILGSPSQE			11	1364.72	Apo-0P	3	1367.44	0	1.97846	0.010325	5.51656	0
MAPK1_RAT	236	248	NHILGILGSPSQE			11	1364.72	Apo-0P	8	1367.78	0	2.32234	0.010325	5.50925	0
MAPK1_RAT	236	248	NHILGILGSPSQE			11	1364.72	Apo-0P	16	1368.12	0	2.66553	0.010325	5.50647	0
MAPK1_RAT	236	248	NHILGILGSPSQE			11	1364.72	Apo-0P	30	1368.44	0	2.98151	0.010325	5.50192	0
MAPK1_RAT	236	248	NHILGILGSPSQE			11	1364.72	Apo-0P	60	1368.94	0	3.48545	0.010325	5.51231	0
MAPK1_RAT	236	248	NHILGILGSPSQE			11	1364.72	Apo-0P	90	1369.38	0	3.92191	0.010325	5.49759	0
MAPK1_RAT	236	248	NHILGILGSPSQE			11	1364.72	Apo-0P	180	1370.22	0	4.76058	0.010325	5.4974	0
MAPK1_RAT	236	252	NHILGILGSPSQEDLNC			15	1809.88	Apo-0P	0	1810.99	0.003171	0	0	5.85676	0.001864
MAPK1_RAT	236	252	NHILGILGSPSQEDLNC			15	1809.88	Apo-0P	0.001	1811.33	2.27374e-13	0.339352	0.003171	5.86527	0
MAPK1_RAT	236	252	NHILGILGSPSQEDLNC			15	1809.88	Apo-0P	0.5	1813.98	0	2.98559	0.003171	5.85226	0
MAPK1_RAT	236	252	NHILGILGSPSQEDLNC			15	1809.88	Apo-0P	1	1814.3	0	3.3112	0.003171	5.75838	0
MAPK1_RAT	236	252	NHILGILGSPSQEDLNC			15	1809.88	Apo-0P	3	1814.52	0	3.53113	0.003171	5.86589	0
MAPK1_RAT	236	252	NHILGILGSPSQEDLNC			15	1809.88	Apo-0P	8	1815.15	0	4.15983	0.003171	5.86005	0
MAPK1_RAT	236	252	NHILGILGSPSQEDLNC			15	1809.88	Apo-0P	16	1815.67	0	4.67877	0.003171	5.85504	0
MAPK1_RAT	236	252	NHILGILGSPSQEDLNC			15	1809.88	Apo-0P	30	1815.98	0	4.987	0.003171	5.85744	0
MAPK1_RAT	236	252	NHILGILGSPSQEDLNC			15	1809.88	Apo-0P	60	1816.54	0	5.55306	0.003171	5.86122	0
MAPK1_RAT	236	252	NHILGILGSPSQEDLNC			15	1809.88	Apo-0P	90	1816.93	0	5.94253	0.003171	5.85141	0
MAPK1_RAT	236	252	NHILGILGSPSQEDLNC			15	1809.88	Apo-0P	180	1817.87	2.27374e-13	6.87817	0.003171	5.84868	0
MAPK1_RAT	240	248	GILGSPSQE			7	887.447	Apo-0P	0	887.923	0.004624	0	0	4.74131	0.001144
MAPK1_RAT	240	248	GILGSPSQE			7	887.447	Apo-0P	0.001	888.252	0	0.3293	0.004624	4.75861	0
MAPK1_RAT	240	248	GILGSPSQE			7	887.447	Apo-0P	0.5	889.686	0	1.76311	0.004624	4.7394	0
MAPK1_RAT	240	248	GILGSPSQE			7	887.447	Apo-0P	1	889.802	0	1.87868	0.004624	4.68459	0
MAPK1_RAT	240	248	GILGSPSQE			7	887.447	Apo-0P	3	889.92	0	1.99716	0.004624	4.75287	0
MAPK1_RAT	240	248	GILGSPSQE			7	887.447	Apo-0P	8	890.189	0	2.2658	0.004624	4.74843	0
MAPK1_RAT	240	248	GILGSPSQE			7	887.447	Apo-0P	16	890.466	0	2.54316	0.004624	4.74506	0
MAPK1_RAT	240	248	GILGSPSQE			7	887.447	Apo-0P	30	890.503	0	2.57986	0.004624	4.7381	0
MAPK1_RAT	240	248	GILGSPSQE			7	887.447	Apo-0P	60	890.787	0	2.86408	0.004624	4.75106	0
MAPK1_RAT	240	248	GILGSPSQE			7	887.447	Apo-0P	90	890.985	0	3.0622	0.004624	4.73462	0
MAPK1_RAT	240	248	GILGSPSQE			7	887.447	Apo-0P	180	891.277	0	3.35377	0.004624	4.74159	0
MAPK1_RAT	240	250	GILGSPSQEDL			9	1115.56	Apo-0P	0	1116.16	0.012526	0	0	5.60072	0.000156
MAPK1_RAT	240	250	GILGSPSQEDL			9	1115.56	Apo-0P	0.001	1116.57	0	0.408794	0.012526	5.6117	0
MAPK1_RAT	240	250	GILGSPSQEDL			9	1115.56	Apo-0P	0.5	1118.05	0	1.88467	0.012526	5.59365	0
MAPK1_RAT	240	250	GILGSPSQEDL			9	1115.56	Apo-0P	1	1118.28	0	2.11474	0.012526	5.5287	0
MAPK1_RAT	240	250	GILGSPSQEDL			9	1115.56	Apo-0P	3	1118.55	0	2.39128	0.012526	5.60565	0
MAPK1_RAT	240	250	GILGSPSQEDL			9	1115.56	Apo-0P	8	1119.11	0	2.95074	0.012526	5.60027	0
MAPK1_RAT	240	250	GILGSPSQEDL			9	1115.56	Apo-0P	16	1119.49	0	3.32849	0.012526	5.60085	0
MAPK1_RAT	240	250	GILGSPSQEDL			9	1115.56	Apo-0P	30	1119.57	0	3.41152	0.012526	5.59637	0
MAPK1_RAT	240	250	GILGSPSQEDL			9	1115.56	Apo-0P	60	1119.83	0	3.66857	0.012526	5.61422	0
MAPK1_RAT	240	250	GILGSPSQEDL			9	1115.56	Apo-0P	90	1120	0	3.83973	0.012526	5.59459	0
MAPK1_RAT	240	250	GILGSPSQEDL			9	1115.56	Apo-0P	180	1120.26	0	4.09648	0.012526	5.59932	0
MAPK1_RAT	240	252	GILGSPSQEDLNC			11	1332.61	Apo-0P	0	1333.44	0.009507	0	0	5.42514	0.00082
MAPK1_RAT	240	252	GILGSPSQEDLNC			11	1332.61	Apo-0P	0.001	1333.79	0	0.350397	0.009507	5.44604	0
MAPK1_RAT	240	252	GILGSPSQEDLNC			11	1332.61	Apo-0P	0.5	1336.4	0	2.95915	0.009507	5.42625	0
MAPK1_RAT	240	252	GILGSPSQEDLNC			11	1332.61	Apo-0P	1	1336.7	0	3.26479	0.009507	5.36835	0
MAPK1_RAT	240	252	GILGSPSQEDLNC			11	1332.61	Apo-0P	3	1336.84	0	3.40369	0.009507	5.43902	0
MAPK1_RAT	240	252	GILGSPSQEDLNC			11	1332.61	Apo-0P	8	1337.41	0	3.96928	0.009507	5.43004	0
MAPK1_RAT	240	252	GILGSPSQEDLNC			11	1332.61	Apo-0P	16	1337.97	0	4.53462	0.009507	5.43261	0
MAPK1_RAT	240	252	GILGSPSQEDLNC			11	1332.61	Apo-0P	30	1337.96	0	4.51974	0.009507	5.42514	0
MAPK1_RAT	240	252	GILGSPSQEDLNC			11	1332.61	Apo-0P	60	1338.21	0	4.77145	0.009507	5.43806	0
MAPK1_RAT	240	252	GILGSPSQEDLNC			11	1332.61	Apo-0P	90	1338.34	0	4.89683	0.009507	5.42248	0
MAPK1_RAT	240	252	GILGSPSQEDLNC			11	1332.61	Apo-0P	180	1338.83	0	5.39306	0.009507	5.42633	0
MAPK1_RAT	261	276	YLLSLPHKNKVPWNRL			13	1978.14	Apo-0P	0	1979.31	0.004166	0	0	5.12257	0.000567
MAPK1_RAT	261	276	YLLSLPHKNKVPWNRL			13	1978.14	Apo-0P	0.001	1979.56	0	0.245865	0.004166	5.1563	0
MAPK1_RAT	261	276	YLLSLPHKNKVPWNRL			13	1978.14	Apo-0P	0.5	1981.56	0	2.24531	0.004166	5.13241	0
MAPK1_RAT	261	276	YLLSLPHKNKVPWNRL			13	1978.14	Apo-0P	1	1982.17	0	2.86081	0.004166	5.02778	0
MAPK1_RAT	261	276	YLLSLPHKNKVPWNRL			13	1978.14	Apo-0P	3	1982.59	2.27374e-13	3.27598	0.004166	5.14697	0
MAPK1_RAT	261	276	YLLSLPHKNKVPWNRL			13	1978.14	Apo-0P	8	1983.4	0	4.08591	0.004166	5.13785	0
MAPK1_RAT	261	276	YLLSLPHKNKVPWNRL			13	1978.14	Apo-0P	16	1984.12	0	4.80699	0.004166	5.13826	0
MAPK1_RAT	261	276	YLLSLPHKNKVPWNRL			13	1978.14	Apo-0P	30	1984.56	2.27374e-13	5.25055	0.004166	5.13123	0
MAPK1_RAT	261	276	YLLSLPHKNKVPWNRL			13	1978.14	Apo-0P	60	1984.82	0	5.5097	0.004166	5.13881	0
MAPK1_RAT	261	276	YLLSLPHKNKVPWNRL			13	1978.14	Apo-0P	90	1984.94	2.27374e-13	5.6269	0.004166	5.12552	0
MAPK1_RAT	261	276	YLLSLPHKNKVPWNRL			13	1978.14	Apo-0P	180	1985.05	0	5.7397	0.004166	5.13286	0
MAPK1_RAT	263	280	LSLPHKNKVPWNRLFPNA			14	2131.19	Apo-0P	0	2132.47	0.010946	0	0	5.28751	0.004321
MAPK1_RAT	263	280	LSLPHKNKVPWNRLFPNA			14	2131.19	Apo-0P	0.001	2132.77	0	0.297152	0.010946	5.31529	0
MAPK1_RAT	263	280	LSLPHKNKVPWNRLFPNA			14	2131.19	Apo-0P	0.5	2135.57	0	3.09728	0.010946	5.2864	0
MAPK1_RAT	263	280	LSLPHKNKVPWNRLFPNA			14	2131.19	Apo-0P	1	2136.06	0	3.58974	0.010946	5.17183	0
MAPK1_RAT	263	280	LSLPHKNKVPWNRLFPNA			14	2131.19	Apo-0P	3	2136.38	0	3.90383	0.010946	5.30068	0
MAPK1_RAT	263	280	LSLPHKNKVPWNRLFPNA			14	2131.19	Apo-0P	8	2137.09	0	4.61868	0.010946	5.29404	0
MAPK1_RAT	263	280	LSLPHKNKVPWNRLFPNA			14	2131.19	Apo-0P	16	2137.66	0	5.19004	0.010946	5.29291	0
MAPK1_RAT	263	280	LSLPHKNKVPWNRLFPNA			14	2131.19	Apo-0P	30	2138.02	0	5.54984	0.010946	5.284	0
MAPK1_RAT	263	280	LSLPHKNKVPWNRLFPNA			14	2131.19	Apo-0P	60	2138.53	0	6.05978	0.010946	5.29223	0
MAPK1_RAT	263	280	LSLPHKNKVPWNRLFPNA			14	2131.19	Apo-0P	90	2138.82	0	6.35085	0.010946	5.27955	0
MAPK1_RAT	263	280	LSLPHKNKVPWNRLFPNA			14	2131.19	Apo-0P	180	2139.08	0	6.61266	0.010946	5.28555	0
MAPK1_RAT	263	281	LSLPHKNKVPWNRLFPNAD			15	2246.22	Apo-0P	0	2247.59	0.007955	0	0	5.24468	0.0037
MAPK1_RAT	263	281	LSLPHKNKVPWNRLFPNAD			15	2246.22	Apo-0P	0.001	2247.99	0	0.398816	0.007955	5.26949	0
MAPK1_RAT	263	281	LSLPHKNKVPWNRLFPNAD			15	2246.22	Apo-0P	0.5	2251.04	0	3.45749	0.007955	5.24468	0
MAPK1_RAT	263	281	LSLPHKNKVPWNRLFPNAD			15	2246.22	Apo-0P	1	2251.52	0	3.93219	0.007955	5.12456	0
MAPK1_RAT	263	281	LSLPHKNKVPWNRLFPNAD			15	2246.22	Apo-0P	3	2251.81	0	4.22511	0.007955	5.25903	0
MAPK1_RAT	263	281	LSLPHKNKVPWNRLFPNAD			15	2246.22	Apo-0P	8	2252.63	0	5.03897	0.007955	5.25103	0
MAPK1_RAT	263	281	LSLPHKNKVPWNRLFPNAD			15	2246.22	Apo-0P	16	2253.2	0	5.61689	0.007955	5.25027	0
MAPK1_RAT	263	281	LSLPHKNKVPWNRLFPNAD			15	2246.22	Apo-0P	30	2253.55	0	5.96017	0.007955	5.24456	0
MAPK1_RAT	263	281	LSLPHKNKVPWNRLFPNAD			15	2246.22	Apo-0P	60	2253.96	0	6.37354	0.007955	5.25153	0
MAPK1_RAT	263	281	LSLPHKNKVPWNRLFPNAD			15	2246.22	Apo-0P	90	2254.23	0	6.64821	0.007955	5.23853	0
MAPK1_RAT	263	281	LSLPHKNKVPWNRLFPNAD			15	2246.22	Apo-0P	180	2254.45	0	6.86052	0.007955	5.24384	0
MAPK1_RAT	263	284	LSLPHKNKVPWNRLFPNADSKA			18	2532.38	Apo-0P	0	2533.9	0.010421	0	0	4.84138	0.000586
MAPK1_RAT	263	284	LSLPHKNKVPWNRLFPNADSKA			18	2532.38	Apo-0P	0.001	2534.39	0	0.490154	0.010421	4.86295	0
MAPK1_RAT	263	284	LSLPHKNKVPWNRLFPNADSKA			18	2532.38	Apo-0P	0.5	2537.89	0	3.98989	0.010421	4.83833	0
MAPK1_RAT	263	284	LSLPHKNKVPWNRLFPNADSKA			18	2532.38	Apo-0P	1	2538.4	0	4.50877	0.010421	4.75582	0
MAPK1_RAT	263	284	LSLPHKNKVPWNRLFPNADSKA			18	2532.38	Apo-0P	3	2538.67	0	4.77002	0.010421	4.85174	0
MAPK1_RAT	263	284	LSLPHKNKVPWNRLFPNADSKA			18	2532.38	Apo-0P	8	2539.48	0	5.5808	0.010421	4.84862	0
MAPK1_RAT	263	284	LSLPHKNKVPWNRLFPNADSKA			18	2532.38	Apo-0P	16	2540.09	0	6.1901	0.010421	4.84855	0
MAPK1_RAT	263	284	LSLPHKNKVPWNRLFPNADSKA			18	2532.38	Apo-0P	30	2540.42	0	6.52419	0.010421	4.84249	0
MAPK1_RAT	263	284	LSLPHKNKVPWNRLFPNADSKA			18	2532.38	Apo-0P	60	2540.94	0	7.0457	0.010421	4.8472	0
MAPK1_RAT	263	284	LSLPHKNKVPWNRLFPNADSKA			18	2532.38	Apo-0P	90	2541.17	0	7.27797	0.010421	4.83814	0
MAPK1_RAT	263	284	LSLPHKNKVPWNRLFPNADSKA			18	2532.38	Apo-0P	180	2541.57	0	7.67671	0.010421	4.84271	0
MAPK1_RAT	277	284	FPNADSKA			6	849.41	Apo-0P	0	849.891	0.002721	0	0	3.49858	0.001197
MAPK1_RAT	277	284	FPNADSKA			6	849.41	Apo-0P	0.001	850.28	0	0.388499	0.002721	3.53055	0
MAPK1_RAT	277	284	FPNADSKA			6	849.41	Apo-0P	0.5	852.732	0	2.84091	0.002721	3.50827	0
MAPK1_RAT	277	284	FPNADSKA			6	849.41	Apo-0P	1	852.867	0	2.97567	0.002721	3.43884	0
MAPK1_RAT	277	284	FPNADSKA			6	849.41	Apo-0P	3	852.893	0	3.00119	0.002721	3.52237	0
MAPK1_RAT	277	284	FPNADSKA			6	849.41	Apo-0P	8	852.934	0	3.04278	0.002721	3.5194	0
MAPK1_RAT	277	284	FPNADSKA			6	849.41	Apo-0P	16	852.953	0	3.06204	0.002721	3.5193	0
MAPK1_RAT	277	284	FPNADSKA			6	849.41	Apo-0P	30	852.908	0	3.01687	0.002721	3.50904	0
MAPK1_RAT	277	284	FPNADSKA			6	849.41	Apo-0P	60	852.929	0	3.03764	0.002721	3.51883	0
MAPK1_RAT	277	284	FPNADSKA			6	849.41	Apo-0P	90	853.017	0	3.12589	0.002721	3.5005	0
MAPK1_RAT	277	284	FPNADSKA			6	849.41	Apo-0P	180	853.114	0	3.22306	0.002721	3.51525	0
MAPK1_RAT	288	303	LDKMLTFNPHKRIEVE			14	1970.05	Apo-0P	0	1971.35	0.026164	0	0	4.5512	0.001007
MAPK1_RAT	288	303	LDKMLTFNPHKRIEVE			14	1970.05	Apo-0P	0.001	1971.69	2.27374e-13	0.336975	0.026164	4.571	0
MAPK1_RAT	288	303	LDKMLTFNPHKRIEVE			14	1970.05	Apo-0P	0.5	1973.08	2.27374e-13	1.72692	0.026164	4.55264	0
MAPK1_RAT	288	303	LDKMLTFNPHKRIEVE			14	1970.05	Apo-0P	1	1973.3	0	1.95079	0.026164	4.4633	0
MAPK1_RAT	288	303	LDKMLTFNPHKRIEVE			14	1970.05	Apo-0P	3	1974.11	2.27374e-13	2.75986	0.026164	4.56398	0
MAPK1_RAT	288	303	LDKMLTFNPHKRIEVE			14	1970.05	Apo-0P	8	1974.5	0	3.14573	0.026164	4.55887	0
MAPK1_RAT	288	303	LDKMLTFNPHKRIEVE			14	1970.05	Apo-0P	16	1974.77	2.27374e-13	3.42157	0.026164	4.55791	0
MAPK1_RAT	288	303	LDKMLTFNPHKRIEVE			14	1970.05	Apo-0P	30	1974.82	0	3.46712	0.026164	4.55372	0
MAPK1_RAT	288	303	LDKMLTFNPHKRIEVE			14	1970.05	Apo-0P	60	1975.11	0	3.75963	0.026164	4.56093	0
MAPK1_RAT	288	303	LDKMLTFNPHKRIEVE			14	1970.05	Apo-0P	90	1975.25	0	3.90046	0.026164	4.5487	0
MAPK1_RAT	288	303	LDKMLTFNPHKRIEVE			14	1970.05	Apo-0P	180	1975.62	0	4.26497	0.026164	4.55475	0
MAPK1_RAT	288	304	LDKMLTFNPHKRIEVEQ			15	2098.11	Apo-0P	0	2099.43	0.002004	0	0	4.44129	0.001187
MAPK1_RAT	288	304	LDKMLTFNPHKRIEVEQ			15	2098.11	Apo-0P	0.001	2099.81	0	0.371208	0.002004	4.47225	0
MAPK1_RAT	288	304	LDKMLTFNPHKRIEVEQ			15	2098.11	Apo-0P	0.5	2101.35	0	1.91961	0.002004	4.45273	0
MAPK1_RAT	288	304	LDKMLTFNPHKRIEVEQ			15	2098.11	Apo-0P	1	2101.97	0	2.53608	0.002004	4.37173	0
MAPK1_RAT	288	304	LDKMLTFNPHKRIEVEQ			15	2098.11	Apo-0P	3	2102.82	0	3.38826	0.002004	4.46578	0
MAPK1_RAT	288	304	LDKMLTFNPHKRIEVEQ			15	2098.11	Apo-0P	8	2103.33	0	3.89766	0.002004	4.46119	0
MAPK1_RAT	288	304	LDKMLTFNPHKRIEVEQ			15	2098.11	Apo-0P	16	2103.54	0	4.1094	0.002004	4.45487	0
MAPK1_RAT	288	304	LDKMLTFNPHKRIEVEQ			15	2098.11	Apo-0P	30	2103.67	0	4.2349	0.002004	4.45257	0
MAPK1_RAT	288	304	LDKMLTFNPHKRIEVEQ			15	2098.11	Apo-0P	60	2103.97	0	4.54011	0.002004	4.46289	0
MAPK1_RAT	288	304	LDKMLTFNPHKRIEVEQ			15	2098.11	Apo-0P	90	2104.15	0	4.71572	0.002004	4.44784	0
MAPK1_RAT	288	304	LDKMLTFNPHKRIEVEQ			15	2098.11	Apo-0P	180	2104.51	0	5.07406	0.002004	4.45529	0
MAPK1_RAT	288	305	LDKMLTFNPHKRIEVEQA			16	2169.15	Apo-0P	0	2170.52	0.010586	0	0	4.48754	0.000111
MAPK1_RAT	288	305	LDKMLTFNPHKRIEVEQA			16	2169.15	Apo-0P	0.001	2170.95	0	0.432568	0.010586	4.51126	0
MAPK1_RAT	288	305	LDKMLTFNPHKRIEVEQA			16	2169.15	Apo-0P	0.5	2172.54	0	2.02422	0.010586	4.49085	0
MAPK1_RAT	288	305	LDKMLTFNPHKRIEVEQA			16	2169.15	Apo-0P	1	2173.09	0	2.56756	0.010586	4.4182	0
MAPK1_RAT	288	305	LDKMLTFNPHKRIEVEQA			16	2169.15	Apo-0P	3	2173.89	0	3.37565	0.010586	4.50232	0
MAPK1_RAT	288	305	LDKMLTFNPHKRIEVEQA			16	2169.15	Apo-0P	8	2174.45	0	3.93386	0.010586	4.49997	0
MAPK1_RAT	288	305	LDKMLTFNPHKRIEVEQA			16	2169.15	Apo-0P	16	2174.66	0	4.13879	0.010586	4.49714	0
MAPK1_RAT	288	305	LDKMLTFNPHKRIEVEQA			16	2169.15	Apo-0P	30	2174.77	0	4.25427	0.010586	4.49386	0
MAPK1_RAT	288	305	LDKMLTFNPHKRIEVEQA			16	2169.15	Apo-0P	60	2174.97	0	4.44617	0.010586	4.50302	0
MAPK1_RAT	288	305	LDKMLTFNPHKRIEVEQA			16	2169.15	Apo-0P	90	2175.18	0	4.6604	0.010586	4.4876	0
MAPK1_RAT	288	305	LDKMLTFNPHKRIEVEQA			16	2169.15	Apo-0P	180	2175.5	0	4.97702	0.010586	4.4951	0
MAPK1_RAT	292	305	LTFNPHKRIEVEQA			12	1681.9	Apo-0P	0	1682.9	0.014399	0	0	4.13528	0.001047
MAPK1_RAT	292	305	LTFNPHKRIEVEQA			12	1681.9	Apo-0P	0.001	1683.33	0	0.429139	0.014399	4.16579	0
MAPK1_RAT	292	305	LTFNPHKRIEVEQA			12	1681.9	Apo-0P	0.5	1684.8	0	1.90342	0.014399	4.14348	0
MAPK1_RAT	292	305	LTFNPHKRIEVEQA			12	1681.9	Apo-0P	1	1685.33	0	2.42651	0.014399	4.07946	0
MAPK1_RAT	292	305	LTFNPHKRIEVEQA			12	1681.9	Apo-0P	3	1686.17	0	3.27489	0.014399	4.15764	0
MAPK1_RAT	292	305	LTFNPHKRIEVEQA			12	1681.9	Apo-0P	8	1686.77	0	3.8667	0.014399	4.15279	0
MAPK1_RAT	292	305	LTFNPHKRIEVEQA			12	1681.9	Apo-0P	16	1686.96	0	4.06387	0.014399	4.15303	0
MAPK1_RAT	292	305	LTFNPHKRIEVEQA			12	1681.9	Apo-0P	30	1687.03	0	4.13373	0.014399	4.14478	0
MAPK1_RAT	292	305	LTFNPHKRIEVEQA			12	1681.9	Apo-0P	60	1687.31	2.27374e-13	4.41494	0.014399	4.15511	0
MAPK1_RAT	292	305	LTFNPHKRIEVEQA			12	1681.9	Apo-0P	90	1687.48	2.27374e-13	4.58362	0.014399	4.13929	0
MAPK1_RAT	292	305	LTFNPHKRIEVEQA			12	1681.9	Apo-0P	180	1687.86	0	4.95655	0.014399	4.14498	0
MAPK1_RAT	292	313	LTFNPHKRIEVEQALAHPYLEQ			19	2633.38	Apo-0P	0	2634.95	0.023066	0	0	4.97843	0.002939
MAPK1_RAT	292	313	LTFNPHKRIEVEQALAHPYLEQ			19	2633.38	Apo-0P	0.001	2635.36	0	0.416169	0.023066	4.993	0
MAPK1_RAT	292	313	LTFNPHKRIEVEQALAHPYLEQ			19	2633.38	Apo-0P	0.5	2637.28	0	2.3303	0.023066	4.96967	0
MAPK1_RAT	292	313	LTFNPHKRIEVEQALAHPYLEQ			19	2633.38	Apo-0P	1	2638.06	0	3.10867	0.023066	4.88536	0
MAPK1_RAT	292	313	LTFNPHKRIEVEQALAHPYLEQ			19	2633.38	Apo-0P	3	2638.84	0	3.89279	0.023066	4.97795	0
MAPK1_RAT	292	313	LTFNPHKRIEVEQALAHPYLEQ			19	2633.38	Apo-0P	8	2639.42	0	4.4753	0.023066	4.9725	0
MAPK1_RAT	292	313	LTFNPHKRIEVEQALAHPYLEQ			19	2633.38	Apo-0P	16	2639.71	0	4.76742	0.023066	4.97052	0
MAPK1_RAT	292	313	LTFNPHKRIEVEQALAHPYLEQ			19	2633.38	Apo-0P	30	2639.69	0	4.74616	0.023066	4.96773	0
MAPK1_RAT	292	313	LTFNPHKRIEVEQALAHPYLEQ			19	2633.38	Apo-0P	60	2639.96	0	5.01334	0.023066	4.97588	0
MAPK1_RAT	292	313	LTFNPHKRIEVEQALAHPYLEQ			19	2633.38	Apo-0P	90	2640.16	0	5.21234	0.023066	4.9618	0
MAPK1_RAT	292	313	LTFNPHKRIEVEQALAHPYLEQ			19	2633.38	Apo-0P	180	2640.58	0	5.62869	0.023066	4.969	0
MAPK1_RAT	304	313	QALAHPYLEQ			8	1169.59	Apo-0P	0	1170.29	0.002688	0	0	4.44573	0.000897
MAPK1_RAT	304	313	QALAHPYLEQ			8	1169.59	Apo-0P	0.001	1170.6	0	0.305849	0.002688	4.46861	0
MAPK1_RAT	304	313	QALAHPYLEQ			8	1169.59	Apo-0P	0.5	1171.31	0	1.01484	0.002688	4.44909	0
MAPK1_RAT	304	313	QALAHPYLEQ			8	1169.59	Apo-0P	1	1171.44	0	1.14514	0.002688	4.38411	0
MAPK1_RAT	304	313	QALAHPYLEQ			8	1169.59	Apo-0P	3	1171.68	0	1.38434	0.002688	4.46382	0
MAPK1_RAT	304	313	QALAHPYLEQ			8	1169.59	Apo-0P	8	1171.78	0	1.48727	0.002688	4.45867	0
MAPK1_RAT	304	313	QALAHPYLEQ			8	1169.59	Apo-0P	16	1171.79	0	1.50348	0.002688	4.45414	0
MAPK1_RAT	304	313	QALAHPYLEQ			8	1169.59	Apo-0P	30	1171.73	0	1.4366	0.002688	4.44747	0
MAPK1_RAT	304	313	QALAHPYLEQ			8	1169.59	Apo-0P	60	1171.76	0	1.47344	0.002688	4.46128	0
MAPK1_RAT	304	313	QALAHPYLEQ			8	1169.59	Apo-0P	90	1171.77	0	1.48019	0.002688	4.44787	0
MAPK1_RAT	304	313	QALAHPYLEQ			8	1169.59	Apo-0P	180	1171.85	0	1.55943	0.002688	4.45189	0
MAPK1_RAT	305	313	ALAHPYLEQ			7	1041.54	Apo-0P	0	1042.14	0.002556	0	0	4.39915	0.002515
MAPK1_RAT	305	313	ALAHPYLEQ			7	1041.54	Apo-0P	0.001	1042.42	0	0.272043	0.002556	4.43289	0
MAPK1_RAT	305	313	ALAHPYLEQ			7	1041.54	Apo-0P	0.5	1043.14	0	0.993798	0.002556	4.40892	0
MAPK1_RAT	305	313	ALAHPYLEQ			7	1041.54	Apo-0P	1	1043.23	0	1.08064	0.002556	4.34669	0
MAPK1_RAT	305	313	ALAHPYLEQ			7	1041.54	Apo-0P	3	1043.46	0	1.31478	0.002556	4.42755	0
MAPK1_RAT	305	313	ALAHPYLEQ			7	1041.54	Apo-0P	8	1043.59	0	1.44498	0.002556	4.42193	0
MAPK1_RAT	305	313	ALAHPYLEQ			7	1041.54	Apo-0P	16	1043.6	0	1.45703	0.002556	4.42286	0
MAPK1_RAT	305	313	ALAHPYLEQ			7	1041.54	Apo-0P	30	1043.49	0	1.34299	0.002556	4.40943	0
MAPK1_RAT	305	313	ALAHPYLEQ			7	1041.54	Apo-0P	60	1043.52	0	1.37121	0.002556	4.4219	0
MAPK1_RAT	305	313	ALAHPYLEQ			7	1041.54	Apo-0P	90	1043.57	0	1.42076	0.002556	4.40626	0
MAPK1_RAT	305	313	ALAHPYLEQ			7	1041.54	Apo-0P	180	1043.6	0	1.45938	0.002556	4.41345	0
MAPK1_RAT	306	313	LAHPYLEQ			6	970.499	Apo-0P	0	971.063	0.006228	0	0	4.26818	0.001326
MAPK1_RAT	306	313	LAHPYLEQ			6	970.499	Apo-0P	0.001	971.284	0	0.220751	0.006228	4.30556	0
MAPK1_RAT	306	313	LAHPYLEQ			6	970.499	Apo-0P	0.5	972.009	0	0.94519	0.006228	4.28164	0
MAPK1_RAT	306	313	LAHPYLEQ			6	970.499	Apo-0P	1	972.143	0	1.07965	0.006228	4.22516	0
MAPK1_RAT	306	313	LAHPYLEQ			6	970.499	Apo-0P	3	972.373	0	1.30967	0.006228	4.29846	0
MAPK1_RAT	306	313	LAHPYLEQ			6	970.499	Apo-0P	8	972.463	0	1.39976	0.006228	4.29381	0
MAPK1_RAT	306	313	LAHPYLEQ			6	970.499	Apo-0P	16	972.464	0	1.40025	0.006228	4.2943	0
MAPK1_RAT	306	313	LAHPYLEQ			6	970.499	Apo-0P	30	972.427	0	1.36358	0.006228	4.28187	0
MAPK1_RAT	306	313	LAHPYLEQ			6	970.499	Apo-0P	60	972.463	0	1.40004	0.006228	4.29435	0
MAPK1_RAT	306	313	LAHPYLEQ			6	970.499	Apo-0P	90	972.477	0	1.41342	0.006228	4.27918	0
MAPK1_RAT	306	313	LAHPYLEQ			6	970.499	Apo-0P	180	972.509	0	1.44608	0.006228	4.28639	0
MAPK1_RAT	314	324	YYDPSDEPIAE			8	1298.54	Apo-0P	0	1299.28	0.000192	0	0	4.79398	0.001437
MAPK1_RAT	314	324	YYDPSDEPIAE			8	1298.54	Apo-0P	0.001	1299.65	0	0.374627	0.000192	4.81679	0
MAPK1_RAT	314	324	YYDPSDEPIAE			8	1298.54	Apo-0P	0.5	1302.25	0	2.97647	0.000192	4.79366	0
MAPK1_RAT	314	324	YYDPSDEPIAE			8	1298.54	Apo-0P	1	1302.72	0	3.44523	0.000192	4.7494	0
MAPK1_RAT	314	324	YYDPSDEPIAE			8	1298.54	Apo-0P	3	1302.96	0	3.68274	0.000192	4.80339	0
MAPK1_RAT	314	324	YYDPSDEPIAE			8	1298.54	Apo-0P	8	1303.08	0	3.80177	0.000192	4.80221	0
MAPK1_RAT	314	324	YYDPSDEPIAE			8	1298.54	Apo-0P	16	1303.11	0	3.82983	0.000192	4.80091	0
MAPK1_RAT	314	324	YYDPSDEPIAE			8	1298.54	Apo-0P	30	1302.99	0	3.71153	0.000192	4.79377	0
MAPK1_RAT	314	324	YYDPSDEPIAE			8	1298.54	Apo-0P	60	1302.99	0	3.71096	0.000192	4.80405	0
MAPK1_RAT	314	324	YYDPSDEPIAE			8	1298.54	Apo-0P	90	1303.02	0	3.74722	0.000192	4.79162	0
MAPK1_RAT	314	324	YYDPSDEPIAE			8	1298.54	Apo-0P	180	1303.04	0	3.76472	0.000192	4.79809	0
MAPK1_RAT	325	332	APFKFDME			6	984.449	Apo-0P	0	985.131	0.004932	0	0	5.65688	8.68714e-05
MAPK1_RAT	325	332	APFKFDME			6	984.449	Apo-0P	0.001	985.381	0	0.249983	0.004932	5.6757	0
MAPK1_RAT	325	332	APFKFDME			6	984.449	Apo-0P	0.5	988.152	0	3.02076	0.004932	5.65423	0
MAPK1_RAT	325	332	APFKFDME			6	984.449	Apo-0P	1	988.293	0	3.16166	0.004932	5.5498	0
MAPK1_RAT	325	332	APFKFDME			6	984.449	Apo-0P	3	988.217	0	3.08595	0.004932	5.67028	0
MAPK1_RAT	325	332	APFKFDME			6	984.449	Apo-0P	8	988.283	1.13687e-13	3.15173	0.004932	5.666	0
MAPK1_RAT	325	332	APFKFDME			6	984.449	Apo-0P	16	988.337	0	3.20514	0.004932	5.6663	0
MAPK1_RAT	325	332	APFKFDME			6	984.449	Apo-0P	30	988.221	0	3.08914	0.004932	5.65923	0
MAPK1_RAT	325	332	APFKFDME			6	984.449	Apo-0P	60	988.209	0	3.0777	0.004932	5.67057	0
MAPK1_RAT	325	332	APFKFDME			6	984.449	Apo-0P	90	988.222	0	3.0904	0.004932	5.66117	0
MAPK1_RAT	325	332	APFKFDME			6	984.449	Apo-0P	180	988.258	0	3.12673	0.004932	5.66363	0
MAPK1_RAT	325	333	APFKFDMEL			7	1097.53	Apo-0P	0	1098.26	0.005081	0	0	6.50216	0.005749
MAPK1_RAT	325	333	APFKFDMEL			7	1097.53	Apo-0P	0.001	1098.61	0	0.350916	0.005081	6.50699	0
MAPK1_RAT	325	333	APFKFDMEL			7	1097.53	Apo-0P	0.5	1102.29	0	4.03298	0.005081	6.49121	0
MAPK1_RAT	325	333	APFKFDMEL			7	1097.53	Apo-0P	1	1102.53	0	4.27445	0.005081	6.3566	0
MAPK1_RAT	325	333	APFKFDMEL			7	1097.53	Apo-0P	3	1102.39	0	4.13511	0.005081	6.51545	0
MAPK1_RAT	325	333	APFKFDMEL			7	1097.53	Apo-0P	8	1102.49	0	4.23935	0.005081	6.50411	0
MAPK1_RAT	325	333	APFKFDMEL			7	1097.53	Apo-0P	16	1102.53	0	4.27668	0.005081	6.49981	0
MAPK1_RAT	325	333	APFKFDMEL			7	1097.53	Apo-0P	30	1102.41	0	4.15178	0.005081	6.50305	0
MAPK1_RAT	325	333	APFKFDMEL			7	1097.53	Apo-0P	60	1102.39	0	4.13607	0.005081	6.50941	0
MAPK1_RAT	325	333	APFKFDMEL			7	1097.53	Apo-0P	90	1102.46	0	4.20003	0.005081	6.49649	0
MAPK1_RAT	325	333	APFKFDMEL			7	1097.53	Apo-0P	180	1102.46	0	4.20857	0.005081	6.49916	0
MAPK1_RAT	333	343	LDDLPKEKLKE			9	1327.75	Apo-0P	0	1328.52	0.003415	0	0	3.70024	0.001444
MAPK1_RAT	333	343	LDDLPKEKLKE			9	1327.75	Apo-0P	0.001	1328.78	0	0.262071	0.003415	3.72564	0
MAPK1_RAT	333	343	LDDLPKEKLKE			9	1327.75	Apo-0P	0.5	1330.68	0	2.16261	0.003415	3.70543	0
MAPK1_RAT	333	343	LDDLPKEKLKE			9	1327.75	Apo-0P	1	1330.73	0	2.20906	0.003415	3.62668	0
MAPK1_RAT	333	343	LDDLPKEKLKE			9	1327.75	Apo-0P	3	1331.5	0	2.98294	0.003415	3.71614	0
MAPK1_RAT	333	343	LDDLPKEKLKE			9	1327.75	Apo-0P	8	1331.97	0	3.44988	0.003415	3.71037	0
MAPK1_RAT	333	343	LDDLPKEKLKE			9	1327.75	Apo-0P	16	1332.28	2.27374e-13	3.76714	0.003415	3.7111	0
MAPK1_RAT	333	343	LDDLPKEKLKE			9	1327.75	Apo-0P	30	1332.44	0	3.9209	0.003415	3.70202	0
MAPK1_RAT	333	343	LDDLPKEKLKE			9	1327.75	Apo-0P	60	1332.7	0	4.1833	0.003415	3.71323	0
MAPK1_RAT	333	343	LDDLPKEKLKE			9	1327.75	Apo-0P	90	1332.88	0	4.36521	0.003415	3.69923	0
MAPK1_RAT	333	343	LDDLPKEKLKE			9	1327.75	Apo-0P	180	1333.05	0	4.53205	0.003415	3.70627	0
MAPK1_RAT	334	343	DDLPKEKLKE			8	1214.66	Apo-0P	0	1215.34	0.003882	0	0	3.38357	0.001846
MAPK1_RAT	334	343	DDLPKEKLKE			8	1214.66	Apo-0P	0.001	1215.61	0	0.274322	0.003882	3.41024	0
MAPK1_RAT	334	343	DDLPKEKLKE			8	1214.66	Apo-0P	0.5	1217.62	0	2.2849	0.003882	3.38895	0
MAPK1_RAT	334	343	DDLPKEKLKE			8	1214.66	Apo-0P	1	1218.06	0	2.71652	0.003882	3.32579	0
MAPK1_RAT	334	343	DDLPKEKLKE			8	1214.66	Apo-0P	3	1218.46	0	3.11679	0.003882	3.40094	0
MAPK1_RAT	334	343	DDLPKEKLKE			8	1214.66	Apo-0P	8	1218.99	0	3.65361	0.003882	3.39512	0
MAPK1_RAT	334	343	DDLPKEKLKE			8	1214.66	Apo-0P	16	1219.29	0	3.94934	0.003882	3.39552	0
MAPK1_RAT	334	343	DDLPKEKLKE			8	1214.66	Apo-0P	30	1219.46	0	4.12437	0.003882	3.38799	0
MAPK1_RAT	334	343	DDLPKEKLKE			8	1214.66	Apo-0P	60	1219.75	0	4.40783	0.003882	3.39688	0
MAPK1_RAT	334	343	DDLPKEKLKE			8	1214.66	Apo-0P	90	1219.94	0	4.59996	0.003882	3.37819	0
MAPK1_RAT	334	343	DDLPKEKLKE			8	1214.66	Apo-0P	180	1220.17	0	4.83457	0.003882	3.39199	0
MAPK1_RAT	334	346	DDLPKEKLKELIF			11	1587.9	Apo-0P	0	1588.84	0.016247	0	0	5.69477	0.000279
MAPK1_RAT	334	346	DDLPKEKLKELIF			11	1587.9	Apo-0P	0.001	1589.16	0	0.317771	0.016247	5.7134	0
MAPK1_RAT	334	346	DDLPKEKLKELIF			11	1587.9	Apo-0P	0.5	1590.79	0	1.95139	0.016247	5.69287	0
MAPK1_RAT	334	346	DDLPKEKLKELIF			11	1587.9	Apo-0P	1	1591.3	0	2.4605	0.016247	5.55728	0
MAPK1_RAT	334	346	DDLPKEKLKELIF			11	1587.9	Apo-0P	3	1591.53	0	2.68897	0.016247	5.7088	0
MAPK1_RAT	334	346	DDLPKEKLKELIF			11	1587.9	Apo-0P	8	1592.11	0	3.26423	0.016247	5.70003	0
MAPK1_RAT	334	346	DDLPKEKLKELIF			11	1587.9	Apo-0P	16	1592.39	0	3.54831	0.016247	5.69869	0
MAPK1_RAT	334	346	DDLPKEKLKELIF			11	1587.9	Apo-0P	30	1592.57	0	3.72362	0.016247	5.69449	0
MAPK1_RAT	334	346	DDLPKEKLKELIF			11	1587.9	Apo-0P	60	1592.97	0	4.12451	0.016247	5.70101	0
MAPK1_RAT	334	346	DDLPKEKLKELIF			11	1587.9	Apo-0P	90	1593.13	0	4.28742	0.016247	5.69325	0
MAPK1_RAT	334	346	DDLPKEKLKELIF			11	1587.9	Apo-0P	180	1593.39	0	4.54532	0.016247	5.69363	0
MAPK1_RAT	337	343	PKEKLKE			5	871.525	Apo-0P	0	872.028	0.006216	0	0	3.38335	0.002026
MAPK1_RAT	337	343	PKEKLKE			5	871.525	Apo-0P	0.001	872.249	0	0.220206	0.006216	3.40906	0
MAPK1_RAT	337	343	PKEKLKE			5	871.525	Apo-0P	0.5	873.738	0	1.70948	0.006216	3.38761	0
MAPK1_RAT	337	343	PKEKLKE			5	871.525	Apo-0P	1	874.046	0	2.01749	0.006216	3.32544	0
MAPK1_RAT	337	343	PKEKLKE			5	871.525	Apo-0P	3	874.366	0	2.33728	0.006216	3.39946	0
MAPK1_RAT	337	343	PKEKLKE			5	871.525	Apo-0P	8	874.742	0	2.71342	0.006216	3.39423	0
MAPK1_RAT	337	343	PKEKLKE			5	871.525	Apo-0P	16	874.998	1.13687e-13	2.96969	0.006216	3.395	0
MAPK1_RAT	337	343	PKEKLKE			5	871.525	Apo-0P	30	875.139	1.13687e-13	3.11007	0.006216	3.38669	0
MAPK1_RAT	337	343	PKEKLKE			5	871.525	Apo-0P	60	875.377	0	3.34812	0.006216	3.39517	0
MAPK1_RAT	337	343	PKEKLKE			5	871.525	Apo-0P	90	875.524	0	3.49516	0.006216	3.3766	0
MAPK1_RAT	337	343	PKEKLKE			5	871.525	Apo-0P	180	875.702	0	3.67311	0.006216	3.39108	0
MAPK1_RAT	347	358	EETARFQPGYRS			10	1440.69	Apo-0P	0	1441.48	0.003465	0	0	3.75938	0.001166
MAPK1_RAT	347	358	EETARFQPGYRS			10	1440.69	Apo-0P	0.001	1441.97	0	0.492971	0.003465	3.78574	0
MAPK1_RAT	347	358	EETARFQPGYRS			10	1440.69	Apo-0P	0.5	1446.06	0	4.58667	0.003465	3.76076	0
MAPK1_RAT	347	358	EETARFQPGYRS			10	1440.69	Apo-0P	1	1446.66	0	5.18077	0.003465	3.69052	0
MAPK1_RAT	347	358	EETARFQPGYRS			10	1440.69	Apo-0P	3	1446.96	0	5.48032	0.003465	3.77232	0
MAPK1_RAT	347	358	EETARFQPGYRS			10	1440.69	Apo-0P	8	1447.24	0	5.76642	0.003465	3.77016	0
MAPK1_RAT	347	358	EETARFQPGYRS			10	1440.69	Apo-0P	16	1447.35	0	5.87392	0.003465	3.7688	0
MAPK1_RAT	347	358	EETARFQPGYRS			10	1440.69	Apo-0P	30	1447.26	0	5.77888	0.003465	3.76115	0
MAPK1_RAT	347	358	EETARFQPGYRS			10	1440.69	Apo-0P	60	1447.27	0	5.79434	0.003465	3.77089	0
MAPK1_RAT	347	358	EETARFQPGYRS			10	1440.69	Apo-0P	90	1447.36	0	5.885	0.003465	3.75742	0
MAPK1_RAT	347	358	EETARFQPGYRS			10	1440.69	Apo-0P	180	1447.5	2.27374e-13	6.02566	0.003465	3.76594	0
MAPK1_RAT	349	358	TARFQPGYRS			8	1182.6	Apo-0P	0	1183.26	0.002695	0	0	3.55882	0.001065
MAPK1_RAT	349	358	TARFQPGYRS			8	1182.6	Apo-0P	0.001	1183.74	0	0.488367	0.002695	3.59311	0
MAPK1_RAT	349	358	TARFQPGYRS			8	1182.6	Apo-0P	0.5	1187.64	0	4.37967	0.002695	3.56927	0
MAPK1_RAT	349	358	TARFQPGYRS			8	1182.6	Apo-0P	1	1187.85	2.27374e-13	4.59734	0.002695	3.69342	0
MAPK1_RAT	349	358	TARFQPGYRS			8	1182.6	Apo-0P	3	1188.31	0	5.05614	0.002695	3.58266	0
MAPK1_RAT	349	358	TARFQPGYRS			8	1182.6	Apo-0P	8	1188.27	0	5.01653	0.002695	3.5799	0
MAPK1_RAT	349	358	TARFQPGYRS			8	1182.6	Apo-0P	16	1188.36	0	5.10211	0.002695	3.58037	0
MAPK1_RAT	349	358	TARFQPGYRS			8	1182.6	Apo-0P	30	1188.2	0	4.9417	0.002695	3.56999	0
MAPK1_RAT	349	358	TARFQPGYRS			8	1182.6	Apo-0P	60	1188.22	0	4.96082	0.002695	3.57933	0
MAPK1_RAT	349	358	TARFQPGYRS			8	1182.6	Apo-0P	90	1188.24	0	4.98014	0.002695	3.56092	0
MAPK1_RAT	349	358	TARFQPGYRS			8	1182.6	Apo-0P	180	1188.21	0	4.95569	0.002695	3.57618	0
MAPK1_RAT	350	358	ARFQPGYRS			7	1081.55	Apo-0P	0	1082.18	0.000968	0	0	3.49168	0.001492
MAPK1_RAT	350	358	ARFQPGYRS			7	1081.55	Apo-0P	0.001	1082.57	0	0.390287	0.000968	3.52259	0
MAPK1_RAT	350	358	ARFQPGYRS			7	1081.55	Apo-0P	0.5	1085.99	0	3.81416	0.000968	3.49791	0
MAPK1_RAT	350	358	ARFQPGYRS			7	1081.55	Apo-0P	1	1086.46	0	4.27832	0.000968	3.41275	0
MAPK1_RAT	350	358	ARFQPGYRS			7	1081.55	Apo-0P	3	1086.43	0	4.25271	0.000968	3.51097	0
MAPK1_RAT	350	358	ARFQPGYRS			7	1081.55	Apo-0P	8	1086.54	0	4.36513	0.000968	3.50843	0
MAPK1_RAT	350	358	ARFQPGYRS			7	1081.55	Apo-0P	16	1086.58	0	4.39654	0.000968	3.50798	0
MAPK1_RAT	350	358	ARFQPGYRS			7	1081.55	Apo-0P	30	1086.46	0	4.28566	0.000968	3.49843	0
MAPK1_RAT	350	358	ARFQPGYRS			7	1081.55	Apo-0P	60	1086.45	0	4.27008	0.000968	3.50727	0
MAPK1_RAT	350	358	ARFQPGYRS			7	1081.55	Apo-0P	90	1086.48	0	4.30272	0.000968	3.49017	0
MAPK1_RAT	350	358	ARFQPGYRS			7	1081.55	Apo-0P	180	1086.5	0	4.32419	0.000968	3.50557	0

## Sheet: Apo-2P
Protein	Start	End	Sequence	Modification	Fragment	MaxUptake	MHP	State	Exposure	Center	Center SD	Uptake	Uptake SD	RT	RT SD
MAPK1_RAT	2	11	AAAAAAGPEM			8	859.398	Apo-2P	0	859.895	0.00118	0	0	4.11195	0.004601
MAPK1_RAT	2	11	AAAAAAGPEM			8	859.398	Apo-2P	0.001	860.441	0	0.545851	0.00118	4.16497	0
MAPK1_RAT	2	11	AAAAAAGPEM			8	859.398	Apo-2P	0.5	864.688	0	4.7935	0.00118	4.15254	0
MAPK1_RAT	2	11	AAAAAAGPEM			8	859.398	Apo-2P	1	864.647	0	4.7527	0.00118	4.14052	0
MAPK1_RAT	2	11	AAAAAAGPEM			8	859.398	Apo-2P	3	864.677	0	4.78262	0.00118	4.16145	0
MAPK1_RAT	2	11	AAAAAAGPEM			8	859.398	Apo-2P	8	864.67	0	4.7749	0.00118	4.14956	0
MAPK1_RAT	2	11	AAAAAAGPEM			8	859.398	Apo-2P	16	864.603	0	4.70834	0.00118	4.16147	0
MAPK1_RAT	2	11	AAAAAAGPEM			8	859.398	Apo-2P	30	864.586	0	4.69131	0.00118	4.13932	0
MAPK1_RAT	2	11	AAAAAAGPEM			8	859.398	Apo-2P	60	864.691	0	4.79595	0.00118	4.14461	0
MAPK1_RAT	2	11	AAAAAAGPEM			8	859.398	Apo-2P	90	864.681	0	4.78626	0.00118	4.14791	0
MAPK1_RAT	2	11	AAAAAAGPEM			8	859.398	Apo-2P	180	864.611	0	4.71636	0.00118	4.15677	0
MAPK1_RAT	2	17	AAAAAAGPEMVRGQVF			14	1545.78	Apo-2P	0	1546.75	0.002377	0	0	5.23489	0.002357
MAPK1_RAT	2	17	AAAAAAGPEMVRGQVF			14	1545.78	Apo-2P	0.001	1547.32	0	0.565502	0.002377	5.28438	0
MAPK1_RAT	2	17	AAAAAAGPEMVRGQVF			14	1545.78	Apo-2P	0.5	1554.98	0	8.23117	0.002377	5.27275	0
MAPK1_RAT	2	17	AAAAAAGPEMVRGQVF			14	1545.78	Apo-2P	1	1555.31	0	8.55633	0.002377	5.2674	0
MAPK1_RAT	2	17	AAAAAAGPEMVRGQVF			14	1545.78	Apo-2P	3	1555.8	0	9.05114	0.002377	5.28071	0
MAPK1_RAT	2	17	AAAAAAGPEMVRGQVF			14	1545.78	Apo-2P	8	1555.73	0	8.97311	0.002377	5.26183	0
MAPK1_RAT	2	17	AAAAAAGPEMVRGQVF			14	1545.78	Apo-2P	16	1555.68	0	8.92817	0.002377	5.2813	0
MAPK1_RAT	2	17	AAAAAAGPEMVRGQVF			14	1545.78	Apo-2P	30	1555.61	0	8.85438	0.002377	5.26103	0
MAPK1_RAT	2	17	AAAAAAGPEMVRGQVF			14	1545.78	Apo-2P	60	1555.76	0	9.00355	0.002377	5.25604	0
MAPK1_RAT	2	17	AAAAAAGPEMVRGQVF			14	1545.78	Apo-2P	90	1555.69	0	8.93309	0.002377	5.26667	0
MAPK1_RAT	2	17	AAAAAAGPEMVRGQVF			14	1545.78	Apo-2P	180	1555.59	0	8.84173	0.002377	5.26734	0
MAPK1_RAT	12	26	VRGQVFDVGPRYTNL			13	1720.91	Apo-2P	0	1721.93	0.00028	0	0	5.17351	0.003049
MAPK1_RAT	12	26	VRGQVFDVGPRYTNL			13	1720.91	Apo-2P	0.001	1722.25	0	0.324781	0.00028	5.23015	0
MAPK1_RAT	12	26	VRGQVFDVGPRYTNL			13	1720.91	Apo-2P	0.5	1726.14	2.27374e-13	4.21607	0.00028	5.22575	0
MAPK1_RAT	12	26	VRGQVFDVGPRYTNL			13	1720.91	Apo-2P	1	1726.73	0	4.80341	0.00028	5.2113	0
MAPK1_RAT	12	26	VRGQVFDVGPRYTNL			13	1720.91	Apo-2P	3	1727.42	0	5.49797	0.00028	5.2348	0
MAPK1_RAT	12	26	VRGQVFDVGPRYTNL			13	1720.91	Apo-2P	8	1727.6	0	5.67504	0.00028	5.21334	0
MAPK1_RAT	12	26	VRGQVFDVGPRYTNL			13	1720.91	Apo-2P	16	1727.68	2.27374e-13	5.75389	0.00028	5.23174	0
MAPK1_RAT	12	26	VRGQVFDVGPRYTNL			13	1720.91	Apo-2P	30	1727.67	2.27374e-13	5.74658	0.00028	5.21066	0
MAPK1_RAT	12	26	VRGQVFDVGPRYTNL			13	1720.91	Apo-2P	60	1727.82	0	5.89136	0.00028	5.2057	0
MAPK1_RAT	12	26	VRGQVFDVGPRYTNL			13	1720.91	Apo-2P	90	1727.73	0	5.80614	0.00028	5.21768	0
MAPK1_RAT	12	26	VRGQVFDVGPRYTNL			13	1720.91	Apo-2P	180	1727.66	0	5.73313	0.00028	5.21777	0
MAPK1_RAT	18	26	DVGPRYTNL			7	1034.53	Apo-2P	0	1035.07	0.004957	0	0	4.70479	0.004223
MAPK1_RAT	18	26	DVGPRYTNL			7	1034.53	Apo-2P	0.001	1035.38	0	0.309613	0.004957	4.75398	0
MAPK1_RAT	18	26	DVGPRYTNL			7	1034.53	Apo-2P	0.5	1037.1	0	2.03606	0.004957	4.75118	0
MAPK1_RAT	18	26	DVGPRYTNL			7	1034.53	Apo-2P	1	1037.52	0	2.4544	0.004957	4.74358	0
MAPK1_RAT	18	26	DVGPRYTNL			7	1034.53	Apo-2P	3	1037.83	0	2.76619	0.004957	4.75781	0
MAPK1_RAT	18	26	DVGPRYTNL			7	1034.53	Apo-2P	8	1037.79	0	2.72676	0.004957	4.74493	0
MAPK1_RAT	18	26	DVGPRYTNL			7	1034.53	Apo-2P	16	1037.79	0	2.71927	0.004957	4.75757	0
MAPK1_RAT	18	26	DVGPRYTNL			7	1034.53	Apo-2P	30	1037.79	0	2.71874	0.004957	4.73158	0
MAPK1_RAT	18	26	DVGPRYTNL			7	1034.53	Apo-2P	60	1037.81	0	2.74832	0.004957	4.73768	0
MAPK1_RAT	18	26	DVGPRYTNL			7	1034.53	Apo-2P	90	1037.81	0	2.7415	0.004957	4.74139	0
MAPK1_RAT	18	26	DVGPRYTNL			7	1034.53	Apo-2P	180	1037.79	0	2.72773	0.004957	4.74869	0
MAPK1_RAT	27	33	SYIGEGA			6	696.32	Apo-2P	0	696.688	0.002248	0	0	4.35579	0.005227
MAPK1_RAT	27	33	SYIGEGA			6	696.32	Apo-2P	0.001	697.009	0	0.321099	0.002248	4.41712	0
MAPK1_RAT	27	33	SYIGEGA			6	696.32	Apo-2P	0.5	698.564	0	1.87563	0.002248	4.40754	0
MAPK1_RAT	27	33	SYIGEGA			6	696.32	Apo-2P	1	698.764	0	2.07592	0.002248	4.39748	0
MAPK1_RAT	27	33	SYIGEGA			6	696.32	Apo-2P	3	699.187	0	2.49923	0.002248	4.41768	0
MAPK1_RAT	27	33	SYIGEGA			6	696.32	Apo-2P	8	699.361	0	2.67243	0.002248	4.40313	0
MAPK1_RAT	27	33	SYIGEGA			6	696.32	Apo-2P	16	699.536	0	2.84796	0.002248	4.41528	0
MAPK1_RAT	27	33	SYIGEGA			6	696.32	Apo-2P	30	699.716	0	3.02798	0.002248	4.39214	0
MAPK1_RAT	27	33	SYIGEGA			6	696.32	Apo-2P	60	699.753	0	3.06519	0.002248	4.3983	0
MAPK1_RAT	27	33	SYIGEGA			6	696.32	Apo-2P	90	699.748	0	3.05965	0.002248	4.39996	0
MAPK1_RAT	27	33	SYIGEGA			6	696.32	Apo-2P	180	699.748	0	3.05935	0.002248	4.4103	0
MAPK1_RAT	27	34	SYIGEGAY			7	859.383	Apo-2P	0	859.87	0.001956	0	0	5.09411	0.005186
MAPK1_RAT	27	34	SYIGEGAY			7	859.383	Apo-2P	0.001	860.214	0	0.343555	0.001956	5.13922	0
MAPK1_RAT	27	34	SYIGEGAY			7	859.383	Apo-2P	0.5	862.414	0	2.54394	0.001956	5.13244	0
MAPK1_RAT	27	34	SYIGEGAY			7	859.383	Apo-2P	1	862.615	0	2.74457	0.001956	5.11971	0
MAPK1_RAT	27	34	SYIGEGAY			7	859.383	Apo-2P	3	862.912	0	3.04189	0.001956	5.14134	0
MAPK1_RAT	27	34	SYIGEGAY			7	859.383	Apo-2P	8	863.261	0	3.39096	0.001956	5.1295	0
MAPK1_RAT	27	34	SYIGEGAY			7	859.383	Apo-2P	16	863.413	0	3.54245	0.001956	5.13991	0
MAPK1_RAT	27	34	SYIGEGAY			7	859.383	Apo-2P	30	863.423	0	3.55223	0.001956	5.12063	0
MAPK1_RAT	27	34	SYIGEGAY			7	859.383	Apo-2P	60	863.624	0	3.75389	0.001956	5.11914	0
MAPK1_RAT	27	34	SYIGEGAY			7	859.383	Apo-2P	90	863.628	0	3.75742	0.001956	5.12622	0
MAPK1_RAT	27	34	SYIGEGAY			7	859.383	Apo-2P	180	863.525	0	3.65434	0.001956	5.13357	0
MAPK1_RAT	27	36	SYIGEGAYGM			9	1047.45	Apo-2P	0	1048.09	0.000431	0	0	5.68492	0.001513
MAPK1_RAT	27	36	SYIGEGAYGM			9	1047.45	Apo-2P	0.001	1048.59	0	0.495671	0.000431	5.72127	0
MAPK1_RAT	27	36	SYIGEGAYGM			9	1047.45	Apo-2P	0.5	1051.77	0	3.68042	0.000431	5.71687	0
MAPK1_RAT	27	36	SYIGEGAYGM			9	1047.45	Apo-2P	1	1052.02	0	3.92799	0.000431	5.70447	0
MAPK1_RAT	27	36	SYIGEGAYGM			9	1047.45	Apo-2P	3	1052.42	0	4.32607	0.000431	5.72698	0
MAPK1_RAT	27	36	SYIGEGAYGM			9	1047.45	Apo-2P	8	1052.73	0	4.63916	0.000431	5.71593	0
MAPK1_RAT	27	36	SYIGEGAYGM			9	1047.45	Apo-2P	16	1052.89	0	4.7936	0.000431	5.72933	0
MAPK1_RAT	27	36	SYIGEGAYGM			9	1047.45	Apo-2P	30	1053.01	0	4.92009	0.000431	5.70773	0
MAPK1_RAT	27	36	SYIGEGAYGM			9	1047.45	Apo-2P	60	1053.11	0	5.01488	0.000431	5.71159	0
MAPK1_RAT	27	36	SYIGEGAYGM			9	1047.45	Apo-2P	90	1053.1	0	5.00495	0.000431	5.71331	0
MAPK1_RAT	27	36	SYIGEGAYGM			9	1047.45	Apo-2P	180	1053.01	0	4.91782	0.000431	5.72038	0
MAPK1_RAT	27	38	SYIGEGAYGMVC			11	1249.52	Apo-2P	0	1250.37	0.022073	0	0	6.22582	0.003592
MAPK1_RAT	27	38	SYIGEGAYGMVC			11	1249.52	Apo-2P	0.001	1251.06	0	0.681121	0.022073	6.24514	0
MAPK1_RAT	27	38	SYIGEGAYGMVC			11	1249.52	Apo-2P	0.5	1254.04	0	3.66751	0.022073	6.22945	0
MAPK1_RAT	27	38	SYIGEGAYGMVC			11	1249.52	Apo-2P	1	1254.17	0	3.79445	0.022073	6.23209	0
MAPK1_RAT	27	38	SYIGEGAYGMVC			11	1249.52	Apo-2P	3	1254.73	0	4.35337	0.022073	6.24028	0
MAPK1_RAT	27	38	SYIGEGAYGMVC			11	1249.52	Apo-2P	8	1255.02	0	4.6426	0.022073	6.22841	0
MAPK1_RAT	27	38	SYIGEGAYGMVC			11	1249.52	Apo-2P	16	1255.12	0	4.74075	0.022073	6.25246	0
MAPK1_RAT	27	38	SYIGEGAYGMVC			11	1249.52	Apo-2P	30	1255.35	0	4.97639	0.022073	6.21765	0
MAPK1_RAT	27	38	SYIGEGAYGMVC			11	1249.52	Apo-2P	60	1255.55	0	5.17753	0.022073	6.22729	0
MAPK1_RAT	27	38	SYIGEGAYGMVC			11	1249.52	Apo-2P	90	1255.54	0	5.16905	0.022073	6.22828	0
MAPK1_RAT	27	38	SYIGEGAYGMVC			11	1249.52	Apo-2P	180	1255.64	0	5.26917	0.022073	6.24462	0
MAPK1_RAT	29	40	IGEGAYGMVCSA			11	1157.5	Apo-2P	0	1158.21	0.008691	0	0	5.59174	0.001702
MAPK1_RAT	29	40	IGEGAYGMVCSA			11	1157.5	Apo-2P	0.001	1158.9	0	0.689682	0.008691	5.62602	0
MAPK1_RAT	29	40	IGEGAYGMVCSA			11	1157.5	Apo-2P	0.5	1161.6	0	3.39243	0.008691	5.61285	0
MAPK1_RAT	29	40	IGEGAYGMVCSA			11	1157.5	Apo-2P	1	1161.9	0	3.6893	0.008691	5.60321	0
MAPK1_RAT	29	40	IGEGAYGMVCSA			11	1157.5	Apo-2P	3	1161.99	0	3.78407	0.008691	5.62061	0
MAPK1_RAT	29	40	IGEGAYGMVCSA			11	1157.5	Apo-2P	8	1161.88	0	3.67535	0.008691	5.61322	0
MAPK1_RAT	29	40	IGEGAYGMVCSA			11	1157.5	Apo-2P	16	1161.95	0	3.74265	0.008691	5.62431	0
MAPK1_RAT	29	40	IGEGAYGMVCSA			11	1157.5	Apo-2P	30	1161.86	0	3.65394	0.008691	5.60767	0
MAPK1_RAT	29	40	IGEGAYGMVCSA			11	1157.5	Apo-2P	60	1162.12	0	3.9123	0.008691	5.62094	0
MAPK1_RAT	29	40	IGEGAYGMVCSA			11	1157.5	Apo-2P	90	1162.12	0	3.91121	0.008691	5.60937	0
MAPK1_RAT	29	40	IGEGAYGMVCSA			11	1157.5	Apo-2P	180	1162.33	0	4.11799	0.008691	5.61622	0
MAPK1_RAT	34	40	YGMVCSA			6	730.29	Apo-2P	0	730.816	0.003138	0	0	4.90298	0.006426
MAPK1_RAT	34	40	YGMVCSA			6	730.29	Apo-2P	0.001	731.204	0	0.387782	0.003138	4.95653	0
MAPK1_RAT	34	40	YGMVCSA			6	730.29	Apo-2P	0.5	731.511	0	0.694588	0.003138	4.95412	0
MAPK1_RAT	34	40	YGMVCSA			6	730.29	Apo-2P	1	731.604	0	0.787361	0.003138	4.94945	0
MAPK1_RAT	34	40	YGMVCSA			6	730.29	Apo-2P	3	731.664	0	0.847638	0.003138	4.96374	0
MAPK1_RAT	34	40	YGMVCSA			6	730.29	Apo-2P	8	731.668	0	0.851757	0.003138	4.94861	0
MAPK1_RAT	34	40	YGMVCSA			6	730.29	Apo-2P	16	731.67	0	0.854124	0.003138	4.96269	0
MAPK1_RAT	34	40	YGMVCSA			6	730.29	Apo-2P	30	731.762	0	0.945804	0.003138	4.92771	0
MAPK1_RAT	34	40	YGMVCSA			6	730.29	Apo-2P	60	731.817	0	1.00072	0.003138	4.941	0
MAPK1_RAT	34	40	YGMVCSA			6	730.29	Apo-2P	90	731.89	0	1.07415	0.003138	4.94364	0
MAPK1_RAT	34	40	YGMVCSA			6	730.29	Apo-2P	180	732.073	0	1.25652	0.003138	4.95387	0
MAPK1_RAT	41	64	YDNLNKVRVAIKKISPFEHQTYCQ			22	2894.5	Apo-2P	0	2896.27	0.001909	0	0	5.07275	0.00379
MAPK1_RAT	41	64	YDNLNKVRVAIKKISPFEHQTYCQ			22	2894.5	Apo-2P	0.001	2896.56	0	0.291034	0.001909	5.13399	0
MAPK1_RAT	41	64	YDNLNKVRVAIKKISPFEHQTYCQ			22	2894.5	Apo-2P	0.5	2899.55	0	3.2827	0.001909	5.13085	0
MAPK1_RAT	41	64	YDNLNKVRVAIKKISPFEHQTYCQ			22	2894.5	Apo-2P	1	2900.18	0	3.91404	0.001909	5.1061	0
MAPK1_RAT	41	64	YDNLNKVRVAIKKISPFEHQTYCQ			22	2894.5	Apo-2P	3	2900.67	0	4.40005	0.001909	5.13905	0
MAPK1_RAT	41	64	YDNLNKVRVAIKKISPFEHQTYCQ			22	2894.5	Apo-2P	8	2900.81	0	4.54325	0.001909	5.11488	0
MAPK1_RAT	41	64	YDNLNKVRVAIKKISPFEHQTYCQ			22	2894.5	Apo-2P	16	2900.98	0	4.70754	0.001909	5.12633	0
MAPK1_RAT	41	64	YDNLNKVRVAIKKISPFEHQTYCQ			22	2894.5	Apo-2P	30	2901.45	0	5.17626	0.001909	5.10952	0
MAPK1_RAT	41	64	YDNLNKVRVAIKKISPFEHQTYCQ			22	2894.5	Apo-2P	60	2901.47	0	5.19966	0.001909	5.10752	0
MAPK1_RAT	41	64	YDNLNKVRVAIKKISPFEHQTYCQ			22	2894.5	Apo-2P	90	2901.92	0	5.64497	0.001909	5.10959	0
MAPK1_RAT	41	64	YDNLNKVRVAIKKISPFEHQTYCQ			22	2894.5	Apo-2P	180	2901.7	0	5.43397	0.001909	5.11808	0
MAPK1_RAT	45	62	NKVRVAIKKISPFEHQTY			16	2158.21	Apo-2P	0	2159.49	0.008782	0	0	4.07299	0.004092
MAPK1_RAT	45	62	NKVRVAIKKISPFEHQTY			16	2158.21	Apo-2P	0.001	2159.98	0	0.481293	0.008782	4.14681	0
MAPK1_RAT	45	62	NKVRVAIKKISPFEHQTY			16	2158.21	Apo-2P	0.5	2162.95	0	3.45088	0.008782	4.13081	0
MAPK1_RAT	45	62	NKVRVAIKKISPFEHQTY			16	2158.21	Apo-2P	1	2163.3	0	3.8049	0.008782	4.11632	0
MAPK1_RAT	45	62	NKVRVAIKKISPFEHQTY			16	2158.21	Apo-2P	3	2163.42	0	3.92871	0.008782	4.14076	0
MAPK1_RAT	45	62	NKVRVAIKKISPFEHQTY			16	2158.21	Apo-2P	8	2163.39	0	3.89938	0.008782	4.12088	0
MAPK1_RAT	45	62	NKVRVAIKKISPFEHQTY			16	2158.21	Apo-2P	16	2163.36	0	3.86337	0.008782	4.13134	0
MAPK1_RAT	45	62	NKVRVAIKKISPFEHQTY			16	2158.21	Apo-2P	30	2163.36	0	3.86674	0.008782	4.11097	0
MAPK1_RAT	45	62	NKVRVAIKKISPFEHQTY			16	2158.21	Apo-2P	60	2163.47	0	3.97721	0.008782	4.11504	0
MAPK1_RAT	45	62	NKVRVAIKKISPFEHQTY			16	2158.21	Apo-2P	90	2163.45	0	3.95335	0.008782	4.12064	0
MAPK1_RAT	45	62	NKVRVAIKKISPFEHQTY			16	2158.21	Apo-2P	180	2163.45	4.54747e-13	3.95792	0.008782	4.13145	0
MAPK1_RAT	45	63	NKVRVAIKKISPFEHQTYC			17	2261.22	Apo-2P	0	2262.62	0.001466	0	0	4.19782	0.004953
MAPK1_RAT	45	63	NKVRVAIKKISPFEHQTYC			17	2261.22	Apo-2P	0.001	2263.13	0	0.513015	0.001466	4.2653	0
MAPK1_RAT	45	63	NKVRVAIKKISPFEHQTYC			17	2261.22	Apo-2P	0.5	2266.57	0	3.95153	0.001466	4.25497	0
MAPK1_RAT	45	63	NKVRVAIKKISPFEHQTYC			17	2261.22	Apo-2P	1	2266.84	0	4.22302	0.001466	4.24609	0
MAPK1_RAT	45	63	NKVRVAIKKISPFEHQTYC			17	2261.22	Apo-2P	3	2267.02	0	4.3971	0.001466	4.27078	0
MAPK1_RAT	45	63	NKVRVAIKKISPFEHQTYC			17	2261.22	Apo-2P	8	2267.02	0	4.40403	0.001466	4.24907	0
MAPK1_RAT	45	63	NKVRVAIKKISPFEHQTYC			17	2261.22	Apo-2P	16	2266.99	0	4.3661	0.001466	4.26845	0
MAPK1_RAT	45	63	NKVRVAIKKISPFEHQTYC			17	2261.22	Apo-2P	30	2266.94	0	4.31622	0.001466	4.24236	0
MAPK1_RAT	45	63	NKVRVAIKKISPFEHQTYC			17	2261.22	Apo-2P	60	2267.06	0	4.44256	0.001466	4.24791	0
MAPK1_RAT	45	63	NKVRVAIKKISPFEHQTYC			17	2261.22	Apo-2P	90	2267.06	0	4.43764	0.001466	4.24554	0
MAPK1_RAT	45	63	NKVRVAIKKISPFEHQTYC			17	2261.22	Apo-2P	180	2267	0	4.37679	0.001466	4.26193	0
MAPK1_RAT	45	64	NKVRVAIKKISPFEHQTYCQ			18	2389.28	Apo-2P	0	2390.8	0.00491	0	0	4.09544	0.003913
MAPK1_RAT	45	64	NKVRVAIKKISPFEHQTYCQ			18	2389.28	Apo-2P	0.001	2391.31	0	0.510835	0.00491	4.16163	0
MAPK1_RAT	45	64	NKVRVAIKKISPFEHQTYCQ			18	2389.28	Apo-2P	0.5	2394.96	0	4.15216	0.00491	4.14978	0
MAPK1_RAT	45	64	NKVRVAIKKISPFEHQTYCQ			18	2389.28	Apo-2P	1	2395.48	0	4.67525	0.00491	4.13277	0
MAPK1_RAT	45	64	NKVRVAIKKISPFEHQTYCQ			18	2389.28	Apo-2P	3	2395.73	0	4.9271	0.00491	4.16146	0
MAPK1_RAT	45	64	NKVRVAIKKISPFEHQTYCQ			18	2389.28	Apo-2P	8	2395.72	0	4.91786	0.00491	4.14208	0
MAPK1_RAT	45	64	NKVRVAIKKISPFEHQTYCQ			18	2389.28	Apo-2P	16	2395.72	0	4.91344	0.00491	4.15377	0
MAPK1_RAT	45	64	NKVRVAIKKISPFEHQTYCQ			18	2389.28	Apo-2P	30	2395.73	0	4.93102	0.00491	4.13152	0
MAPK1_RAT	45	64	NKVRVAIKKISPFEHQTYCQ			18	2389.28	Apo-2P	60	2395.74	0	4.94066	0.00491	4.13716	0
MAPK1_RAT	45	64	NKVRVAIKKISPFEHQTYCQ			18	2389.28	Apo-2P	90	2395.76	0	4.95519	0.00491	4.14085	0
MAPK1_RAT	45	64	NKVRVAIKKISPFEHQTYCQ			18	2389.28	Apo-2P	180	2395.76	0	4.95455	0.00491	4.15229	0
MAPK1_RAT	63	69	CQRTLRE			6	905.462	Apo-2P	0	906.02	0.004011	0	0	2.51435	0.00344
MAPK1_RAT	63	69	CQRTLRE			6	905.462	Apo-2P	0.001	906.333	0	0.312403	0.004011	2.54898	0
MAPK1_RAT	63	69	CQRTLRE			6	905.462	Apo-2P	0.5	906.418	0	0.397723	0.004011	2.5387	0
MAPK1_RAT	63	69	CQRTLRE			6	905.462	Apo-2P	1	906.457	1.13687e-13	0.436904	0.004011	2.54263	0
MAPK1_RAT	63	69	CQRTLRE			6	905.462	Apo-2P	3	906.511	0	0.490855	0.004011	2.54151	0
MAPK1_RAT	63	69	CQRTLRE			6	905.462	Apo-2P	8	906.676	1.13687e-13	0.656028	0.004011	2.54485	0
MAPK1_RAT	63	69	CQRTLRE			6	905.462	Apo-2P	16	906.774	0	0.753334	0.004011	2.54952	0
MAPK1_RAT	63	69	CQRTLRE			6	905.462	Apo-2P	30	906.954	0	0.933204	0.004011	2.53327	0
MAPK1_RAT	63	69	CQRTLRE			6	905.462	Apo-2P	60	907.137	0	1.11675	0.004011	2.53849	0
MAPK1_RAT	63	69	CQRTLRE			6	905.462	Apo-2P	90	907.201	0	1.18111	0.004011	2.53608	0
MAPK1_RAT	63	69	CQRTLRE			6	905.462	Apo-2P	180	907.332	0	1.31166	0.004011	2.5425	0
MAPK1_RAT	70	76	IKILLRF			6	902.619	Apo-2P	0	903.152	0.003098	0	0	5.83213	0.000689
MAPK1_RAT	70	76	IKILLRF			6	902.619	Apo-2P	0.001	903.215	0	0.063953	0.003098	5.86385	0
MAPK1_RAT	70	76	IKILLRF			6	902.619	Apo-2P	0.5	903.275	1.13687e-13	0.123496	0.003098	5.87089	0
MAPK1_RAT	70	76	IKILLRF			6	902.619	Apo-2P	1	903.298	0	0.146023	0.003098	5.87097	0
MAPK1_RAT	70	76	IKILLRF			6	902.619	Apo-2P	3	903.381	0	0.229818	0.003098	5.88123	0
MAPK1_RAT	70	76	IKILLRF			6	902.619	Apo-2P	8	903.492	0	0.340436	0.003098	5.86606	0
MAPK1_RAT	70	76	IKILLRF			6	902.619	Apo-2P	16	903.592	0	0.440803	0.003098	5.8882	0
MAPK1_RAT	70	76	IKILLRF			6	902.619	Apo-2P	30	903.781	0	0.629573	0.003098	5.86521	0
MAPK1_RAT	70	76	IKILLRF			6	902.619	Apo-2P	60	904.055	0	0.903216	0.003098	5.86453	0
MAPK1_RAT	70	76	IKILLRF			6	902.619	Apo-2P	90	904.142	0	0.990778	0.003098	5.86415	0
MAPK1_RAT	70	76	IKILLRF			6	902.619	Apo-2P	180	904.275	0	1.12341	0.003098	5.87938	0
MAPK1_RAT	70	83	IKILLRFRHENIIG			13	1722.05	Apo-2P	0	1723.1	0.002668	0	0	4.94732	0.00529
MAPK1_RAT	70	83	IKILLRFRHENIIG			13	1722.05	Apo-2P	0.001	1723.41	0	0.315307	0.002668	4.99733	0
MAPK1_RAT	70	83	IKILLRFRHENIIG			13	1722.05	Apo-2P	0.5	1723.67	0	0.576689	0.002668	4.99669	0
MAPK1_RAT	70	83	IKILLRFRHENIIG			13	1722.05	Apo-2P	1	1723.66	2.27374e-13	0.565521	0.002668	4.99078	0
MAPK1_RAT	70	83	IKILLRFRHENIIG			13	1722.05	Apo-2P	3	1724.01	2.27374e-13	0.91597	0.002668	5.01432	0
MAPK1_RAT	70	83	IKILLRFRHENIIG			13	1722.05	Apo-2P	8	1724.03	0	0.938128	0.002668	4.98301	0
MAPK1_RAT	70	83	IKILLRFRHENIIG			13	1722.05	Apo-2P	16	1724.32	0	1.22353	0.002668	5.00352	0
MAPK1_RAT	70	83	IKILLRFRHENIIG			13	1722.05	Apo-2P	30	1724.48	0	1.3814	0.002668	5.00364	0
MAPK1_RAT	70	83	IKILLRFRHENIIG			13	1722.05	Apo-2P	60	1724.78	0	1.68798	0.002668	4.97978	0
MAPK1_RAT	70	83	IKILLRFRHENIIG			13	1722.05	Apo-2P	90	1724.79	2.27374e-13	1.69305	0.002668	4.98064	0
MAPK1_RAT	70	83	IKILLRFRHENIIG			13	1722.05	Apo-2P	180	1724.97	0	1.87115	0.002668	4.99105	0
MAPK1_RAT	74	83	LRFRHENIIG			9	1254.71	Apo-2P	0	1255.4	0.000587	0	0	4.21412	0.004574
MAPK1_RAT	74	83	LRFRHENIIG			9	1254.71	Apo-2P	0.001	1255.59	0	0.188022	0.000587	4.28128	0
MAPK1_RAT	74	83	LRFRHENIIG			9	1254.71	Apo-2P	0.5	1255.89	0	0.482273	0.000587	4.27597	0
MAPK1_RAT	74	83	LRFRHENIIG			9	1254.71	Apo-2P	1	1255.92	0	0.512889	0.000587	4.27226	0
MAPK1_RAT	74	83	LRFRHENIIG			9	1254.71	Apo-2P	3	1256.12	0	0.713142	0.000587	4.29086	0
MAPK1_RAT	74	83	LRFRHENIIG			9	1254.71	Apo-2P	8	1256.28	0	0.875056	0.000587	4.26774	0
MAPK1_RAT	74	83	LRFRHENIIG			9	1254.71	Apo-2P	16	1256.4	2.27374e-13	0.994978	0.000587	4.28309	0
MAPK1_RAT	74	83	LRFRHENIIG			9	1254.71	Apo-2P	30	1256.49	0	1.08727	0.000587	4.25934	0
MAPK1_RAT	74	83	LRFRHENIIG			9	1254.71	Apo-2P	60	1256.61	0	1.20881	0.000587	4.26467	0
MAPK1_RAT	74	83	LRFRHENIIG			9	1254.71	Apo-2P	90	1256.62	0	1.22018	0.000587	4.26573	0
MAPK1_RAT	74	83	LRFRHENIIG			9	1254.71	Apo-2P	180	1256.7	0	1.29153	0.000587	4.27584	0
MAPK1_RAT	75	83	RFRHENIIG			8	1141.62	Apo-2P	0	1142.26	0.001347	0	0	3.69264	0.005275
MAPK1_RAT	75	83	RFRHENIIG			8	1141.62	Apo-2P	0.001	1142.47	0	0.208488	0.001347	3.7609	0
MAPK1_RAT	75	83	RFRHENIIG			8	1141.62	Apo-2P	0.5	1142.69	0	0.434027	0.001347	3.766	0
MAPK1_RAT	75	83	RFRHENIIG			8	1141.62	Apo-2P	1	1142.74	0	0.483765	0.001347	3.7422	0
MAPK1_RAT	75	83	RFRHENIIG			8	1141.62	Apo-2P	3	1142.93	0	0.672739	0.001347	3.78197	0
MAPK1_RAT	75	83	RFRHENIIG			8	1141.62	Apo-2P	8	1143.06	0	0.800985	0.001347	3.74083	0
MAPK1_RAT	75	83	RFRHENIIG			8	1141.62	Apo-2P	16	1143.21	0	0.952069	0.001347	3.773	0
MAPK1_RAT	75	83	RFRHENIIG			8	1141.62	Apo-2P	30	1143.25	0	0.984943	0.001347	3.74838	0
MAPK1_RAT	75	83	RFRHENIIG			8	1141.62	Apo-2P	60	1143.27	0	1.00685	0.001347	3.74261	0
MAPK1_RAT	75	83	RFRHENIIG			8	1141.62	Apo-2P	90	1143.29	0	1.02499	0.001347	3.74055	0
MAPK1_RAT	75	83	RFRHENIIG			8	1141.62	Apo-2P	180	1143.41	0	1.14564	0.001347	3.75387	0
MAPK1_RAT	75	86	RFRHENIIGIND			11	1483.78	Apo-2P	0	1484.65	0.007349	0	0	4.46908	0.004565
MAPK1_RAT	75	86	RFRHENIIGIND			11	1483.78	Apo-2P	0.001	1484.88	0	0.22914	0.007349	4.53624	0
MAPK1_RAT	75	86	RFRHENIIGIND			11	1483.78	Apo-2P	0.5	1485.57	0	0.924054	0.007349	4.53234	0
MAPK1_RAT	75	86	RFRHENIIGIND			11	1483.78	Apo-2P	1	1485.72	0	1.07191	0.007349	4.5211	0
MAPK1_RAT	75	86	RFRHENIIGIND			11	1483.78	Apo-2P	3	1485.99	2.27374e-13	1.33866	0.007349	4.54398	0
MAPK1_RAT	75	86	RFRHENIIGIND			11	1483.78	Apo-2P	8	1486.3	0	1.65765	0.007349	4.52136	0
MAPK1_RAT	75	86	RFRHENIIGIND			11	1483.78	Apo-2P	16	1486.45	0	1.79881	0.007349	4.53458	0
MAPK1_RAT	75	86	RFRHENIIGIND			11	1483.78	Apo-2P	30	1486.67	0	2.01928	0.007349	4.50901	0
MAPK1_RAT	75	86	RFRHENIIGIND			11	1483.78	Apo-2P	60	1486.79	0	2.14726	0.007349	4.5129	0
MAPK1_RAT	75	86	RFRHENIIGIND			11	1483.78	Apo-2P	90	1486.78	0	2.13187	0.007349	4.51625	0
MAPK1_RAT	75	86	RFRHENIIGIND			11	1483.78	Apo-2P	180	1486.78	0	2.12973	0.007349	4.52884	0
MAPK1_RAT	77	83	RHENIIG			6	838.453	Apo-2P	0	838.909	9.35272e-06	0	0	3.50107	0.002516
MAPK1_RAT	77	83	RHENIIG			6	838.453	Apo-2P	0.001	839.071	0	0.161623	9.35272e-06	3.57066	0
MAPK1_RAT	77	83	RHENIIG			6	838.453	Apo-2P	0.5	839.14	0	0.230546	9.35272e-06	3.5516	0
MAPK1_RAT	77	83	RHENIIG			6	838.453	Apo-2P	1	839.219	0	0.309664	9.35272e-06	3.55457	0
MAPK1_RAT	77	83	RHENIIG			6	838.453	Apo-2P	3	839.362	0	0.45292	9.35272e-06	3.56504	0
MAPK1_RAT	77	83	RHENIIG			6	838.453	Apo-2P	8	839.547	0	0.63749	9.35272e-06	3.55202	0
MAPK1_RAT	77	83	RHENIIG			6	838.453	Apo-2P	16	839.698	0	0.788589	9.35272e-06	3.55753	0
MAPK1_RAT	77	83	RHENIIG			6	838.453	Apo-2P	30	839.735	0	0.825422	9.35272e-06	3.55545	0
MAPK1_RAT	77	83	RHENIIG			6	838.453	Apo-2P	60	839.797	0	0.887146	9.35272e-06	3.54811	0
MAPK1_RAT	77	83	RHENIIG			6	838.453	Apo-2P	90	839.809	0	0.899409	9.35272e-06	3.55042	0
MAPK1_RAT	77	83	RHENIIG			6	838.453	Apo-2P	180	839.925	0	1.01546	9.35272e-06	3.56023	0
MAPK1_RAT	87	95	IIRAPTIEQ			7	1040.61	Apo-2P	0	1041.15	0.00317	0	0	4.27842	0.005488
MAPK1_RAT	87	95	IIRAPTIEQ			7	1040.61	Apo-2P	0.001	1041.41	0	0.262319	0.00317	4.3437	0
MAPK1_RAT	87	95	IIRAPTIEQ			7	1040.61	Apo-2P	0.5	1043.86	0	2.71576	0.00317	4.33597	0
MAPK1_RAT	87	95	IIRAPTIEQ			7	1040.61	Apo-2P	1	1044.38	0	3.23531	0.00317	4.33062	0
MAPK1_RAT	87	95	IIRAPTIEQ			7	1040.61	Apo-2P	3	1044.62	0	3.4709	0.00317	4.35012	0
MAPK1_RAT	87	95	IIRAPTIEQ			7	1040.61	Apo-2P	8	1044.88	0	3.73724	0.00317	4.33112	0
MAPK1_RAT	87	95	IIRAPTIEQ			7	1040.61	Apo-2P	16	1045.22	0	4.06945	0.00317	4.34761	0
MAPK1_RAT	87	95	IIRAPTIEQ			7	1040.61	Apo-2P	30	1045.6	0	4.45674	0.00317	4.32477	0
MAPK1_RAT	87	95	IIRAPTIEQ			7	1040.61	Apo-2P	60	1045.8	0	4.6563	0.00317	4.32652	0
MAPK1_RAT	87	95	IIRAPTIEQ			7	1040.61	Apo-2P	90	1045.81	0	4.66203	0.00317	4.32917	0
MAPK1_RAT	87	95	IIRAPTIEQ			7	1040.61	Apo-2P	180	1045.78	0	4.6318	0.00317	4.33873	0
MAPK1_RAT	87	96	IIRAPTIEQM			8	1171.65	Apo-2P	0	1172.38	0.001505	0	0	5.16838	0.002772
MAPK1_RAT	87	96	IIRAPTIEQM			8	1171.65	Apo-2P	0.001	1172.69	0	0.312066	0.001505	5.21795	0
MAPK1_RAT	87	96	IIRAPTIEQM			8	1171.65	Apo-2P	0.5	1175.22	0	2.84426	0.001505	5.21132	0
MAPK1_RAT	87	96	IIRAPTIEQM			8	1171.65	Apo-2P	1	1175.98	0	3.60132	0.001505	5.20095	0
MAPK1_RAT	87	96	IIRAPTIEQM			8	1171.65	Apo-2P	3	1176.45	0	4.06799	0.001505	5.21793	0
MAPK1_RAT	87	96	IIRAPTIEQM			8	1171.65	Apo-2P	8	1176.8	0	4.41646	0.001505	5.20121	0
MAPK1_RAT	87	96	IIRAPTIEQM			8	1171.65	Apo-2P	16	1177.09	0	4.70885	0.001505	5.21725	0
MAPK1_RAT	87	96	IIRAPTIEQM			8	1171.65	Apo-2P	30	1177.43	0	5.05251	0.001505	5.19886	0
MAPK1_RAT	87	96	IIRAPTIEQM			8	1171.65	Apo-2P	60	1177.61	0	5.2343	0.001505	5.19246	0
MAPK1_RAT	87	96	IIRAPTIEQM			8	1171.65	Apo-2P	90	1177.62	0	5.2401	0.001505	5.20059	0
MAPK1_RAT	87	96	IIRAPTIEQM			8	1171.65	Apo-2P	180	1177.57	0	5.19166	0.001505	5.20534	0
MAPK1_RAT	99	105	VYIVQDL			6	849.472	Apo-2P	0	849.978	0.005543	0	0	6.05361	0.003067
MAPK1_RAT	99	105	VYIVQDL			6	849.472	Apo-2P	0.001	850.119	0	0.140898	0.005543	6.0819	0
MAPK1_RAT	99	105	VYIVQDL			6	849.472	Apo-2P	0.5	850.217	0	0.238421	0.005543	6.06965	0
MAPK1_RAT	99	105	VYIVQDL			6	849.472	Apo-2P	1	850.433	0	0.454811	0.005543	6.0751	0
MAPK1_RAT	99	105	VYIVQDL			6	849.472	Apo-2P	3	850.708	0	0.730251	0.005543	6.08007	0
MAPK1_RAT	99	105	VYIVQDL			6	849.472	Apo-2P	8	851.118	0	1.13942	0.005543	6.06524	0
MAPK1_RAT	99	105	VYIVQDL			6	849.472	Apo-2P	16	851.287	0	1.30885	0.005543	6.09012	0
MAPK1_RAT	99	105	VYIVQDL			6	849.472	Apo-2P	30	851.351	0	1.37322	0.005543	6.06804	0
MAPK1_RAT	99	105	VYIVQDL			6	849.472	Apo-2P	60	851.393	0	1.41497	0.005543	6.06626	0
MAPK1_RAT	99	105	VYIVQDL			6	849.472	Apo-2P	90	851.384	0	1.40636	0.005543	6.06501	0
MAPK1_RAT	99	105	VYIVQDL			6	849.472	Apo-2P	180	851.384	0	1.40612	0.005543	6.08058	0
MAPK1_RAT	111	122	YKLLKTQHLSND			11	1459.79	Apo-2P	0	1460.61	0.002454	0	0	3.65695	0.004376
MAPK1_RAT	111	122	YKLLKTQHLSND			11	1459.79	Apo-2P	0.001	1461.11	0	0.49696	0.002454	3.71361	0
MAPK1_RAT	111	122	YKLLKTQHLSND			11	1459.79	Apo-2P	0.5	1462.89	0	2.28432	0.002454	3.7115	0
MAPK1_RAT	111	122	YKLLKTQHLSND			11	1459.79	Apo-2P	1	1462.89	0	2.2781	0.002454	3.69389	0
MAPK1_RAT	111	122	YKLLKTQHLSND			11	1459.79	Apo-2P	3	1462.95	0	2.34402	0.002454	3.72512	0
MAPK1_RAT	111	122	YKLLKTQHLSND			11	1459.79	Apo-2P	8	1463.06	0	2.45099	0.002454	3.69685	0
MAPK1_RAT	111	122	YKLLKTQHLSND			11	1459.79	Apo-2P	16	1463.16	0	2.54545	0.002454	3.71929	0
MAPK1_RAT	111	122	YKLLKTQHLSND			11	1459.79	Apo-2P	30	1463.32	0	2.70641	0.002454	3.70039	0
MAPK1_RAT	111	122	YKLLKTQHLSND			11	1459.79	Apo-2P	60	1463.53	0	2.91776	0.002454	3.69408	0
MAPK1_RAT	111	122	YKLLKTQHLSND			11	1459.79	Apo-2P	90	1463.5	0	2.8853	0.002454	3.69377	0
MAPK1_RAT	111	122	YKLLKTQHLSND			11	1459.79	Apo-2P	180	1463.45	0	2.84185	0.002454	3.70575	0
MAPK1_RAT	111	126	YKLLKTQHLSNDHICY			15	1976.01	Apo-2P	0	1977.25	0.005005	0	0	4.27761	0.006205
MAPK1_RAT	111	126	YKLLKTQHLSNDHICY			15	1976.01	Apo-2P	0.001	1977.57	2.27374e-13	0.322015	0.005005	4.33832	0
MAPK1_RAT	111	126	YKLLKTQHLSNDHICY			15	1976.01	Apo-2P	0.5	1978.52	0	1.27034	0.005005	4.32987	0
MAPK1_RAT	111	126	YKLLKTQHLSNDHICY			15	1976.01	Apo-2P	1	1978.51	2.27374e-13	1.25929	0.005005	4.3202	0
MAPK1_RAT	111	126	YKLLKTQHLSNDHICY			15	1976.01	Apo-2P	3	1978.61	2.27374e-13	1.35767	0.005005	4.34411	0
MAPK1_RAT	111	126	YKLLKTQHLSNDHICY			15	1976.01	Apo-2P	8	1978.71	0	1.45888	0.005005	4.32879	0
MAPK1_RAT	111	126	YKLLKTQHLSNDHICY			15	1976.01	Apo-2P	16	1978.86	0	1.61276	0.005005	4.34394	0
MAPK1_RAT	111	126	YKLLKTQHLSNDHICY			15	1976.01	Apo-2P	30	1979.23	0	1.97665	0.005005	4.31549	0
MAPK1_RAT	111	126	YKLLKTQHLSNDHICY			15	1976.01	Apo-2P	60	1979.59	0	2.34088	0.005005	4.32113	0
MAPK1_RAT	111	126	YKLLKTQHLSNDHICY			15	1976.01	Apo-2P	90	1979.7	0	2.44692	0.005005	4.32284	0
MAPK1_RAT	111	126	YKLLKTQHLSNDHICY			15	1976.01	Apo-2P	180	1980.06	2.27374e-13	2.81426	0.005005	4.3362	0
MAPK1_RAT	129	144	YQILRGLKYIHSANVL			15	1888.08	Apo-2P	0	1889.2	0.003565	0	0	5.38688	0.001781
MAPK1_RAT	129	144	YQILRGLKYIHSANVL			15	1888.08	Apo-2P	0.001	1889.5	0	0.301294	0.003565	5.43126	0
MAPK1_RAT	129	144	YQILRGLKYIHSANVL			15	1888.08	Apo-2P	0.5	1889.49	0	0.296269	0.003565	5.43881	0
MAPK1_RAT	129	144	YQILRGLKYIHSANVL			15	1888.08	Apo-2P	1	1889.51	0	0.310831	0.003565	5.42364	0
MAPK1_RAT	129	144	YQILRGLKYIHSANVL			15	1888.08	Apo-2P	3	1889.52	0	0.319658	0.003565	5.44117	0
MAPK1_RAT	129	144	YQILRGLKYIHSANVL			15	1888.08	Apo-2P	8	1889.48	0	0.286329	0.003565	5.41989	0
MAPK1_RAT	129	144	YQILRGLKYIHSANVL			15	1888.08	Apo-2P	16	1889.48	0	0.286701	0.003565	5.4419	0
MAPK1_RAT	129	144	YQILRGLKYIHSANVL			15	1888.08	Apo-2P	30	1889.5	2.27374e-13	0.308221	0.003565	5.41755	0
MAPK1_RAT	129	144	YQILRGLKYIHSANVL			15	1888.08	Apo-2P	60	1889.55	0	0.35258	0.003565	5.41212	0
MAPK1_RAT	129	144	YQILRGLKYIHSANVL			15	1888.08	Apo-2P	90	1889.62	2.27374e-13	0.422258	0.003565	5.41994	0
MAPK1_RAT	129	144	YQILRGLKYIHSANVL			15	1888.08	Apo-2P	180	1889.66	2.27374e-13	0.466695	0.003565	5.42778	0
MAPK1_RAT	131	144	ILRGLKYIHSANVL			13	1596.96	Apo-2P	0	1597.9	0.01956	0	0	4.85569	0.00517
MAPK1_RAT	131	144	ILRGLKYIHSANVL			13	1596.96	Apo-2P	0.001	1598.25	0	0.349403	0.01956	4.90454	0
MAPK1_RAT	131	144	ILRGLKYIHSANVL			13	1596.96	Apo-2P	0.5	1598.22	0	0.320355	0.01956	4.90474	0
MAPK1_RAT	131	144	ILRGLKYIHSANVL			13	1596.96	Apo-2P	1	1598.23	2.27374e-13	0.326218	0.01956	4.89656	0
MAPK1_RAT	131	144	ILRGLKYIHSANVL			13	1596.96	Apo-2P	3	1598.27	0	0.367695	0.01956	4.92014	0
MAPK1_RAT	131	144	ILRGLKYIHSANVL			13	1596.96	Apo-2P	8	1598.27	0	0.368211	0.01956	4.90005	0
MAPK1_RAT	131	144	ILRGLKYIHSANVL			13	1596.96	Apo-2P	16	1598.26	0	0.358762	0.01956	4.91122	0
MAPK1_RAT	131	144	ILRGLKYIHSANVL			13	1596.96	Apo-2P	30	1598.22	0	0.318224	0.01956	4.8902	0
MAPK1_RAT	131	144	ILRGLKYIHSANVL			13	1596.96	Apo-2P	60	1598.26	0	0.35618	0.01956	4.89023	0
MAPK1_RAT	131	144	ILRGLKYIHSANVL			13	1596.96	Apo-2P	90	1598.34	0	0.442724	0.01956	4.89501	0
MAPK1_RAT	131	144	ILRGLKYIHSANVL			13	1596.96	Apo-2P	180	1598.4	0	0.500507	0.01956	4.90373	0
MAPK1_RAT	133	144	RGLKYIHSANVL			11	1370.79	Apo-2P	0	1371.59	0.000813	0	0	4.29422	0.00638
MAPK1_RAT	133	144	RGLKYIHSANVL			11	1370.79	Apo-2P	0.001	1371.84	0	0.244319	0.000813	4.36654	0
MAPK1_RAT	133	144	RGLKYIHSANVL			11	1370.79	Apo-2P	0.5	1371.83	0	0.240424	0.000813	4.36228	0
MAPK1_RAT	133	144	RGLKYIHSANVL			11	1370.79	Apo-2P	1	1371.83	0	0.238555	0.000813	4.35112	0
MAPK1_RAT	133	144	RGLKYIHSANVL			11	1370.79	Apo-2P	3	1371.88	0	0.280963	0.000813	4.37749	0
MAPK1_RAT	133	144	RGLKYIHSANVL			11	1370.79	Apo-2P	8	1371.84	0	0.250369	0.000813	4.35605	0
MAPK1_RAT	133	144	RGLKYIHSANVL			11	1370.79	Apo-2P	16	1371.86	2.27374e-13	0.267552	0.000813	4.37043	0
MAPK1_RAT	133	144	RGLKYIHSANVL			11	1370.79	Apo-2P	30	1371.84	0	0.245619	0.000813	4.34724	0
MAPK1_RAT	133	144	RGLKYIHSANVL			11	1370.79	Apo-2P	60	1371.87	0	0.278248	0.000813	4.35181	0
MAPK1_RAT	133	144	RGLKYIHSANVL			11	1370.79	Apo-2P	90	1371.94	0	0.345849	0.000813	4.35335	0
MAPK1_RAT	133	144	RGLKYIHSANVL			11	1370.79	Apo-2P	180	1372.02	0	0.430248	0.000813	4.36303	0
MAPK1_RAT	133	153	RGLKYIHSANVLHRDLKPSNL			19	2431.37	Apo-2P	0	2432.77	0.016689	0	0	4.06003	0.005875
MAPK1_RAT	133	153	RGLKYIHSANVLHRDLKPSNL			19	2431.37	Apo-2P	0.001	2433.21	0	0.442168	0.016689	4.13035	0
MAPK1_RAT	133	153	RGLKYIHSANVLHRDLKPSNL			19	2431.37	Apo-2P	0.5	2433.6	0	0.831148	0.016689	4.11791	0
MAPK1_RAT	133	153	RGLKYIHSANVLHRDLKPSNL			19	2431.37	Apo-2P	1	2433.6	0	0.836761	0.016689	4.10222	0
MAPK1_RAT	133	153	RGLKYIHSANVLHRDLKPSNL			19	2431.37	Apo-2P	3	2433.63	0	0.863489	0.016689	4.12724	0
MAPK1_RAT	133	153	RGLKYIHSANVLHRDLKPSNL			19	2431.37	Apo-2P	8	2433.59	0	0.820292	0.016689	4.10777	0
MAPK1_RAT	133	153	RGLKYIHSANVLHRDLKPSNL			19	2431.37	Apo-2P	16	2433.59	0	0.821307	0.016689	4.11653	0
MAPK1_RAT	133	153	RGLKYIHSANVLHRDLKPSNL			19	2431.37	Apo-2P	30	2433.6	0	0.830704	0.016689	4.09429	0
MAPK1_RAT	133	153	RGLKYIHSANVLHRDLKPSNL			19	2431.37	Apo-2P	60	2433.63	0	0.859646	0.016689	4.09934	0
MAPK1_RAT	133	153	RGLKYIHSANVLHRDLKPSNL			19	2431.37	Apo-2P	90	2433.63	0	0.865196	0.016689	4.10313	0
MAPK1_RAT	133	153	RGLKYIHSANVLHRDLKPSNL			19	2431.37	Apo-2P	180	2433.73	0	0.961823	0.016689	4.11915	0
MAPK1_RAT	135	144	LKYIHSANVL			9	1157.67	Apo-2P	0	1158.38	0.002901	0	0	4.57715	0.004561
MAPK1_RAT	135	144	LKYIHSANVL			9	1157.67	Apo-2P	0.001	1158.53	0	0.155454	0.002901	4.63599	0
MAPK1_RAT	135	144	LKYIHSANVL			9	1157.67	Apo-2P	0.5	1158.53	0	0.154362	0.002901	4.63168	0
MAPK1_RAT	135	144	LKYIHSANVL			9	1157.67	Apo-2P	1	1158.56	0	0.186983	0.002901	4.62129	0
MAPK1_RAT	135	144	LKYIHSANVL			9	1157.67	Apo-2P	3	1158.54	0	0.165972	0.002901	4.64002	0
MAPK1_RAT	135	144	LKYIHSANVL			9	1157.67	Apo-2P	8	1158.57	0	0.190255	0.002901	4.6239	0
MAPK1_RAT	135	144	LKYIHSANVL			9	1157.67	Apo-2P	16	1158.59	0	0.213588	0.002901	4.63615	0
MAPK1_RAT	135	144	LKYIHSANVL			9	1157.67	Apo-2P	30	1158.6	0	0.220428	0.002901	4.61543	0
MAPK1_RAT	135	144	LKYIHSANVL			9	1157.67	Apo-2P	60	1158.66	0	0.284287	0.002901	4.61924	0
MAPK1_RAT	135	144	LKYIHSANVL			9	1157.67	Apo-2P	90	1158.7	0	0.318489	0.002901	4.622	0
MAPK1_RAT	135	144	LKYIHSANVL			9	1157.67	Apo-2P	180	1158.78	0	0.404517	0.002901	4.63068	0
MAPK1_RAT	143	153	VLHRDLKPSNL			9	1291.75	Apo-2P	0	1292.5	0.009335	0	0	3.70558	0.005766
MAPK1_RAT	143	153	VLHRDLKPSNL			9	1291.75	Apo-2P	0.001	1292.78	0	0.280674	0.009335	3.75862	0
MAPK1_RAT	143	153	VLHRDLKPSNL			9	1291.75	Apo-2P	0.5	1293.19	2.27374e-13	0.693331	0.009335	3.75709	0
MAPK1_RAT	143	153	VLHRDLKPSNL			9	1291.75	Apo-2P	1	1293.19	0	0.692221	0.009335	3.742	0
MAPK1_RAT	143	153	VLHRDLKPSNL			9	1291.75	Apo-2P	3	1293.2	0	0.701345	0.009335	3.76576	0
MAPK1_RAT	143	153	VLHRDLKPSNL			9	1291.75	Apo-2P	8	1293.19	0	0.685435	0.009335	3.74156	0
MAPK1_RAT	143	153	VLHRDLKPSNL			9	1291.75	Apo-2P	16	1293.18	0	0.683154	0.009335	3.76806	0
MAPK1_RAT	143	153	VLHRDLKPSNL			9	1291.75	Apo-2P	30	1293.16	0	0.657712	0.009335	3.74679	0
MAPK1_RAT	143	153	VLHRDLKPSNL			9	1291.75	Apo-2P	60	1293.17	0	0.665285	0.009335	3.74202	0
MAPK1_RAT	143	153	VLHRDLKPSNL			9	1291.75	Apo-2P	90	1293.18	0	0.680674	0.009335	3.7383	0
MAPK1_RAT	143	153	VLHRDLKPSNL			9	1291.75	Apo-2P	180	1293.26	0	0.758127	0.009335	3.75277	0
MAPK1_RAT	145	153	HRDLKPSNL			7	1079.6	Apo-2P	0	1080.2	0.003946	0	0	3.36622	0.003644
MAPK1_RAT	145	153	HRDLKPSNL			7	1079.6	Apo-2P	0.001	1080.39	0	0.194064	0.003946	3.42999	0
MAPK1_RAT	145	153	HRDLKPSNL			7	1079.6	Apo-2P	0.5	1080.9	0	0.7032	0.003946	3.4175	0
MAPK1_RAT	145	153	HRDLKPSNL			7	1079.6	Apo-2P	1	1080.91	0	0.709199	0.003946	3.40829	0
MAPK1_RAT	145	153	HRDLKPSNL			7	1079.6	Apo-2P	3	1080.92	0	0.72236	0.003946	3.42648	0
MAPK1_RAT	145	153	HRDLKPSNL			7	1079.6	Apo-2P	8	1080.93	0	0.733482	0.003946	3.41202	0
MAPK1_RAT	145	153	HRDLKPSNL			7	1079.6	Apo-2P	16	1080.91	0	0.712338	0.003946	3.42382	0
MAPK1_RAT	145	153	HRDLKPSNL			7	1079.6	Apo-2P	30	1080.9	0	0.699299	0.003946	3.41286	0
MAPK1_RAT	145	153	HRDLKPSNL			7	1079.6	Apo-2P	60	1080.92	0	0.724472	0.003946	3.40971	0
MAPK1_RAT	145	153	HRDLKPSNL			7	1079.6	Apo-2P	90	1080.94	0	0.737008	0.003946	3.4104	0
MAPK1_RAT	145	153	HRDLKPSNL			7	1079.6	Apo-2P	180	1080.95	0	0.752294	0.003946	3.42106	0
MAPK1_RAT	145	154	HRDLKPSNLL			8	1192.68	Apo-2P	0	1193.36	0.005967	0	0	4.31726	0.003019
MAPK1_RAT	145	154	HRDLKPSNLL			8	1192.68	Apo-2P	0.001	1193.55	0	0.195083	0.005967	4.39126	0
MAPK1_RAT	145	154	HRDLKPSNLL			8	1192.68	Apo-2P	0.5	1194.07	0	0.718395	0.005967	4.38748	0
MAPK1_RAT	145	154	HRDLKPSNLL			8	1192.68	Apo-2P	1	1194.05	0	0.697009	0.005967	4.38034	0
MAPK1_RAT	145	154	HRDLKPSNLL			8	1192.68	Apo-2P	3	1194.09	0	0.729444	0.005967	4.4012	0
MAPK1_RAT	145	154	HRDLKPSNLL			8	1192.68	Apo-2P	8	1194.1	0	0.739583	0.005967	4.37518	0
MAPK1_RAT	145	154	HRDLKPSNLL			8	1192.68	Apo-2P	16	1194.06	0	0.705114	0.005967	4.38912	0
MAPK1_RAT	145	154	HRDLKPSNLL			8	1192.68	Apo-2P	30	1194.07	0	0.715142	0.005967	4.36979	0
MAPK1_RAT	145	154	HRDLKPSNLL			8	1192.68	Apo-2P	60	1194.12	0	0.762779	0.005967	4.37235	0
MAPK1_RAT	145	154	HRDLKPSNLL			8	1192.68	Apo-2P	90	1194.11	0	0.754338	0.005967	4.37288	0
MAPK1_RAT	145	154	HRDLKPSNLL			8	1192.68	Apo-2P	180	1194.11	0	0.758029	0.005967	4.38207	0
MAPK1_RAT	154	160	LLNTTCD			6	779.36	Apo-2P	0	779.837	0.00527	0	0	4.28645	0.004947
MAPK1_RAT	154	160	LLNTTCD			6	779.36	Apo-2P	0.001	780.156	0	0.318955	0.00527	4.34514	0
MAPK1_RAT	154	160	LLNTTCD			6	779.36	Apo-2P	0.5	781.937	0	2.10039	0.00527	4.33328	0
MAPK1_RAT	154	160	LLNTTCD			6	779.36	Apo-2P	1	781.965	0	2.12828	0.00527	4.32746	0
MAPK1_RAT	154	160	LLNTTCD			6	779.36	Apo-2P	3	782.151	0	2.31381	0.00527	4.34437	0
MAPK1_RAT	154	160	LLNTTCD			6	779.36	Apo-2P	8	782.274	0	2.4375	0.00527	4.33184	0
MAPK1_RAT	154	160	LLNTTCD			6	779.36	Apo-2P	16	782.291	0	2.45446	0.00527	4.34596	0
MAPK1_RAT	154	160	LLNTTCD			6	779.36	Apo-2P	30	782.344	0	2.50689	0.00527	4.32346	0
MAPK1_RAT	154	160	LLNTTCD			6	779.36	Apo-2P	60	782.509	0	2.67182	0.00527	4.32714	0
MAPK1_RAT	154	160	LLNTTCD			6	779.36	Apo-2P	90	782.523	0	2.68641	0.00527	4.32981	0
MAPK1_RAT	154	160	LLNTTCD			6	779.36	Apo-2P	180	782.49	0	2.6536	0.00527	4.34028	0
MAPK1_RAT	154	161	LLNTTCDL			7	892.444	Apo-2P	0	892.994	0.007438	0	0	5.6933	0.000702
MAPK1_RAT	154	161	LLNTTCDL			7	892.444	Apo-2P	0.001	893.254	0	0.260197	0.007438	5.73033	0
MAPK1_RAT	154	161	LLNTTCDL			7	892.444	Apo-2P	0.5	895.021	0	2.0272	0.007438	5.72839	0
MAPK1_RAT	154	161	LLNTTCDL			7	892.444	Apo-2P	1	895.044	0	2.04995	0.007438	5.72918	0
MAPK1_RAT	154	161	LLNTTCDL			7	892.444	Apo-2P	3	895.233	0	2.23895	0.007438	5.74008	0
MAPK1_RAT	154	161	LLNTTCDL			7	892.444	Apo-2P	8	895.403	0	2.40894	0.007438	5.72245	0
MAPK1_RAT	154	161	LLNTTCDL			7	892.444	Apo-2P	16	895.429	0	2.43526	0.007438	5.7425	0
MAPK1_RAT	154	161	LLNTTCDL			7	892.444	Apo-2P	30	895.582	0	2.5876	0.007438	5.72339	0
MAPK1_RAT	154	161	LLNTTCDL			7	892.444	Apo-2P	60	895.955	0	2.96082	0.007438	5.72297	0
MAPK1_RAT	154	161	LLNTTCDL			7	892.444	Apo-2P	90	896.029	0	3.03541	0.007438	5.72385	0
MAPK1_RAT	154	161	LLNTTCDL			7	892.444	Apo-2P	180	896.141	0	3.14663	0.007438	5.7278	0
MAPK1_RAT	160	166	DLKICDF			6	853.412	Apo-2P	0	853.95	0.013519	0	0	6.20086	0.005421
MAPK1_RAT	160	166	DLKICDF			6	853.412	Apo-2P	0.001	854.148	0	0.198201	0.013519	6.22793	0
MAPK1_RAT	160	166	DLKICDF			6	853.412	Apo-2P	0.5	854.346	0	0.396676	0.013519	6.21393	0
MAPK1_RAT	160	166	DLKICDF			6	853.412	Apo-2P	1	854.376	0	0.426615	0.013519	6.22345	0
MAPK1_RAT	160	166	DLKICDF			6	853.412	Apo-2P	3	854.463	1.13687e-13	0.513688	0.013519	6.22632	0
MAPK1_RAT	160	166	DLKICDF			6	853.412	Apo-2P	8	854.698	0	0.748747	0.013519	6.21423	0
MAPK1_RAT	160	166	DLKICDF			6	853.412	Apo-2P	16	854.839	0	0.889166	0.013519	6.23795	0
MAPK1_RAT	160	166	DLKICDF			6	853.412	Apo-2P	30	854.87	0	0.920696	0.013519	6.20503	0
MAPK1_RAT	160	166	DLKICDF			6	853.412	Apo-2P	60	854.967	0	1.01727	0.013519	6.21534	0
MAPK1_RAT	160	166	DLKICDF			6	853.412	Apo-2P	90	854.948	0	0.99828	0.013519	6.21314	0
MAPK1_RAT	160	166	DLKICDF			6	853.412	Apo-2P	180	854.971	1.13687e-13	1.02088	0.013519	6.2302	0
MAPK1_RAT	161	168	LKICDFGL			7	908.491	Apo-2P	0	909.127	0.010431	0	0	6.49809	0.010055
MAPK1_RAT	161	168	LKICDFGL			7	908.491	Apo-2P	0.001	909.301	0	0.173426	0.010431	6.5172	0
MAPK1_RAT	161	168	LKICDFGL			7	908.491	Apo-2P	0.5	909.537	0	0.41003	0.010431	6.50202	0
MAPK1_RAT	161	168	LKICDFGL			7	908.491	Apo-2P	1	909.711	0	0.584064	0.010431	6.51604	0
MAPK1_RAT	161	168	LKICDFGL			7	908.491	Apo-2P	3	910.063	0	0.935196	0.010431	6.5116	0
MAPK1_RAT	161	168	LKICDFGL			7	908.491	Apo-2P	8	910.609	0	1.48116	0.010431	6.50785	0
MAPK1_RAT	161	168	LKICDFGL			7	908.491	Apo-2P	16	910.868	0	1.74013	0.010431	6.52761	0
MAPK1_RAT	161	168	LKICDFGL			7	908.491	Apo-2P	30	911.052	0	1.92445	0.010431	6.5098	0
MAPK1_RAT	161	168	LKICDFGL			7	908.491	Apo-2P	60	911.259	0	2.13127	0.010431	6.50065	0
MAPK1_RAT	161	168	LKICDFGL			7	908.491	Apo-2P	90	911.346	0	2.21891	0.010431	6.50045	0
MAPK1_RAT	161	168	LKICDFGL			7	908.491	Apo-2P	180	911.277	0	2.14976	0.010431	6.52085	0
MAPK1_RAT	166	181	FGLARVADPDHDHTGF			14	1754.82	Apo-2P	0	1755.86	0.019536	0	0	4.86179	0.005348
MAPK1_RAT	166	181	FGLARVADPDHDHTGF			14	1754.82	Apo-2P	0.001	1756.3	0	0.438843	0.019536	4.90506	0
MAPK1_RAT	166	181	FGLARVADPDHDHTGF			14	1754.82	Apo-2P	0.5	1757.63	0	1.76501	0.019536	4.90914	0
MAPK1_RAT	166	181	FGLARVADPDHDHTGF			14	1754.82	Apo-2P	1	1758.16	2.27374e-13	2.29979	0.019536	4.89869	0
MAPK1_RAT	166	181	FGLARVADPDHDHTGF			14	1754.82	Apo-2P	3	1758.99	0	3.12223	0.019536	4.91956	0
MAPK1_RAT	166	181	FGLARVADPDHDHTGF			14	1754.82	Apo-2P	8	1759.64	0	3.77883	0.019536	4.90352	0
MAPK1_RAT	166	181	FGLARVADPDHDHTGF			14	1754.82	Apo-2P	16	1759.55	0	3.68596	0.019536	4.91679	0
MAPK1_RAT	166	181	FGLARVADPDHDHTGF			14	1754.82	Apo-2P	30	1759.82	2.27374e-13	3.95662	0.019536	4.88933	0
MAPK1_RAT	166	181	FGLARVADPDHDHTGF			14	1754.82	Apo-2P	60	1760.11	2.27374e-13	4.24154	0.019536	4.89549	0
MAPK1_RAT	166	181	FGLARVADPDHDHTGF			14	1754.82	Apo-2P	90	1760.04	0	4.17347	0.019536	4.90085	0
MAPK1_RAT	166	181	FGLARVADPDHDHTGF			14	1754.82	Apo-2P	180	1760.17	0	4.30981	0.019536	4.91544	0
MAPK1_RAT	166	184	FGLARVADPDHDHTGFLTE	Phosphoryl STY (18)		17	2177.97	Apo-2P	0	2179.2	0.006867	0	0	5.45038	0.001785
MAPK1_RAT	166	184	FGLARVADPDHDHTGFLTE	Phosphoryl STY (18)		17	2177.97	Apo-2P	0.001	2179.86	0	0.654456	0.006867	5.49274	0
MAPK1_RAT	166	184	FGLARVADPDHDHTGFLTE	Phosphoryl STY (18)		17	2177.97	Apo-2P	0.5	2182.16	0	2.95332	0.006867	5.49742	0
MAPK1_RAT	166	184	FGLARVADPDHDHTGFLTE	Phosphoryl STY (18)		17	2177.97	Apo-2P	1	2182.62	0	3.4201	0.006867	5.48522	0
MAPK1_RAT	166	184	FGLARVADPDHDHTGFLTE	Phosphoryl STY (18)		17	2177.97	Apo-2P	3	2183.44	0	4.23099	0.006867	5.50342	0
MAPK1_RAT	166	184	FGLARVADPDHDHTGFLTE	Phosphoryl STY (18)		17	2177.97	Apo-2P	8	2184.13	0	4.92357	0.006867	5.48084	0
MAPK1_RAT	166	184	FGLARVADPDHDHTGFLTE	Phosphoryl STY (18)		17	2177.97	Apo-2P	16	2184.34	0	5.13747	0.006867	5.5011	0
MAPK1_RAT	166	184	FGLARVADPDHDHTGFLTE	Phosphoryl STY (18)		17	2177.97	Apo-2P	30	2184.43	0	5.22595	0.006867	5.48019	0
MAPK1_RAT	166	184	FGLARVADPDHDHTGFLTE	Phosphoryl STY (18)		17	2177.97	Apo-2P	60	2184.68	0	5.47372	0.006867	5.47307	0
MAPK1_RAT	166	184	FGLARVADPDHDHTGFLTE	Phosphoryl STY (18)		17	2177.97	Apo-2P	90	2184.67	0	5.47066	0.006867	5.48131	0
MAPK1_RAT	166	184	FGLARVADPDHDHTGFLTE	Phosphoryl STY (18)		17	2177.97	Apo-2P	180	2184.61	0	5.40741	0.006867	5.48458	0
MAPK1_RAT	167	184	GLARVADPDHDHTGFLTE	Phosphoryl STY (17)		16	2030.9	Apo-2P	0	2032.04	0.008938	0	0	4.85273	0.005505
MAPK1_RAT	167	184	GLARVADPDHDHTGFLTE	Phosphoryl STY (17)		16	2030.9	Apo-2P	0.001	2032.69	2.27374e-13	0.65343	0.008938	4.8949	0
MAPK1_RAT	167	184	GLARVADPDHDHTGFLTE	Phosphoryl STY (17)		16	2030.9	Apo-2P	0.5	2035.14	0	3.10227	0.008938	4.89178	0
MAPK1_RAT	167	184	GLARVADPDHDHTGFLTE	Phosphoryl STY (17)		16	2030.9	Apo-2P	1	2035.61	2.27374e-13	3.57619	0.008938	4.88454	0
MAPK1_RAT	167	184	GLARVADPDHDHTGFLTE	Phosphoryl STY (17)		16	2030.9	Apo-2P	3	2036.4	0	4.36416	0.008938	4.89871	0
MAPK1_RAT	167	184	GLARVADPDHDHTGFLTE	Phosphoryl STY (17)		16	2030.9	Apo-2P	8	2037.07	0	5.03524	0.008938	4.89074	0
MAPK1_RAT	167	184	GLARVADPDHDHTGFLTE	Phosphoryl STY (17)		16	2030.9	Apo-2P	16	2037.23	0	5.19294	0.008938	4.89841	0
MAPK1_RAT	167	184	GLARVADPDHDHTGFLTE	Phosphoryl STY (17)		16	2030.9	Apo-2P	30	2037.26	2.27374e-13	5.22511	0.008938	4.8748	0
MAPK1_RAT	167	184	GLARVADPDHDHTGFLTE	Phosphoryl STY (17)		16	2030.9	Apo-2P	60	2037.41	2.27374e-13	5.37146	0.008938	4.87789	0
MAPK1_RAT	167	184	GLARVADPDHDHTGFLTE	Phosphoryl STY (17)		16	2030.9	Apo-2P	90	2037.35	2.27374e-13	5.30959	0.008938	4.88325	0
MAPK1_RAT	167	184	GLARVADPDHDHTGFLTE	Phosphoryl STY (17)		16	2030.9	Apo-2P	180	2037.27	2.27374e-13	5.23486	0.008938	4.89037	0
MAPK1_RAT	169	181	ARVADPDHDHTGF			11	1437.65	Apo-2P	0	1438.47	0.00552	0	0	3.62379	0.004867
MAPK1_RAT	169	181	ARVADPDHDHTGF			11	1437.65	Apo-2P	0.001	1438.6	0	0.125736	0.00552	3.68395	0
MAPK1_RAT	169	181	ARVADPDHDHTGF			11	1437.65	Apo-2P	0.5	1440.07	2.27374e-13	1.59689	0.00552	3.68241	0
MAPK1_RAT	169	181	ARVADPDHDHTGF			11	1437.65	Apo-2P	1	1440.26	0	1.79069	0.00552	3.66277	0
MAPK1_RAT	169	181	ARVADPDHDHTGF			11	1437.65	Apo-2P	3	1440.68	0	2.20592	0.00552	3.69037	0
MAPK1_RAT	169	181	ARVADPDHDHTGF			11	1437.65	Apo-2P	8	1441	0	2.52827	0.00552	3.66639	0
MAPK1_RAT	169	181	ARVADPDHDHTGF			11	1437.65	Apo-2P	16	1440.88	0	2.41113	0.00552	3.69098	0
MAPK1_RAT	169	181	ARVADPDHDHTGF			11	1437.65	Apo-2P	30	1441.17	0	2.69443	0.00552	3.67287	0
MAPK1_RAT	169	181	ARVADPDHDHTGF			11	1437.65	Apo-2P	60	1441.03	0	2.55602	0.00552	3.66422	0
MAPK1_RAT	169	181	ARVADPDHDHTGF			11	1437.65	Apo-2P	90	1441.11	0	2.63337	0.00552	3.66416	0
MAPK1_RAT	169	181	ARVADPDHDHTGF			11	1437.65	Apo-2P	180	1441.04	0	2.56923	0.00552	3.6771	0
MAPK1_RAT	169	184	ARVADPDHDHTGFLTE	Phosphoryl STY (15)		14	1860.79	Apo-2P	0	1861.77	0.001958	0	0	4.52277	0.007003
MAPK1_RAT	169	184	ARVADPDHDHTGFLTE	Phosphoryl STY (15)		14	1860.79	Apo-2P	0.001	1862.38	0	0.610553	0.001958	4.58242	0
MAPK1_RAT	169	184	ARVADPDHDHTGFLTE	Phosphoryl STY (15)		14	1860.79	Apo-2P	0.5	1864.63	0	2.86377	0.001958	4.5751	0
MAPK1_RAT	169	184	ARVADPDHDHTGFLTE	Phosphoryl STY (15)		14	1860.79	Apo-2P	1	1864.9	0	3.12393	0.001958	4.56359	0
MAPK1_RAT	169	184	ARVADPDHDHTGFLTE	Phosphoryl STY (15)		14	1860.79	Apo-2P	3	1865.37	0	3.5983	0.001958	4.58494	0
MAPK1_RAT	169	184	ARVADPDHDHTGFLTE	Phosphoryl STY (15)		14	1860.79	Apo-2P	8	1865.67	0	3.89545	0.001958	4.5704	0
MAPK1_RAT	169	184	ARVADPDHDHTGFLTE	Phosphoryl STY (15)		14	1860.79	Apo-2P	16	1865.7	2.27374e-13	3.92512	0.001958	4.58499	0
MAPK1_RAT	169	184	ARVADPDHDHTGFLTE	Phosphoryl STY (15)		14	1860.79	Apo-2P	30	1865.62	0	3.84997	0.001958	4.55793	0
MAPK1_RAT	169	184	ARVADPDHDHTGFLTE	Phosphoryl STY (15)		14	1860.79	Apo-2P	60	1865.75	0	3.98039	0.001958	4.56299	0
MAPK1_RAT	169	184	ARVADPDHDHTGFLTE	Phosphoryl STY (15)		14	1860.79	Apo-2P	90	1865.73	0	3.96133	0.001958	4.56683	0
MAPK1_RAT	169	184	ARVADPDHDHTGFLTE	Phosphoryl STY (15)		14	1860.79	Apo-2P	180	1865.63	0	3.86253	0.001958	4.57526	0
MAPK1_RAT	191	197	YRAPEIM			5	879.439	Apo-2P	0	879.968	0.012545	0	0	4.84505	0.004815
MAPK1_RAT	191	197	YRAPEIM			5	879.439	Apo-2P	0.001	880.165	0	0.197128	0.012545	4.9017	0
MAPK1_RAT	191	197	YRAPEIM			5	879.439	Apo-2P	0.5	880.27	0	0.301869	0.012545	4.90005	0
MAPK1_RAT	191	197	YRAPEIM			5	879.439	Apo-2P	1	880.413	0	0.44473	0.012545	4.8903	0
MAPK1_RAT	191	197	YRAPEIM			5	879.439	Apo-2P	3	880.768	0	0.7997	0.012545	4.91048	0
MAPK1_RAT	191	197	YRAPEIM			5	879.439	Apo-2P	8	881.046	0	1.07771	0.012545	4.89348	0
MAPK1_RAT	191	197	YRAPEIM			5	879.439	Apo-2P	16	881.254	0	1.28621	0.012545	4.90507	0
MAPK1_RAT	191	197	YRAPEIM			5	879.439	Apo-2P	30	881.491	0	1.52256	0.012545	4.8823	0
MAPK1_RAT	191	197	YRAPEIM			5	879.439	Apo-2P	60	881.826	0	1.85835	0.012545	4.88554	0
MAPK1_RAT	191	197	YRAPEIM			5	879.439	Apo-2P	90	881.983	0	2.01464	0.012545	4.88882	0
MAPK1_RAT	191	197	YRAPEIM			5	879.439	Apo-2P	180	882.344	0	2.37626	0.012545	4.89649	0
MAPK1_RAT	191	198	YRAPEIML			6	992.523	Apo-2P	0	993.119	0.000782	0	0	5.84505	6.00916e-05
MAPK1_RAT	191	198	YRAPEIML			6	992.523	Apo-2P	0.001	993.29	0	0.171433	0.000782	5.87079	0
MAPK1_RAT	191	198	YRAPEIML			6	992.523	Apo-2P	0.5	993.619	0	0.500468	0.000782	5.88	0
MAPK1_RAT	191	198	YRAPEIML			6	992.523	Apo-2P	1	994.011	0	0.892133	0.000782	5.88159	0
MAPK1_RAT	191	198	YRAPEIML			6	992.523	Apo-2P	3	994.631	0	1.51194	0.000782	5.89252	0
MAPK1_RAT	191	198	YRAPEIML			6	992.523	Apo-2P	8	994.985	0	1.86678	0.000782	5.87137	0
MAPK1_RAT	191	198	YRAPEIML			6	992.523	Apo-2P	16	995.19	0	2.07123	0.000782	5.89637	0
MAPK1_RAT	191	198	YRAPEIML			6	992.523	Apo-2P	30	995.445	0	2.32658	0.000782	5.87317	0
MAPK1_RAT	191	198	YRAPEIML			6	992.523	Apo-2P	60	995.793	0	2.67444	0.000782	5.87313	0
MAPK1_RAT	191	198	YRAPEIML			6	992.523	Apo-2P	90	995.939	0	2.82086	0.000782	5.87265	0
MAPK1_RAT	191	198	YRAPEIML			6	992.523	Apo-2P	180	996.281	0	3.16199	0.000782	5.88556	0
MAPK1_RAT	198	209	LNSKGYTKSIDI			11	1338.73	Apo-2P	0	1339.51	0.00038	0	0	4.42022	0.004102
MAPK1_RAT	198	209	LNSKGYTKSIDI			11	1338.73	Apo-2P	0.001	1339.89	0	0.378478	0.00038	4.48327	0
MAPK1_RAT	198	209	LNSKGYTKSIDI			11	1338.73	Apo-2P	0.5	1342.79	0	3.28513	0.00038	4.48041	0
MAPK1_RAT	198	209	LNSKGYTKSIDI			11	1338.73	Apo-2P	1	1342.87	0	3.36289	0.00038	4.46851	0
MAPK1_RAT	198	209	LNSKGYTKSIDI			11	1338.73	Apo-2P	3	1343.03	0	3.52342	0.00038	4.49155	0
MAPK1_RAT	198	209	LNSKGYTKSIDI			11	1338.73	Apo-2P	8	1343.13	0	3.62266	0.00038	4.47225	0
MAPK1_RAT	198	209	LNSKGYTKSIDI			11	1338.73	Apo-2P	16	1343.3	0	3.79194	0.00038	4.48421	0
MAPK1_RAT	198	209	LNSKGYTKSIDI			11	1338.73	Apo-2P	30	1343.57	0	4.06633	0.00038	4.46303	0
MAPK1_RAT	198	209	LNSKGYTKSIDI			11	1338.73	Apo-2P	60	1343.97	0	4.46347	0.00038	4.46572	0
MAPK1_RAT	198	209	LNSKGYTKSIDI			11	1338.73	Apo-2P	90	1344.16	0	4.65513	0.00038	4.46821	0
MAPK1_RAT	198	209	LNSKGYTKSIDI			11	1338.73	Apo-2P	180	1344.4	0	4.89199	0.00038	4.47766	0
MAPK1_RAT	199	209	NSKGYTKSIDI			10	1225.64	Apo-2P	0	1226.31	0.001329	0	0	4.2284	0.005103
MAPK1_RAT	199	209	NSKGYTKSIDI			10	1225.64	Apo-2P	0.001	1226.73	0	0.421854	0.001329	4.29668	0
MAPK1_RAT	199	209	NSKGYTKSIDI			10	1225.64	Apo-2P	0.5	1229.15	0	2.83306	0.001329	4.29248	0
MAPK1_RAT	199	209	NSKGYTKSIDI			10	1225.64	Apo-2P	1	1229.23	0	2.91725	0.001329	4.28641	0
MAPK1_RAT	199	209	NSKGYTKSIDI			10	1225.64	Apo-2P	3	1229.37	0	3.06004	0.001329	4.30748	0
MAPK1_RAT	199	209	NSKGYTKSIDI			10	1225.64	Apo-2P	8	1229.48	0	3.16737	0.001329	4.28373	0
MAPK1_RAT	199	209	NSKGYTKSIDI			10	1225.64	Apo-2P	16	1229.63	0	3.31275	0.001329	4.2959	0
MAPK1_RAT	199	209	NSKGYTKSIDI			10	1225.64	Apo-2P	30	1229.88	0	3.56387	0.001329	4.27528	0
MAPK1_RAT	199	209	NSKGYTKSIDI			10	1225.64	Apo-2P	60	1230.35	0	4.03336	0.001329	4.28013	0
MAPK1_RAT	199	209	NSKGYTKSIDI			10	1225.64	Apo-2P	90	1230.51	0	4.19444	0.001329	4.28163	0
MAPK1_RAT	199	209	NSKGYTKSIDI			10	1225.64	Apo-2P	180	1230.76	0	4.44607	0.001329	4.28893	0
MAPK1_RAT	199	210	NSKGYTKSIDIW			11	1411.72	Apo-2P	0	1412.51	0.001482	0	0	5.42446	0.001856
MAPK1_RAT	199	210	NSKGYTKSIDIW			11	1411.72	Apo-2P	0.001	1412.84	0	0.327787	0.001482	5.48013	0
MAPK1_RAT	199	210	NSKGYTKSIDIW			11	1411.72	Apo-2P	0.5	1414.94	0	2.43488	0.001482	5.4858	0
MAPK1_RAT	199	210	NSKGYTKSIDIW			11	1411.72	Apo-2P	1	1414.94	0	2.43176	0.001482	5.47362	0
MAPK1_RAT	199	210	NSKGYTKSIDIW			11	1411.72	Apo-2P	3	1415.12	0	2.61139	0.001482	5.49654	0
MAPK1_RAT	199	210	NSKGYTKSIDIW			11	1411.72	Apo-2P	8	1415.26	0	2.74842	0.001482	5.47149	0
MAPK1_RAT	199	210	NSKGYTKSIDIW			11	1411.72	Apo-2P	16	1415.43	0	2.9208	0.001482	5.49294	0
MAPK1_RAT	199	210	NSKGYTKSIDIW			11	1411.72	Apo-2P	30	1415.6	0	3.09098	0.001482	5.47039	0
MAPK1_RAT	199	210	NSKGYTKSIDIW			11	1411.72	Apo-2P	60	1416	0	3.48856	0.001482	5.46886	0
MAPK1_RAT	199	210	NSKGYTKSIDIW			11	1411.72	Apo-2P	90	1416.14	0	3.6264	0.001482	5.47292	0
MAPK1_RAT	199	210	NSKGYTKSIDIW			11	1411.72	Apo-2P	180	1416.33	0	3.8253	0.001482	5.48039	0
MAPK1_RAT	203	209	YTKSIDI			6	839.451	Apo-2P	0	839.951	0.004785	0	0	4.59318	0.00442
MAPK1_RAT	203	209	YTKSIDI			6	839.451	Apo-2P	0.001	840.247	0	0.295466	0.004785	4.6526	0
MAPK1_RAT	203	209	YTKSIDI			6	839.451	Apo-2P	0.5	841.042	0	1.09053	0.004785	4.65161	0
MAPK1_RAT	203	209	YTKSIDI			6	839.451	Apo-2P	1	841.031	0	1.07999	0.004785	4.64267	0
MAPK1_RAT	203	209	YTKSIDI			6	839.451	Apo-2P	3	841.154	0	1.20322	0.004785	4.66038	0
MAPK1_RAT	203	209	YTKSIDI			6	839.451	Apo-2P	8	841.275	0	1.32345	0.004785	4.64414	0
MAPK1_RAT	203	209	YTKSIDI			6	839.451	Apo-2P	16	841.438	0	1.48656	0.004785	4.65594	0
MAPK1_RAT	203	209	YTKSIDI			6	839.451	Apo-2P	30	841.679	0	1.72787	0.004785	4.6343	0
MAPK1_RAT	203	209	YTKSIDI			6	839.451	Apo-2P	60	842.088	0	2.13653	0.004785	4.63872	0
MAPK1_RAT	203	209	YTKSIDI			6	839.451	Apo-2P	90	842.275	0	2.32347	0.004785	4.6415	0
MAPK1_RAT	203	209	YTKSIDI			6	839.451	Apo-2P	180	842.554	0	2.60286	0.004785	4.64928	0
MAPK1_RAT	203	210	YTKSIDIW			7	1025.53	Apo-2P	0	1026.13	0.00909	0	0	5.97545	0.001814
MAPK1_RAT	203	210	YTKSIDIW			7	1025.53	Apo-2P	0.001	1026.28	0	0.155957	0.00909	6.01595	0
MAPK1_RAT	203	210	YTKSIDIW			7	1025.53	Apo-2P	0.5	1027.05	0	0.924733	0.00909	6.00439	0
MAPK1_RAT	203	210	YTKSIDIW			7	1025.53	Apo-2P	1	1027.05	0	0.926691	0.00909	6.00031	0
MAPK1_RAT	203	210	YTKSIDIW			7	1025.53	Apo-2P	3	1027.14	0	1.0139	0.00909	6.01731	0
MAPK1_RAT	203	210	YTKSIDIW			7	1025.53	Apo-2P	8	1027.34	0	1.21654	0.00909	5.99929	0
MAPK1_RAT	203	210	YTKSIDIW			7	1025.53	Apo-2P	16	1027.46	0	1.33116	0.00909	6.02637	0
MAPK1_RAT	203	210	YTKSIDIW			7	1025.53	Apo-2P	30	1027.71	0	1.58735	0.00909	5.99999	0
MAPK1_RAT	203	210	YTKSIDIW			7	1025.53	Apo-2P	60	1028.11	0	1.98294	0.00909	5.99961	0
MAPK1_RAT	203	210	YTKSIDIW			7	1025.53	Apo-2P	90	1028.35	0	2.22234	0.00909	5.99903	0
MAPK1_RAT	203	210	YTKSIDIW			7	1025.53	Apo-2P	180	1028.53	0	2.39864	0.00909	6.01629	0
MAPK1_RAT	219	235	MLSNRPIFPGKHYLDQL			14	2029.07	Apo-2P	0	2030.35	0.002492	0	0	5.36744	0.000939
MAPK1_RAT	219	235	MLSNRPIFPGKHYLDQL			14	2029.07	Apo-2P	0.001	2030.72	0	0.373661	0.002492	5.40984	0
MAPK1_RAT	219	235	MLSNRPIFPGKHYLDQL			14	2029.07	Apo-2P	0.5	2033.64	0	3.29055	0.002492	5.41066	0
MAPK1_RAT	219	235	MLSNRPIFPGKHYLDQL			14	2029.07	Apo-2P	1	2034.06	2.27374e-13	3.71109	0.002492	5.39285	0
MAPK1_RAT	219	235	MLSNRPIFPGKHYLDQL			14	2029.07	Apo-2P	3	2034.65	2.27374e-13	4.30235	0.002492	5.41301	0
MAPK1_RAT	219	235	MLSNRPIFPGKHYLDQL			14	2029.07	Apo-2P	8	2035.12	2.27374e-13	4.76595	0.002492	5.39537	0
MAPK1_RAT	219	235	MLSNRPIFPGKHYLDQL			14	2029.07	Apo-2P	16	2035.29	0	4.94525	0.002492	5.4135	0
MAPK1_RAT	219	235	MLSNRPIFPGKHYLDQL			14	2029.07	Apo-2P	30	2035.51	0	5.16128	0.002492	5.391	0
MAPK1_RAT	219	235	MLSNRPIFPGKHYLDQL			14	2029.07	Apo-2P	60	2035.78	0	5.42671	0.002492	5.38419	0
MAPK1_RAT	219	235	MLSNRPIFPGKHYLDQL			14	2029.07	Apo-2P	90	2035.83	0	5.47667	0.002492	5.39471	0
MAPK1_RAT	219	235	MLSNRPIFPGKHYLDQL			14	2029.07	Apo-2P	180	2036.05	0	5.69854	0.002492	5.40092	0
MAPK1_RAT	220	235	LSNRPIFPGKHYLDQL			13	1898.03	Apo-2P	0	1899.15	0.000351	0	0	5.191	0.003464
MAPK1_RAT	220	235	LSNRPIFPGKHYLDQL			13	1898.03	Apo-2P	0.001	1899.54	0	0.389823	0.000351	5.25094	0
MAPK1_RAT	220	235	LSNRPIFPGKHYLDQL			13	1898.03	Apo-2P	0.5	1902.43	0	3.28094	0.000351	5.24087	0
MAPK1_RAT	220	235	LSNRPIFPGKHYLDQL			13	1898.03	Apo-2P	1	1902.87	0	3.72355	0.000351	5.22673	0
MAPK1_RAT	220	235	LSNRPIFPGKHYLDQL			13	1898.03	Apo-2P	3	1903.43	0	4.28376	0.000351	5.25068	0
MAPK1_RAT	220	235	LSNRPIFPGKHYLDQL			13	1898.03	Apo-2P	8	1903.84	0	4.69715	0.000351	5.22988	0
MAPK1_RAT	220	235	LSNRPIFPGKHYLDQL			13	1898.03	Apo-2P	16	1903.96	0	4.8106	0.000351	5.24801	0
MAPK1_RAT	220	235	LSNRPIFPGKHYLDQL			13	1898.03	Apo-2P	30	1904.15	0	5.00126	0.000351	5.22515	0
MAPK1_RAT	220	235	LSNRPIFPGKHYLDQL			13	1898.03	Apo-2P	60	1904.44	0	5.28958	0.000351	5.22102	0
MAPK1_RAT	220	235	LSNRPIFPGKHYLDQL			13	1898.03	Apo-2P	90	1904.49	0	5.34694	0.000351	5.23363	0
MAPK1_RAT	220	235	LSNRPIFPGKHYLDQL			13	1898.03	Apo-2P	180	1904.66	0	5.51058	0.000351	5.23396	0
MAPK1_RAT	236	247	NHILGILGSPSQ			10	1235.67	Apo-2P	0	1236.38	0.006209	0	0	5.46199	0.001437
MAPK1_RAT	236	247	NHILGILGSPSQ			10	1235.67	Apo-2P	0.001	1236.69	0	0.31247	0.006209	5.50447	0
MAPK1_RAT	236	247	NHILGILGSPSQ			10	1235.67	Apo-2P	0.5	1237.66	0	1.27736	0.006209	5.50794	0
MAPK1_RAT	236	247	NHILGILGSPSQ			10	1235.67	Apo-2P	1	1237.7	0	1.32085	0.006209	5.50143	0
MAPK1_RAT	236	247	NHILGILGSPSQ			10	1235.67	Apo-2P	3	1237.84	0	1.45749	0.006209	5.51548	0
MAPK1_RAT	236	247	NHILGILGSPSQ			10	1235.67	Apo-2P	8	1237.99	0	1.60754	0.006209	5.49482	0
MAPK1_RAT	236	247	NHILGILGSPSQ			10	1235.67	Apo-2P	16	1238.18	0	1.80195	0.006209	5.51477	0
MAPK1_RAT	236	247	NHILGILGSPSQ			10	1235.67	Apo-2P	30	1238.18	0	1.80188	0.006209	5.49721	0
MAPK1_RAT	236	247	NHILGILGSPSQ			10	1235.67	Apo-2P	60	1238.31	0	1.93367	0.006209	5.48849	0
MAPK1_RAT	236	247	NHILGILGSPSQ			10	1235.67	Apo-2P	90	1238.55	0	2.17457	0.006209	5.4957	0
MAPK1_RAT	236	247	NHILGILGSPSQ			10	1235.67	Apo-2P	180	1238.91	0	2.52806	0.006209	5.4984	0
MAPK1_RAT	236	248	NHILGILGSPSQE			11	1364.72	Apo-2P	0	1365.45	0.007325	0	0	5.49401	0.000195
MAPK1_RAT	236	248	NHILGILGSPSQE			11	1364.72	Apo-2P	0.001	1365.78	0	0.325604	0.007325	5.53843	0
MAPK1_RAT	236	248	NHILGILGSPSQE			11	1364.72	Apo-2P	0.5	1367.23	0	1.77638	0.007325	5.53814	0
MAPK1_RAT	236	248	NHILGILGSPSQE			11	1364.72	Apo-2P	1	1367.3	0	1.84394	0.007325	5.53582	0
MAPK1_RAT	236	248	NHILGILGSPSQE			11	1364.72	Apo-2P	3	1367.4	0	1.94885	0.007325	5.54812	0
MAPK1_RAT	236	248	NHILGILGSPSQE			11	1364.72	Apo-2P	8	1367.56	0	2.10242	0.007325	5.53018	0
MAPK1_RAT	236	248	NHILGILGSPSQE			11	1364.72	Apo-2P	16	1367.66	0	2.20778	0.007325	5.54765	0
MAPK1_RAT	236	248	NHILGILGSPSQE			11	1364.72	Apo-2P	30	1367.78	0	2.32949	0.007325	5.53039	0
MAPK1_RAT	236	248	NHILGILGSPSQE			11	1364.72	Apo-2P	60	1367.95	0	2.50138	0.007325	5.52146	0
MAPK1_RAT	236	248	NHILGILGSPSQE			11	1364.72	Apo-2P	90	1368.03	0	2.57733	0.007325	5.52861	0
MAPK1_RAT	236	248	NHILGILGSPSQE			11	1364.72	Apo-2P	180	1368.28	0	2.82653	0.007325	5.5335	0
MAPK1_RAT	236	252	NHILGILGSPSQEDLNC			15	1809.88	Apo-2P	0	1810.96	0.009199	0	0	5.85923	0.00062
MAPK1_RAT	236	252	NHILGILGSPSQEDLNC			15	1809.88	Apo-2P	0.001	1811.36	0	0.398227	0.009199	5.87363	0
MAPK1_RAT	236	252	NHILGILGSPSQEDLNC			15	1809.88	Apo-2P	0.5	1814.02	0	3.05658	0.009199	5.88024	0
MAPK1_RAT	236	252	NHILGILGSPSQEDLNC			15	1809.88	Apo-2P	1	1814.14	0	3.17994	0.009199	5.88736	0
MAPK1_RAT	236	252	NHILGILGSPSQEDLNC			15	1809.88	Apo-2P	3	1814.58	2.27374e-13	3.62351	0.009199	5.89011	0
MAPK1_RAT	236	252	NHILGILGSPSQEDLNC			15	1809.88	Apo-2P	8	1815.03	0	4.06622	0.009199	5.87925	0
MAPK1_RAT	236	252	NHILGILGSPSQEDLNC			15	1809.88	Apo-2P	16	1815.26	0	4.30095	0.009199	5.89985	0
MAPK1_RAT	236	252	NHILGILGSPSQEDLNC			15	1809.88	Apo-2P	30	1815.4	0	4.44264	0.009199	5.87739	0
MAPK1_RAT	236	252	NHILGILGSPSQEDLNC			15	1809.88	Apo-2P	60	1815.65	0	4.69219	0.009199	5.87865	0
MAPK1_RAT	236	252	NHILGILGSPSQEDLNC			15	1809.88	Apo-2P	90	1815.64	0	4.68184	0.009199	5.87786	0
MAPK1_RAT	236	252	NHILGILGSPSQEDLNC			15	1809.88	Apo-2P	180	1815.91	0	4.95063	0.009199	5.8923	0
MAPK1_RAT	240	248	GILGSPSQE			7	887.447	Apo-2P	0	887.918	0.006385	0	0	4.73627	0.004129
MAPK1_RAT	240	248	GILGSPSQE			7	887.447	Apo-2P	0.001	888.294	0	0.375843	0.006385	4.78202	0
MAPK1_RAT	240	248	GILGSPSQE			7	887.447	Apo-2P	0.5	889.749	0	1.83062	0.006385	4.77821	0
MAPK1_RAT	240	248	GILGSPSQE			7	887.447	Apo-2P	1	889.796	0	1.87773	0.006385	4.77152	0
MAPK1_RAT	240	248	GILGSPSQE			7	887.447	Apo-2P	3	889.926	0	2.00803	0.006385	4.78415	0
MAPK1_RAT	240	248	GILGSPSQE			7	887.447	Apo-2P	8	890.095	0	2.17667	0.006385	4.7742	0
MAPK1_RAT	240	248	GILGSPSQE			7	887.447	Apo-2P	16	890.171	0	2.25253	0.006385	4.78465	0
MAPK1_RAT	240	248	GILGSPSQE			7	887.447	Apo-2P	30	890.21	0	2.2921	0.006385	4.76077	0
MAPK1_RAT	240	248	GILGSPSQE			7	887.447	Apo-2P	60	890.365	0	2.44748	0.006385	4.76581	0
MAPK1_RAT	240	248	GILGSPSQE			7	887.447	Apo-2P	90	890.396	0	2.47766	0.006385	4.76747	0
MAPK1_RAT	240	248	GILGSPSQE			7	887.447	Apo-2P	180	890.433	0	2.51522	0.006385	4.77735	0
MAPK1_RAT	240	250	GILGSPSQEDL			9	1115.56	Apo-2P	0	1116.18	0.005535	0	0	5.5978	0.001898
MAPK1_RAT	240	250	GILGSPSQEDL			9	1115.56	Apo-2P	0.001	1116.54	0	0.362933	0.005535	5.6305	0
MAPK1_RAT	240	250	GILGSPSQEDL			9	1115.56	Apo-2P	0.5	1118.14	0	1.96588	0.005535	5.62539	0
MAPK1_RAT	240	250	GILGSPSQEDL			9	1115.56	Apo-2P	1	1118.31	0	2.12751	0.005535	5.62162	0
MAPK1_RAT	240	250	GILGSPSQEDL			9	1115.56	Apo-2P	3	1118.62	0	2.44539	0.005535	5.63664	0
MAPK1_RAT	240	250	GILGSPSQEDL			9	1115.56	Apo-2P	8	1118.99	0	2.81501	0.005535	5.62565	0
MAPK1_RAT	240	250	GILGSPSQEDL			9	1115.56	Apo-2P	16	1119.16	0	2.98342	0.005535	5.64126	0
MAPK1_RAT	240	250	GILGSPSQEDL			9	1115.56	Apo-2P	30	1119.29	0	3.10649	0.005535	5.62273	0
MAPK1_RAT	240	250	GILGSPSQEDL			9	1115.56	Apo-2P	60	1119.45	0	3.27447	0.005535	5.63184	0
MAPK1_RAT	240	250	GILGSPSQEDL			9	1115.56	Apo-2P	90	1119.46	0	3.27686	0.005535	5.62477	0
MAPK1_RAT	240	250	GILGSPSQEDL			9	1115.56	Apo-2P	180	1119.51	0	3.3327	0.005535	5.62956	0
MAPK1_RAT	240	252	GILGSPSQEDLNC			11	1332.61	Apo-2P	0	1333.41	0.009718	0	0	5.41928	0.001512
MAPK1_RAT	240	252	GILGSPSQEDLNC			11	1332.61	Apo-2P	0.001	1333.81	0	0.392963	0.009718	5.46436	0
MAPK1_RAT	240	252	GILGSPSQEDLNC			11	1332.61	Apo-2P	0.5	1336.41	0	2.99723	0.009718	5.46538	0
MAPK1_RAT	240	252	GILGSPSQEDLNC			11	1332.61	Apo-2P	1	1336.61	0	3.19253	0.009718	5.45807	0
MAPK1_RAT	240	252	GILGSPSQEDLNC			11	1332.61	Apo-2P	3	1337.13	0	3.71774	0.009718	5.46979	0
MAPK1_RAT	240	252	GILGSPSQEDLNC			11	1332.61	Apo-2P	8	1337.38	0	3.96804	0.009718	5.45564	0
MAPK1_RAT	240	252	GILGSPSQEDLNC			11	1332.61	Apo-2P	16	1337.55	0	4.13702	0.009718	5.47538	0
MAPK1_RAT	240	252	GILGSPSQEDLNC			11	1332.61	Apo-2P	30	1337.66	0	4.24824	0.009718	5.45219	0
MAPK1_RAT	240	252	GILGSPSQEDLNC			11	1332.61	Apo-2P	60	1337.85	0	4.44098	0.009718	5.44535	0
MAPK1_RAT	240	252	GILGSPSQEDLNC			11	1332.61	Apo-2P	90	1337.9	0	4.49045	0.009718	5.45656	0
MAPK1_RAT	240	252	GILGSPSQEDLNC			11	1332.61	Apo-2P	180	1337.8	0	4.38261	0.009718	5.45876	0
MAPK1_RAT	261	276	YLLSLPHKNKVPWNRL			13	1978.14	Apo-2P	0	1979.31	0.000418	0	0	5.12042	0.002905
MAPK1_RAT	261	276	YLLSLPHKNKVPWNRL			13	1978.14	Apo-2P	0.001	1979.61	0	0.30154	0.000418	5.1773	0
MAPK1_RAT	261	276	YLLSLPHKNKVPWNRL			13	1978.14	Apo-2P	0.5	1981.65	0	2.34173	0.000418	5.17976	0
MAPK1_RAT	261	276	YLLSLPHKNKVPWNRL			13	1978.14	Apo-2P	1	1982.01	0	2.70023	0.000418	5.16237	0
MAPK1_RAT	261	276	YLLSLPHKNKVPWNRL			13	1978.14	Apo-2P	3	1982.7	0	3.39039	0.000418	5.19055	0
MAPK1_RAT	261	276	YLLSLPHKNKVPWNRL			13	1978.14	Apo-2P	8	1983.3	0	3.98615	0.000418	5.16267	0
MAPK1_RAT	261	276	YLLSLPHKNKVPWNRL			13	1978.14	Apo-2P	16	1983.89	0	4.57491	0.000418	5.18633	0
MAPK1_RAT	261	276	YLLSLPHKNKVPWNRL			13	1978.14	Apo-2P	30	1984.52	0	5.21119	0.000418	5.15711	0
MAPK1_RAT	261	276	YLLSLPHKNKVPWNRL			13	1978.14	Apo-2P	60	1984.99	0	5.67957	0.000418	5.15417	0
MAPK1_RAT	261	276	YLLSLPHKNKVPWNRL			13	1978.14	Apo-2P	90	1984.96	0	5.6526	0.000418	5.16325	0
MAPK1_RAT	261	276	YLLSLPHKNKVPWNRL			13	1978.14	Apo-2P	180	1985.05	0	5.73735	0.000418	5.16615	0
MAPK1_RAT	263	280	LSLPHKNKVPWNRLFPNA			14	2131.19	Apo-2P	0	2132.49	0.012393	0	0	5.28704	0.001087
MAPK1_RAT	263	280	LSLPHKNKVPWNRLFPNA			14	2131.19	Apo-2P	0.001	2132.78	0	0.290147	0.012393	5.3349	0
MAPK1_RAT	263	280	LSLPHKNKVPWNRLFPNA			14	2131.19	Apo-2P	0.5	2135.63	0	3.1382	0.012393	5.33152	0
MAPK1_RAT	263	280	LSLPHKNKVPWNRLFPNA			14	2131.19	Apo-2P	1	2135.93	0	3.43358	0.012393	5.31096	0
MAPK1_RAT	263	280	LSLPHKNKVPWNRLFPNA			14	2131.19	Apo-2P	3	2136.42	0	3.92825	0.012393	5.34263	0
MAPK1_RAT	263	280	LSLPHKNKVPWNRLFPNA			14	2131.19	Apo-2P	8	2136.85	0	4.35277	0.012393	5.3149	0
MAPK1_RAT	263	280	LSLPHKNKVPWNRLFPNA			14	2131.19	Apo-2P	16	2137.17	0	4.67176	0.012393	5.33921	0
MAPK1_RAT	263	280	LSLPHKNKVPWNRLFPNA			14	2131.19	Apo-2P	30	2137.87	0	5.37242	0.012393	5.31218	0
MAPK1_RAT	263	280	LSLPHKNKVPWNRLFPNA			14	2131.19	Apo-2P	60	2138.43	0	5.93778	0.012393	5.30541	0
MAPK1_RAT	263	280	LSLPHKNKVPWNRLFPNA			14	2131.19	Apo-2P	90	2138.55	0	6.05918	0.012393	5.31805	0
MAPK1_RAT	263	280	LSLPHKNKVPWNRLFPNA			14	2131.19	Apo-2P	180	2138.75	0	6.25885	0.012393	5.31996	0
MAPK1_RAT	263	281	LSLPHKNKVPWNRLFPNAD			15	2246.22	Apo-2P	0	2247.58	0.007712	0	0	5.24104	0.000769
MAPK1_RAT	263	281	LSLPHKNKVPWNRLFPNAD			15	2246.22	Apo-2P	0.001	2247.91	0	0.334573	0.007712	5.29238	0
MAPK1_RAT	263	281	LSLPHKNKVPWNRLFPNAD			15	2246.22	Apo-2P	0.5	2251.13	0	3.54472	0.007712	5.28884	0
MAPK1_RAT	263	281	LSLPHKNKVPWNRLFPNAD			15	2246.22	Apo-2P	1	2251.41	0	3.82857	0.007712	5.27686	0
MAPK1_RAT	263	281	LSLPHKNKVPWNRLFPNAD			15	2246.22	Apo-2P	3	2251.87	0	4.2907	0.007712	5.29695	0
MAPK1_RAT	263	281	LSLPHKNKVPWNRLFPNAD			15	2246.22	Apo-2P	8	2252.29	0	4.71338	0.007712	5.2711	0
MAPK1_RAT	263	281	LSLPHKNKVPWNRLFPNAD			15	2246.22	Apo-2P	16	2252.71	0	5.13168	0.007712	5.29454	0
MAPK1_RAT	263	281	LSLPHKNKVPWNRLFPNAD			15	2246.22	Apo-2P	30	2253.4	0	5.81533	0.007712	5.26978	0
MAPK1_RAT	263	281	LSLPHKNKVPWNRLFPNAD			15	2246.22	Apo-2P	60	2253.88	0	6.30187	0.007712	5.26247	0
MAPK1_RAT	263	281	LSLPHKNKVPWNRLFPNAD			15	2246.22	Apo-2P	90	2253.98	0	6.40426	0.007712	5.27624	0
MAPK1_RAT	263	281	LSLPHKNKVPWNRLFPNAD			15	2246.22	Apo-2P	180	2254.15	0	6.56925	0.007712	5.27739	0
MAPK1_RAT	263	284	LSLPHKNKVPWNRLFPNADSKA			18	2532.38	Apo-2P	0	2533.88	0.01967	0	0	4.84319	0.005168
MAPK1_RAT	263	284	LSLPHKNKVPWNRLFPNADSKA			18	2532.38	Apo-2P	0.001	2534.37	0	0.493718	0.01967	4.88884	0
MAPK1_RAT	263	284	LSLPHKNKVPWNRLFPNADSKA			18	2532.38	Apo-2P	0.5	2538.03	0	4.14952	0.01967	4.88415	0
MAPK1_RAT	263	284	LSLPHKNKVPWNRLFPNADSKA			18	2532.38	Apo-2P	1	2538.24	0	4.36076	0.01967	4.87627	0
MAPK1_RAT	263	284	LSLPHKNKVPWNRLFPNADSKA			18	2532.38	Apo-2P	3	2538.81	0	4.92997	0.01967	4.90143	0
MAPK1_RAT	263	284	LSLPHKNKVPWNRLFPNADSKA			18	2532.38	Apo-2P	8	2539.19	0	5.31232	0.01967	4.88087	0
MAPK1_RAT	263	284	LSLPHKNKVPWNRLFPNADSKA			18	2532.38	Apo-2P	16	2539.6	0	5.72116	0.01967	4.89352	0
MAPK1_RAT	263	284	LSLPHKNKVPWNRLFPNADSKA			18	2532.38	Apo-2P	30	2540.31	0	6.43059	0.01967	4.865	0
MAPK1_RAT	263	284	LSLPHKNKVPWNRLFPNADSKA			18	2532.38	Apo-2P	60	2540.84	0	6.96666	0.01967	4.86711	0
MAPK1_RAT	263	284	LSLPHKNKVPWNRLFPNADSKA			18	2532.38	Apo-2P	90	2540.95	0	7.0778	0.01967	4.87208	0
MAPK1_RAT	263	284	LSLPHKNKVPWNRLFPNADSKA			18	2532.38	Apo-2P	180	2541.19	0	7.30968	0.01967	4.88101	0
MAPK1_RAT	277	284	FPNADSKA			6	849.41	Apo-2P	0	849.868	0.00093	0	0	3.50172	0.003545
MAPK1_RAT	277	284	FPNADSKA			6	849.41	Apo-2P	0.001	850.309	0	0.441203	0.00093	3.55663	0
MAPK1_RAT	277	284	FPNADSKA			6	849.41	Apo-2P	0.5	852.859	0	2.99054	0.00093	3.53734	0
MAPK1_RAT	277	284	FPNADSKA			6	849.41	Apo-2P	1	852.912	0	3.04331	0.00093	3.53465	0
MAPK1_RAT	277	284	FPNADSKA			6	849.41	Apo-2P	3	852.861	0	2.99309	0.00093	3.55112	0
MAPK1_RAT	277	284	FPNADSKA			6	849.41	Apo-2P	8	853.007	0	3.13865	0.00093	3.54203	0
MAPK1_RAT	277	284	FPNADSKA			6	849.41	Apo-2P	16	852.883	0	3.01505	0.00093	3.54924	0
MAPK1_RAT	277	284	FPNADSKA			6	849.41	Apo-2P	30	852.87	0	3.00213	0.00093	3.54145	0
MAPK1_RAT	277	284	FPNADSKA			6	849.41	Apo-2P	60	853.097	0	3.22862	0.00093	3.53758	0
MAPK1_RAT	277	284	FPNADSKA			6	849.41	Apo-2P	90	853.143	0	3.27513	0.00093	3.53846	0
MAPK1_RAT	277	284	FPNADSKA			6	849.41	Apo-2P	180	853.113	0	3.24423	0.00093	3.54964	0
MAPK1_RAT	288	303	LDKMLTFNPHKRIEVE			14	1970.05	Apo-2P	0	1971.3	0.006599	0	0	4.55282	0.002803
MAPK1_RAT	288	303	LDKMLTFNPHKRIEVE			14	1970.05	Apo-2P	0.001	1971.65	0	0.344068	0.006599	4.6007	0
MAPK1_RAT	288	303	LDKMLTFNPHKRIEVE			14	1970.05	Apo-2P	0.5	1972.99	2.27374e-13	1.69128	0.006599	4.59595	0
MAPK1_RAT	288	303	LDKMLTFNPHKRIEVE			14	1970.05	Apo-2P	1	1973.5	2.27374e-13	2.19253	0.006599	4.58927	0
MAPK1_RAT	288	303	LDKMLTFNPHKRIEVE			14	1970.05	Apo-2P	3	1974.17	0	2.86304	0.006599	4.60042	0
MAPK1_RAT	288	303	LDKMLTFNPHKRIEVE			14	1970.05	Apo-2P	8	1974.58	0	3.27539	0.006599	4.59186	0
MAPK1_RAT	288	303	LDKMLTFNPHKRIEVE			14	1970.05	Apo-2P	16	1974.78	2.27374e-13	3.47909	0.006599	4.6037	0
MAPK1_RAT	288	303	LDKMLTFNPHKRIEVE			14	1970.05	Apo-2P	30	1975.06	2.27374e-13	3.75303	0.006599	4.58058	0
MAPK1_RAT	288	303	LDKMLTFNPHKRIEVE			14	1970.05	Apo-2P	60	1975.31	0	4.0037	0.006599	4.58168	0
MAPK1_RAT	288	303	LDKMLTFNPHKRIEVE			14	1970.05	Apo-2P	90	1975.46	0	4.15655	0.006599	4.58821	0
MAPK1_RAT	288	303	LDKMLTFNPHKRIEVE			14	1970.05	Apo-2P	180	1975.65	2.27374e-13	4.35045	0.006599	4.59511	0
MAPK1_RAT	288	304	LDKMLTFNPHKRIEVEQ			15	2098.11	Apo-2P	0	2099.41	0.013711	0	0	4.43542	0.00512
MAPK1_RAT	288	304	LDKMLTFNPHKRIEVEQ			15	2098.11	Apo-2P	0.001	2099.82	0	0.403197	0.013711	4.50062	0
MAPK1_RAT	288	304	LDKMLTFNPHKRIEVEQ			15	2098.11	Apo-2P	0.5	2101.33	0	1.91212	0.013711	4.49566	0
MAPK1_RAT	288	304	LDKMLTFNPHKRIEVEQ			15	2098.11	Apo-2P	1	2101.99	0	2.57888	0.013711	4.4886	0
MAPK1_RAT	288	304	LDKMLTFNPHKRIEVEQ			15	2098.11	Apo-2P	3	2102.73	0	3.31864	0.013711	4.50427	0
MAPK1_RAT	288	304	LDKMLTFNPHKRIEVEQ			15	2098.11	Apo-2P	8	2103.38	0	3.96109	0.013711	4.48865	0
MAPK1_RAT	288	304	LDKMLTFNPHKRIEVEQ			15	2098.11	Apo-2P	16	2103.68	0	4.26673	0.013711	4.50408	0
MAPK1_RAT	288	304	LDKMLTFNPHKRIEVEQ			15	2098.11	Apo-2P	30	2103.95	0	4.53483	0.013711	4.47601	0
MAPK1_RAT	288	304	LDKMLTFNPHKRIEVEQ			15	2098.11	Apo-2P	60	2104.29	0	4.87216	0.013711	4.48082	0
MAPK1_RAT	288	304	LDKMLTFNPHKRIEVEQ			15	2098.11	Apo-2P	90	2104.31	0	4.89161	0.013711	4.48325	0
MAPK1_RAT	288	304	LDKMLTFNPHKRIEVEQ			15	2098.11	Apo-2P	180	2104.41	0	4.99549	0.013711	4.4944	0
MAPK1_RAT	288	305	LDKMLTFNPHKRIEVEQA			16	2169.15	Apo-2P	0	2170.49	0.01539	0	0	4.48502	0.003658
MAPK1_RAT	288	305	LDKMLTFNPHKRIEVEQA			16	2169.15	Apo-2P	0.001	2170.96	0	0.462588	0.01539	4.53887	0
MAPK1_RAT	288	305	LDKMLTFNPHKRIEVEQA			16	2169.15	Apo-2P	0.5	2172.46	0	1.96539	0.01539	4.53313	0
MAPK1_RAT	288	305	LDKMLTFNPHKRIEVEQA			16	2169.15	Apo-2P	1	2173.18	0	2.68519	0.01539	4.52391	0
MAPK1_RAT	288	305	LDKMLTFNPHKRIEVEQA			16	2169.15	Apo-2P	3	2174.07	0	3.57653	0.01539	4.54074	0
MAPK1_RAT	288	305	LDKMLTFNPHKRIEVEQA			16	2169.15	Apo-2P	8	2174.48	0	3.98824	0.01539	4.52805	0
MAPK1_RAT	288	305	LDKMLTFNPHKRIEVEQA			16	2169.15	Apo-2P	16	2174.74	0	4.2481	0.01539	4.53614	0
MAPK1_RAT	288	305	LDKMLTFNPHKRIEVEQA			16	2169.15	Apo-2P	30	2175	0	4.50122	0.01539	4.51417	0
MAPK1_RAT	288	305	LDKMLTFNPHKRIEVEQA			16	2169.15	Apo-2P	60	2175.3	0	4.80148	0.01539	4.52017	0
MAPK1_RAT	288	305	LDKMLTFNPHKRIEVEQA			16	2169.15	Apo-2P	90	2175.37	0	4.87732	0.01539	4.52426	0
MAPK1_RAT	288	305	LDKMLTFNPHKRIEVEQA			16	2169.15	Apo-2P	180	2175.5	0	5.00551	0.01539	4.53333	0
MAPK1_RAT	292	305	LTFNPHKRIEVEQA			12	1681.9	Apo-2P	0	1682.87	0.009789	0	0	4.13845	0.003686
MAPK1_RAT	292	305	LTFNPHKRIEVEQA			12	1681.9	Apo-2P	0.001	1683.31	0	0.441725	0.009789	4.20015	0
MAPK1_RAT	292	305	LTFNPHKRIEVEQA			12	1681.9	Apo-2P	0.5	1684.82	2.27374e-13	1.95518	0.009789	4.19202	0
MAPK1_RAT	292	305	LTFNPHKRIEVEQA			12	1681.9	Apo-2P	1	1685.45	0	2.58491	0.009789	4.1899	0
MAPK1_RAT	292	305	LTFNPHKRIEVEQA			12	1681.9	Apo-2P	3	1686.32	0	3.45313	0.009789	4.20098	0
MAPK1_RAT	292	305	LTFNPHKRIEVEQA			12	1681.9	Apo-2P	8	1686.77	0	3.89712	0.009789	4.18698	0
MAPK1_RAT	292	305	LTFNPHKRIEVEQA			12	1681.9	Apo-2P	16	1687	0	4.13398	0.009789	4.20092	0
MAPK1_RAT	292	305	LTFNPHKRIEVEQA			12	1681.9	Apo-2P	30	1687.26	0	4.38784	0.009789	4.1772	0
MAPK1_RAT	292	305	LTFNPHKRIEVEQA			12	1681.9	Apo-2P	60	1687.6	0	4.7329	0.009789	4.18166	0
MAPK1_RAT	292	305	LTFNPHKRIEVEQA			12	1681.9	Apo-2P	90	1687.66	0	4.79406	0.009789	4.18096	0
MAPK1_RAT	292	305	LTFNPHKRIEVEQA			12	1681.9	Apo-2P	180	1687.74	0	4.87011	0.009789	4.19192	0
MAPK1_RAT	292	313	LTFNPHKRIEVEQALAHPYLEQ			19	2633.38	Apo-2P	0	2634.97	0.003688	0	0	4.97071	0.005144
MAPK1_RAT	292	313	LTFNPHKRIEVEQALAHPYLEQ			19	2633.38	Apo-2P	0.001	2635.33	0	0.357931	0.003688	5.01324	0
MAPK1_RAT	292	313	LTFNPHKRIEVEQALAHPYLEQ			19	2633.38	Apo-2P	0.5	2637.31	4.54747e-13	2.33989	0.003688	5.00469	0
MAPK1_RAT	292	313	LTFNPHKRIEVEQALAHPYLEQ			19	2633.38	Apo-2P	1	2637.98	4.54747e-13	3.01111	0.003688	4.99426	0
MAPK1_RAT	292	313	LTFNPHKRIEVEQALAHPYLEQ			19	2633.38	Apo-2P	3	2639.16	0	4.19494	0.003688	5.00951	0
MAPK1_RAT	292	313	LTFNPHKRIEVEQALAHPYLEQ			19	2633.38	Apo-2P	8	2639.56	0	4.58957	0.003688	4.99456	0
MAPK1_RAT	292	313	LTFNPHKRIEVEQALAHPYLEQ			19	2633.38	Apo-2P	16	2639.77	0	4.80127	0.003688	5.00852	0
MAPK1_RAT	292	313	LTFNPHKRIEVEQALAHPYLEQ			19	2633.38	Apo-2P	30	2640.31	0	5.33796	0.003688	5.00357	0
MAPK1_RAT	292	313	LTFNPHKRIEVEQALAHPYLEQ			19	2633.38	Apo-2P	60	2640.3	0	5.32746	0.003688	4.98637	0
MAPK1_RAT	292	313	LTFNPHKRIEVEQALAHPYLEQ			19	2633.38	Apo-2P	90	2640.58	0	5.60787	0.003688	4.99105	0
MAPK1_RAT	292	313	LTFNPHKRIEVEQALAHPYLEQ			19	2633.38	Apo-2P	180	2640.62	0	5.65077	0.003688	4.9967	0
MAPK1_RAT	304	313	QALAHPYLEQ			8	1169.59	Apo-2P	0	1170.27	0.004059	0	0	4.44066	0.004392
MAPK1_RAT	304	313	QALAHPYLEQ			8	1169.59	Apo-2P	0.001	1170.59	0	0.317127	0.004059	4.49951	0
MAPK1_RAT	304	313	QALAHPYLEQ			8	1169.59	Apo-2P	0.5	1171.32	0	1.0424	0.004059	4.49463	0
MAPK1_RAT	304	313	QALAHPYLEQ			8	1169.59	Apo-2P	1	1171.44	0	1.16913	0.004059	4.48841	0
MAPK1_RAT	304	313	QALAHPYLEQ			8	1169.59	Apo-2P	3	1171.67	0	1.39874	0.004059	4.50928	0
MAPK1_RAT	304	313	QALAHPYLEQ			8	1169.59	Apo-2P	8	1171.75	0	1.47951	0.004059	4.4892	0
MAPK1_RAT	304	313	QALAHPYLEQ			8	1169.59	Apo-2P	16	1171.72	0	1.44451	0.004059	4.50656	0
MAPK1_RAT	304	313	QALAHPYLEQ			8	1169.59	Apo-2P	30	1171.74	0	1.46092	0.004059	4.48019	0
MAPK1_RAT	304	313	QALAHPYLEQ			8	1169.59	Apo-2P	60	1171.75	0	1.47641	0.004059	4.48332	0
MAPK1_RAT	304	313	QALAHPYLEQ			8	1169.59	Apo-2P	90	1171.76	0	1.48484	0.004059	4.48622	0
MAPK1_RAT	304	313	QALAHPYLEQ			8	1169.59	Apo-2P	180	1171.81	0	1.53147	0.004059	4.49421	0
MAPK1_RAT	305	313	ALAHPYLEQ			7	1041.54	Apo-2P	0	1042.12	0.002418	0	0	4.40168	0.003942
MAPK1_RAT	305	313	ALAHPYLEQ			7	1041.54	Apo-2P	0.001	1042.44	0	0.316465	0.002418	4.46596	0
MAPK1_RAT	305	313	ALAHPYLEQ			7	1041.54	Apo-2P	0.5	1043.16	0	1.03393	0.002418	4.46454	0
MAPK1_RAT	305	313	ALAHPYLEQ			7	1041.54	Apo-2P	1	1043.26	0	1.13817	0.002418	4.45219	0
MAPK1_RAT	305	313	ALAHPYLEQ			7	1041.54	Apo-2P	3	1043.54	0	1.41999	0.002418	4.47566	0
MAPK1_RAT	305	313	ALAHPYLEQ			7	1041.54	Apo-2P	8	1043.54	0	1.41972	0.002418	4.45399	0
MAPK1_RAT	305	313	ALAHPYLEQ			7	1041.54	Apo-2P	16	1043.54	0	1.41611	0.002418	4.46634	0
MAPK1_RAT	305	313	ALAHPYLEQ			7	1041.54	Apo-2P	30	1043.51	0	1.38791	0.002418	4.44733	0
MAPK1_RAT	305	313	ALAHPYLEQ			7	1041.54	Apo-2P	60	1043.58	0	1.46132	0.002418	4.4515	0
MAPK1_RAT	305	313	ALAHPYLEQ			7	1041.54	Apo-2P	90	1043.56	0	1.43835	0.002418	4.45258	0
MAPK1_RAT	305	313	ALAHPYLEQ			7	1041.54	Apo-2P	180	1043.57	0	1.44555	0.002418	4.4604	0
MAPK1_RAT	306	313	LAHPYLEQ			6	970.499	Apo-2P	0	971.043	0.01432	0	0	4.27216	0.005244
MAPK1_RAT	306	313	LAHPYLEQ			6	970.499	Apo-2P	0.001	971.339	0	0.29605	0.01432	4.3402	0
MAPK1_RAT	306	313	LAHPYLEQ			6	970.499	Apo-2P	0.5	972.067	0	1.02481	0.01432	4.33376	0
MAPK1_RAT	306	313	LAHPYLEQ			6	970.499	Apo-2P	1	972.238	0	1.19573	0.01432	4.32535	0
MAPK1_RAT	306	313	LAHPYLEQ			6	970.499	Apo-2P	3	972.428	0	1.38513	0.01432	4.34707	0
MAPK1_RAT	306	313	LAHPYLEQ			6	970.499	Apo-2P	8	972.496	0	1.45333	0.01432	4.32587	0
MAPK1_RAT	306	313	LAHPYLEQ			6	970.499	Apo-2P	16	972.53	0	1.48773	0.01432	4.34575	0
MAPK1_RAT	306	313	LAHPYLEQ			6	970.499	Apo-2P	30	972.466	0	1.42319	0.01432	4.32021	0
MAPK1_RAT	306	313	LAHPYLEQ			6	970.499	Apo-2P	60	972.524	0	1.48128	0.01432	4.32353	0
MAPK1_RAT	306	313	LAHPYLEQ			6	970.499	Apo-2P	90	972.511	0	1.46861	0.01432	4.32529	0
MAPK1_RAT	306	313	LAHPYLEQ			6	970.499	Apo-2P	180	972.497	0	1.45416	0.01432	4.33737	0
MAPK1_RAT	314	324	YYDPSDEPIAE			8	1298.54	Apo-2P	0	1299.26	0.011076	0	0	4.79522	0.005436
MAPK1_RAT	314	324	YYDPSDEPIAE			8	1298.54	Apo-2P	0.001	1299.7	0	0.43968	0.011076	4.84586	0
MAPK1_RAT	314	324	YYDPSDEPIAE			8	1298.54	Apo-2P	0.5	1301.98	0	2.72128	0.011076	4.83791	0
MAPK1_RAT	314	324	YYDPSDEPIAE			8	1298.54	Apo-2P	1	1302.56	0	3.2997	0.011076	4.83335	0
MAPK1_RAT	314	324	YYDPSDEPIAE			8	1298.54	Apo-2P	3	1303	0	3.7362	0.011076	4.84145	0
MAPK1_RAT	314	324	YYDPSDEPIAE			8	1298.54	Apo-2P	8	1303.09	0	3.83036	0.011076	4.83432	0
MAPK1_RAT	314	324	YYDPSDEPIAE			8	1298.54	Apo-2P	16	1303.03	0	3.77121	0.011076	4.84165	0
MAPK1_RAT	314	324	YYDPSDEPIAE			8	1298.54	Apo-2P	30	1303.05	0	3.78579	0.011076	4.81984	0
MAPK1_RAT	314	324	YYDPSDEPIAE			8	1298.54	Apo-2P	60	1303.13	0	3.86607	0.011076	4.8282	0
MAPK1_RAT	314	324	YYDPSDEPIAE			8	1298.54	Apo-2P	90	1303.07	0	3.8083	0.011076	4.82996	0
MAPK1_RAT	314	324	YYDPSDEPIAE			8	1298.54	Apo-2P	180	1303.02	0	3.7566	0.011076	4.83971	0
MAPK1_RAT	325	332	APFKFDME			6	984.449	Apo-2P	0	985.124	0.004475	0	0	5.66008	0.002105
MAPK1_RAT	325	332	APFKFDME			6	984.449	Apo-2P	0.001	985.332	0	0.20784	0.004475	5.69614	0
MAPK1_RAT	325	332	APFKFDME			6	984.449	Apo-2P	0.5	987.918	0	2.79428	0.004475	5.69445	0
MAPK1_RAT	325	332	APFKFDME			6	984.449	Apo-2P	1	988.074	0	2.95058	0.004475	5.68513	0
MAPK1_RAT	325	332	APFKFDME			6	984.449	Apo-2P	3	988.27	0	3.1461	0.004475	5.70505	0
MAPK1_RAT	325	332	APFKFDME			6	984.449	Apo-2P	8	988.312	1.13687e-13	3.1885	0.004475	5.69043	0
MAPK1_RAT	325	332	APFKFDME			6	984.449	Apo-2P	16	988.308	0	3.1842	0.004475	5.70813	0
MAPK1_RAT	325	332	APFKFDME			6	984.449	Apo-2P	30	988.199	0	3.07466	0.004475	5.68769	0
MAPK1_RAT	325	332	APFKFDME			6	984.449	Apo-2P	60	988.286	0	3.16172	0.004475	5.68887	0
MAPK1_RAT	325	332	APFKFDME			6	984.449	Apo-2P	90	988.301	0	3.17697	0.004475	5.68917	0
MAPK1_RAT	325	332	APFKFDME			6	984.449	Apo-2P	180	988.215	1.13687e-13	3.09062	0.004475	5.69583	0
MAPK1_RAT	325	333	APFKFDMEL			7	1097.53	Apo-2P	0	1098.27	0.001499	0	0	6.51522	0.008476
MAPK1_RAT	325	333	APFKFDMEL			7	1097.53	Apo-2P	0.001	1098.58	0	0.310287	0.001499	6.53278	0
MAPK1_RAT	325	333	APFKFDMEL			7	1097.53	Apo-2P	0.5	1102.23	0	3.95993	0.001499	6.51679	0
MAPK1_RAT	325	333	APFKFDMEL			7	1097.53	Apo-2P	1	1102.35	0	4.08493	0.001499	6.52834	0
MAPK1_RAT	325	333	APFKFDMEL			7	1097.53	Apo-2P	3	1102.5	0	4.2334	0.001499	6.52636	0
MAPK1_RAT	325	333	APFKFDMEL			7	1097.53	Apo-2P	8	1102.54	0	4.26928	0.001499	6.52468	0
MAPK1_RAT	325	333	APFKFDMEL			7	1097.53	Apo-2P	16	1102.48	0	4.21078	0.001499	6.54282	0
MAPK1_RAT	325	333	APFKFDMEL			7	1097.53	Apo-2P	30	1102.47	0	4.20175	0.001499	6.52311	0
MAPK1_RAT	325	333	APFKFDMEL			7	1097.53	Apo-2P	60	1102.53	0	4.26641	0.001499	6.51596	0
MAPK1_RAT	325	333	APFKFDMEL			7	1097.53	Apo-2P	90	1102.51	0	4.24592	0.001499	6.51719	0
MAPK1_RAT	325	333	APFKFDMEL			7	1097.53	Apo-2P	180	1102.46	0	4.19607	0.001499	6.53587	0
MAPK1_RAT	333	343	LDDLPKEKLKE			9	1327.75	Apo-2P	0	1328.53	0.014326	0	0	3.70052	0.005392
MAPK1_RAT	333	343	LDDLPKEKLKE			9	1327.75	Apo-2P	0.001	1328.79	0	0.256851	0.014326	3.74648	0
MAPK1_RAT	333	343	LDDLPKEKLKE			9	1327.75	Apo-2P	0.5	1330.47	0	1.94146	0.014326	3.74507	0
MAPK1_RAT	333	343	LDDLPKEKLKE			9	1327.75	Apo-2P	1	1330.83	0	2.29598	0.014326	3.72838	0
MAPK1_RAT	333	343	LDDLPKEKLKE			9	1327.75	Apo-2P	3	1331.28	0	2.74173	0.014326	3.75072	0
MAPK1_RAT	333	343	LDDLPKEKLKE			9	1327.75	Apo-2P	8	1331.65	0	3.12098	0.014326	3.72917	0
MAPK1_RAT	333	343	LDDLPKEKLKE			9	1327.75	Apo-2P	16	1331.91	0	3.37541	0.014326	3.75485	0
MAPK1_RAT	333	343	LDDLPKEKLKE			9	1327.75	Apo-2P	30	1332.23	0	3.69523	0.014326	3.73268	0
MAPK1_RAT	333	343	LDDLPKEKLKE			9	1327.75	Apo-2P	60	1332.57	0	4.034	0.014326	3.72804	0
MAPK1_RAT	333	343	LDDLPKEKLKE			9	1327.75	Apo-2P	90	1332.7	0	4.17017	0.014326	3.72527	0
MAPK1_RAT	333	343	LDDLPKEKLKE			9	1327.75	Apo-2P	180	1332.89	0	4.36079	0.014326	3.73945	0
MAPK1_RAT	334	343	DDLPKEKLKE			8	1214.66	Apo-2P	0	1215.32	0.002581	0	0	3.38659	0.004778
MAPK1_RAT	334	343	DDLPKEKLKE			8	1214.66	Apo-2P	0.001	1215.65	0	0.327029	0.002581	3.43559	0
MAPK1_RAT	334	343	DDLPKEKLKE			8	1214.66	Apo-2P	0.5	1217.37	0	2.0471	0.002581	3.42125	0
MAPK1_RAT	334	343	DDLPKEKLKE			8	1214.66	Apo-2P	1	1217.75	0	2.42408	0.002581	3.41418	0
MAPK1_RAT	334	343	DDLPKEKLKE			8	1214.66	Apo-2P	3	1218.25	0	2.92387	0.002581	3.42523	0
MAPK1_RAT	334	343	DDLPKEKLKE			8	1214.66	Apo-2P	8	1218.61	0	3.2887	0.002581	3.41963	0
MAPK1_RAT	334	343	DDLPKEKLKE			8	1214.66	Apo-2P	16	1218.87	2.27374e-13	3.55212	0.002581	3.42675	0
MAPK1_RAT	334	343	DDLPKEKLKE			8	1214.66	Apo-2P	30	1219.2	0	3.87775	0.002581	3.41833	0
MAPK1_RAT	334	343	DDLPKEKLKE			8	1214.66	Apo-2P	60	1219.56	0	4.23563	0.002581	3.41429	0
MAPK1_RAT	334	343	DDLPKEKLKE			8	1214.66	Apo-2P	90	1219.73	0	4.40778	0.002581	3.41513	0
MAPK1_RAT	334	343	DDLPKEKLKE			8	1214.66	Apo-2P	180	1219.95	0	4.62766	0.002581	3.42644	0
MAPK1_RAT	334	346	DDLPKEKLKELIF			11	1587.9	Apo-2P	0	1588.84	0.007916	0	0	5.69414	0.001757
MAPK1_RAT	334	346	DDLPKEKLKELIF			11	1587.9	Apo-2P	0.001	1589.16	0	0.317086	0.007916	5.72769	0
MAPK1_RAT	334	346	DDLPKEKLKELIF			11	1587.9	Apo-2P	0.5	1590.68	0	1.84576	0.007916	5.72578	0
MAPK1_RAT	334	346	DDLPKEKLKELIF			11	1587.9	Apo-2P	1	1590.91	0	2.07497	0.007916	5.72761	0
MAPK1_RAT	334	346	DDLPKEKLKELIF			11	1587.9	Apo-2P	3	1591.35	0	2.50825	0.007916	5.73717	0
MAPK1_RAT	334	346	DDLPKEKLKELIF			11	1587.9	Apo-2P	8	1591.73	0	2.89367	0.007916	5.71864	0
MAPK1_RAT	334	346	DDLPKEKLKELIF			11	1587.9	Apo-2P	16	1591.98	0	3.14641	0.007916	5.742	0
MAPK1_RAT	334	346	DDLPKEKLKELIF			11	1587.9	Apo-2P	30	1592.48	2.27374e-13	3.63733	0.007916	5.71674	0
MAPK1_RAT	334	346	DDLPKEKLKELIF			11	1587.9	Apo-2P	60	1592.79	0	3.94811	0.007916	5.71695	0
MAPK1_RAT	334	346	DDLPKEKLKELIF			11	1587.9	Apo-2P	90	1592.99	0	4.15167	0.007916	5.71915	0
MAPK1_RAT	334	346	DDLPKEKLKELIF			11	1587.9	Apo-2P	180	1593.22	0	4.38279	0.007916	5.71909	0
MAPK1_RAT	337	343	PKEKLKE			5	871.525	Apo-2P	0	872.016	0.000266	0	0	3.38701	0.004842
MAPK1_RAT	337	343	PKEKLKE			5	871.525	Apo-2P	0.001	872.247	0	0.231548	0.000266	3.4354	0
MAPK1_RAT	337	343	PKEKLKE			5	871.525	Apo-2P	0.5	873.536	0	1.51977	0.000266	3.42022	0
MAPK1_RAT	337	343	PKEKLKE			5	871.525	Apo-2P	1	873.826	1.13687e-13	1.80993	0.000266	3.41288	0
MAPK1_RAT	337	343	PKEKLKE			5	871.525	Apo-2P	3	874.084	0	2.06859	0.000266	3.4271	0
MAPK1_RAT	337	343	PKEKLKE			5	871.525	Apo-2P	8	874.385	0	2.36883	0.000266	3.42121	0
MAPK1_RAT	337	343	PKEKLKE			5	871.525	Apo-2P	16	874.647	1.13687e-13	2.63077	0.000266	3.42637	0
MAPK1_RAT	337	343	PKEKLKE			5	871.525	Apo-2P	30	874.877	0	2.86064	0.000266	3.41944	0
MAPK1_RAT	337	343	PKEKLKE			5	871.525	Apo-2P	60	875.291	0	3.27524	0.000266	3.41444	0
MAPK1_RAT	337	343	PKEKLKE			5	871.525	Apo-2P	90	875.391	0	3.37535	0.000266	3.41493	0
MAPK1_RAT	337	343	PKEKLKE			5	871.525	Apo-2P	180	875.52	0	3.50436	0.000266	3.42656	0
MAPK1_RAT	347	358	EETARFQPGYRS			10	1440.69	Apo-2P	0	1441.49	0.002022	0	0	3.76088	0.004821
MAPK1_RAT	347	358	EETARFQPGYRS			10	1440.69	Apo-2P	0.001	1442.01	0	0.517465	0.002022	3.80921	0
MAPK1_RAT	347	358	EETARFQPGYRS			10	1440.69	Apo-2P	0.5	1446	0	4.50816	0.002022	3.8051	0
MAPK1_RAT	347	358	EETARFQPGYRS			10	1440.69	Apo-2P	1	1446.48	2.27374e-13	4.98779	0.002022	3.78706	0
MAPK1_RAT	347	358	EETARFQPGYRS			10	1440.69	Apo-2P	3	1446.93	0	5.44147	0.002022	3.81356	0
MAPK1_RAT	347	358	EETARFQPGYRS			10	1440.69	Apo-2P	8	1447.23	0	5.74074	0.002022	3.79272	0
MAPK1_RAT	347	358	EETARFQPGYRS			10	1440.69	Apo-2P	16	1447.26	2.27374e-13	5.77216	0.002022	3.81483	0
MAPK1_RAT	347	358	EETARFQPGYRS			10	1440.69	Apo-2P	30	1447.22	2.27374e-13	5.72713	0.002022	3.79316	0
MAPK1_RAT	347	358	EETARFQPGYRS			10	1440.69	Apo-2P	60	1447.38	0	5.89607	0.002022	3.78862	0
MAPK1_RAT	347	358	EETARFQPGYRS			10	1440.69	Apo-2P	90	1447.42	0	5.92906	0.002022	3.7885	0
MAPK1_RAT	347	358	EETARFQPGYRS			10	1440.69	Apo-2P	180	1447.4	0	5.90859	0.002022	3.80092	0
MAPK1_RAT	349	358	TARFQPGYRS			8	1182.6	Apo-2P	0	1183.24	0.004576	0	0	3.57212	0.003587
MAPK1_RAT	349	358	TARFQPGYRS			8	1182.6	Apo-2P	0.001	1183.73	0	0.487321	0.004576	3.62603	0
MAPK1_RAT	349	358	TARFQPGYRS			8	1182.6	Apo-2P	0.5	1187.56	0	4.31937	0.004576	3.62161	0
MAPK1_RAT	349	358	TARFQPGYRS			8	1182.6	Apo-2P	1	1188.06	0	4.81595	0.004576	3.60303	0
MAPK1_RAT	349	358	TARFQPGYRS			8	1182.6	Apo-2P	3	1188.3	0	5.05457	0.004576	3.60225	0
MAPK1_RAT	349	358	TARFQPGYRS			8	1182.6	Apo-2P	8	1188.29	0	5.04958	0.004576	3.6084	0
MAPK1_RAT	349	358	TARFQPGYRS			8	1182.6	Apo-2P	16	1188.23	0	4.98457	0.004576	3.63278	0
MAPK1_RAT	349	358	TARFQPGYRS			8	1182.6	Apo-2P	30	1188.3	0	5.05842	0.004576	3.60644	0
MAPK1_RAT	349	358	TARFQPGYRS			8	1182.6	Apo-2P	60	1188.37	0	5.12685	0.004576	3.60348	0
MAPK1_RAT	349	358	TARFQPGYRS			8	1182.6	Apo-2P	90	1188.37	0	5.13084	0.004576	3.60545	0
MAPK1_RAT	349	358	TARFQPGYRS			8	1182.6	Apo-2P	180	1188.27	0	5.02575	0.004576	3.6194	0
MAPK1_RAT	350	358	ARFQPGYRS			7	1081.55	Apo-2P	0	1082.15	0.005722	0	0	3.49554	0.002969
MAPK1_RAT	350	358	ARFQPGYRS			7	1081.55	Apo-2P	0.001	1082.61	0	0.465472	0.005722	3.55207	0
MAPK1_RAT	350	358	ARFQPGYRS			7	1081.55	Apo-2P	0.5	1086.09	0	3.94179	0.005722	3.52902	0
MAPK1_RAT	350	358	ARFQPGYRS			7	1081.55	Apo-2P	1	1086.44	0	4.29105	0.005722	3.52506	0
MAPK1_RAT	350	358	ARFQPGYRS			7	1081.55	Apo-2P	3	1086.62	0	4.46853	0.005722	3.53853	0
MAPK1_RAT	350	358	ARFQPGYRS			7	1081.55	Apo-2P	8	1086.61	0	4.46577	0.005722	3.53311	0
MAPK1_RAT	350	358	ARFQPGYRS			7	1081.55	Apo-2P	16	1086.58	0	4.4347	0.005722	3.54006	0
MAPK1_RAT	350	358	ARFQPGYRS			7	1081.55	Apo-2P	30	1086.55	0	4.39808	0.005722	3.53264	0
MAPK1_RAT	350	358	ARFQPGYRS			7	1081.55	Apo-2P	60	1086.61	0	4.45707	0.005722	3.52829	0
MAPK1_RAT	350	358	ARFQPGYRS			7	1081.55	Apo-2P	90	1086.63	0	4.47983	0.005722	3.53	0
MAPK1_RAT	350	358	ARFQPGYRS			7	1081.55	Apo-2P	180	1086.56	0	4.41106	0.005722	3.54109	0

## Sheet: BVD523-0P
Protein	Start	End	Sequence	Modification	Fragment	MaxUptake	MHP	State	Exposure	Center	Center SD	Uptake	Uptake SD	RT	RT SD
MAPK1_RAT	2	11	AAAAAAGPEM			8	859.398	BVD523-0P	0	859.893	0.010147	0	0	4.04694	0.007011
MAPK1_RAT	2	11	AAAAAAGPEM			8	859.398	BVD523-0P	0.001	860.356	0	0.462834	0.010147	4.10871	0
MAPK1_RAT	2	11	AAAAAAGPEM			8	859.398	BVD523-0P	0.5	864.491	0	4.59758	0.010147	4.13016	0
MAPK1_RAT	2	11	AAAAAAGPEM			8	859.398	BVD523-0P	1	864.767	0	4.87371	0.010147	4.10656	0
MAPK1_RAT	2	11	AAAAAAGPEM			8	859.398	BVD523-0P	3	864.561	0	4.66786	0.010147	4.12994	0
MAPK1_RAT	2	11	AAAAAAGPEM			8	859.398	BVD523-0P	8	864.708	0	4.81514	0.010147	4.10212	0
MAPK1_RAT	2	11	AAAAAAGPEM			8	859.398	BVD523-0P	16	864.344	0	4.45138	0.010147	4.12332	0
MAPK1_RAT	2	11	AAAAAAGPEM			8	859.398	BVD523-0P	30	864.571	0	4.67773	0.010147	4.12111	0
MAPK1_RAT	2	11	AAAAAAGPEM			8	859.398	BVD523-0P	60	864.617	0	4.72398	0.010147	4.13556	0
MAPK1_RAT	2	11	AAAAAAGPEM			8	859.398	BVD523-0P	90	864.596	0	4.70267	0.010147	4.12556	0
MAPK1_RAT	2	11	AAAAAAGPEM			8	859.398	BVD523-0P	180	864.413	0	4.52	0.010147	4.12038	0
MAPK1_RAT	2	17	AAAAAAGPEMVRGQVF			14	1545.78	BVD523-0P	0	1546.73	0.009368	0	0	5.14321	0.007723
MAPK1_RAT	2	17	AAAAAAGPEMVRGQVF			14	1545.78	BVD523-0P	0.001	1547.26	0	0.529806	0.009368	5.21157	0
MAPK1_RAT	2	17	AAAAAAGPEMVRGQVF			14	1545.78	BVD523-0P	0.5	1554.11	0	7.38294	0.009368	5.23963	0
MAPK1_RAT	2	17	AAAAAAGPEMVRGQVF			14	1545.78	BVD523-0P	1	1555.3	2.27374e-13	8.57595	0.009368	5.20884	0
MAPK1_RAT	2	17	AAAAAAGPEMVRGQVF			14	1545.78	BVD523-0P	3	1555.44	0	8.71203	0.009368	5.2356	0
MAPK1_RAT	2	17	AAAAAAGPEMVRGQVF			14	1545.78	BVD523-0P	8	1555.66	0	8.9338	0.009368	5.20082	0
MAPK1_RAT	2	17	AAAAAAGPEMVRGQVF			14	1545.78	BVD523-0P	16	1554.81	0	8.08187	0.009368	5.23695	0
MAPK1_RAT	2	17	AAAAAAGPEMVRGQVF			14	1545.78	BVD523-0P	30	1555.23	0	8.50498	0.009368	5.22845	0
MAPK1_RAT	2	17	AAAAAAGPEMVRGQVF			14	1545.78	BVD523-0P	60	1555.35	0	8.62155	0.009368	5.24487	0
MAPK1_RAT	2	17	AAAAAAGPEMVRGQVF			14	1545.78	BVD523-0P	90	1555.06	0	8.3357	0.009368	5.23523	0
MAPK1_RAT	2	17	AAAAAAGPEMVRGQVF			14	1545.78	BVD523-0P	180	1554.78	0	8.05551	0.009368	5.23515	0
MAPK1_RAT	12	26	VRGQVFDVGPRYTNL			13	1720.91	BVD523-0P	0	1721.92	0.003362	0	0	5.08174	0.008665
MAPK1_RAT	12	26	VRGQVFDVGPRYTNL			13	1720.91	BVD523-0P	0.001	1722.2	0	0.279867	0.003362	5.15209	0
MAPK1_RAT	12	26	VRGQVFDVGPRYTNL			13	1720.91	BVD523-0P	0.5	1725.71	0	3.79086	0.003362	5.18825	0
MAPK1_RAT	12	26	VRGQVFDVGPRYTNL			13	1720.91	BVD523-0P	1	1726.77	0	4.84683	0.003362	5.15365	0
MAPK1_RAT	12	26	VRGQVFDVGPRYTNL			13	1720.91	BVD523-0P	3	1727.29	2.27374e-13	5.36832	0.003362	5.18088	0
MAPK1_RAT	12	26	VRGQVFDVGPRYTNL			13	1720.91	BVD523-0P	8	1727.76	0	5.83995	0.003362	5.14755	0
MAPK1_RAT	12	26	VRGQVFDVGPRYTNL			13	1720.91	BVD523-0P	16	1727.32	0	5.3968	0.003362	5.17837	0
MAPK1_RAT	12	26	VRGQVFDVGPRYTNL			13	1720.91	BVD523-0P	30	1727.59	0	5.66399	0.003362	5.17413	0
MAPK1_RAT	12	26	VRGQVFDVGPRYTNL			13	1720.91	BVD523-0P	60	1727.6	0	5.67956	0.003362	5.18853	0
MAPK1_RAT	12	26	VRGQVFDVGPRYTNL			13	1720.91	BVD523-0P	90	1727.54	0	5.61756	0.003362	5.17902	0
MAPK1_RAT	12	26	VRGQVFDVGPRYTNL			13	1720.91	BVD523-0P	180	1727.33	0	5.4024	0.003362	5.17883	0
MAPK1_RAT	18	26	DVGPRYTNL			7	1034.53	BVD523-0P	0	1035.05	0.002078	0	0	4.62728	0.007288
MAPK1_RAT	18	26	DVGPRYTNL			7	1034.53	BVD523-0P	0.001	1035.33	0	0.283326	0.002078	4.69398	0
MAPK1_RAT	18	26	DVGPRYTNL			7	1034.53	BVD523-0P	0.5	1037.04	0	1.98907	0.002078	4.72445	0
MAPK1_RAT	18	26	DVGPRYTNL			7	1034.53	BVD523-0P	1	1037.32	0	2.26984	0.002078	4.69759	0
MAPK1_RAT	18	26	DVGPRYTNL			7	1034.53	BVD523-0P	3	1037.57	0	2.52399	0.002078	4.72013	0
MAPK1_RAT	18	26	DVGPRYTNL			7	1034.53	BVD523-0P	8	1037.79	0	2.74701	0.002078	4.69142	0
MAPK1_RAT	18	26	DVGPRYTNL			7	1034.53	BVD523-0P	16	1037.66	0	2.61001	0.002078	4.71634	0
MAPK1_RAT	18	26	DVGPRYTNL			7	1034.53	BVD523-0P	30	1037.78	0	2.73035	0.002078	4.71208	0
MAPK1_RAT	18	26	DVGPRYTNL			7	1034.53	BVD523-0P	60	1037.81	0	2.76387	0.002078	4.72815	0
MAPK1_RAT	18	26	DVGPRYTNL			7	1034.53	BVD523-0P	90	1037.78	0	2.73604	0.002078	4.71608	0
MAPK1_RAT	18	26	DVGPRYTNL			7	1034.53	BVD523-0P	180	1037.74	0	2.68999	0.002078	4.71203	0
MAPK1_RAT	27	33	SYIGEGA			6	696.32	BVD523-0P	0	696.678	0.001236	0	0	4.28037	0.007224
MAPK1_RAT	27	33	SYIGEGA			6	696.32	BVD523-0P	0.001	696.951	0	0.273307	0.001236	4.35726	0
MAPK1_RAT	27	33	SYIGEGA			6	696.32	BVD523-0P	0.5	697.899	0	1.22124	0.001236	4.38036	0
MAPK1_RAT	27	33	SYIGEGA			6	696.32	BVD523-0P	1	698.048	0	1.37072	0.001236	4.35886	0
MAPK1_RAT	27	33	SYIGEGA			6	696.32	BVD523-0P	3	698.239	0	1.56151	0.001236	4.3781	0
MAPK1_RAT	27	33	SYIGEGA			6	696.32	BVD523-0P	8	698.41	0	1.73289	0.001236	4.35454	0
MAPK1_RAT	27	33	SYIGEGA			6	696.32	BVD523-0P	16	698.402	0	1.72437	0.001236	4.3731	0
MAPK1_RAT	27	33	SYIGEGA			6	696.32	BVD523-0P	30	698.408	0	1.73047	0.001236	4.37132	0
MAPK1_RAT	27	33	SYIGEGA			6	696.32	BVD523-0P	60	698.749	0	2.07148	0.001236	4.38672	0
MAPK1_RAT	27	33	SYIGEGA			6	696.32	BVD523-0P	90	698.792	0	2.11407	0.001236	4.3796	0
MAPK1_RAT	27	33	SYIGEGA			6	696.32	BVD523-0P	180	698.906	0	2.22796	0.001236	4.36995	0
MAPK1_RAT	27	34	SYIGEGAY			7	859.383	BVD523-0P	0	859.8	0.009332	0	0	5.01111	0.007083
MAPK1_RAT	27	34	SYIGEGAY			7	859.383	BVD523-0P	0.001	860.097	0	0.297009	0.009332	5.08672	0
MAPK1_RAT	27	34	SYIGEGAY			7	859.383	BVD523-0P	0.5	861.77	0	1.97059	0.009332	5.12142	0
MAPK1_RAT	27	34	SYIGEGAY			7	859.383	BVD523-0P	1	861.9	0	2.09986	0.009332	5.08858	0
MAPK1_RAT	27	34	SYIGEGAY			7	859.383	BVD523-0P	3	862.034	0	2.2339	0.009332	5.10222	0
MAPK1_RAT	27	34	SYIGEGAY			7	859.383	BVD523-0P	8	862.251	0	2.45089	0.009332	5.08348	0
MAPK1_RAT	27	34	SYIGEGAY			7	859.383	BVD523-0P	16	862.207	0	2.40761	0.009332	5.10805	0
MAPK1_RAT	27	34	SYIGEGAY			7	859.383	BVD523-0P	30	862.219	0	2.41936	0.009332	5.10325	0
MAPK1_RAT	27	34	SYIGEGAY			7	859.383	BVD523-0P	60	862.593	0	2.79351	0.009332	5.12191	0
MAPK1_RAT	27	34	SYIGEGAY			7	859.383	BVD523-0P	90	862.69	0	2.89026	0.009332	5.10955	0
MAPK1_RAT	27	34	SYIGEGAY			7	859.383	BVD523-0P	180	862.733	0	2.93303	0.009332	5.10451	0
MAPK1_RAT	27	36	SYIGEGAYGM			9	1047.45	BVD523-0P	0	1048.1	0.003793	0	0	5.60149	0.008025
MAPK1_RAT	27	36	SYIGEGAYGM			9	1047.45	BVD523-0P	0.001	1048.52	0	0.420975	0.003793	5.6701	0
MAPK1_RAT	27	36	SYIGEGAYGM			9	1047.45	BVD523-0P	0.5	1050.62	0	2.52878	0.003793	5.70635	0
MAPK1_RAT	27	36	SYIGEGAYGM			9	1047.45	BVD523-0P	1	1051	0	2.90683	0.003793	5.67443	0
MAPK1_RAT	27	36	SYIGEGAYGM			9	1047.45	BVD523-0P	3	1051.07	0	2.97334	0.003793	5.69054	0
MAPK1_RAT	27	36	SYIGEGAYGM			9	1047.45	BVD523-0P	8	1051.41	0	3.31063	0.003793	5.66865	0
MAPK1_RAT	27	36	SYIGEGAYGM			9	1047.45	BVD523-0P	16	1051.24	0	3.1434	0.003793	5.70051	0
MAPK1_RAT	27	36	SYIGEGAYGM			9	1047.45	BVD523-0P	30	1051.29	0	3.19244	0.003793	5.69416	0
MAPK1_RAT	27	36	SYIGEGAYGM			9	1047.45	BVD523-0P	60	1051.84	0	3.7427	0.003793	5.70976	0
MAPK1_RAT	27	36	SYIGEGAYGM			9	1047.45	BVD523-0P	90	1051.92	0	3.82146	0.003793	5.69888	0
MAPK1_RAT	27	36	SYIGEGAYGM			9	1047.45	BVD523-0P	180	1052.04	0	3.94013	0.003793	5.69337	0
MAPK1_RAT	27	38	SYIGEGAYGMVC			11	1249.52	BVD523-0P	0	1250.34	0.012312	0	0	6.13428	0.006923
MAPK1_RAT	27	38	SYIGEGAYGMVC			11	1249.52	BVD523-0P	0.001	1250.83	0	0.490653	0.012312	6.19196	0
MAPK1_RAT	27	38	SYIGEGAYGMVC			11	1249.52	BVD523-0P	0.5	1253.03	0	2.68907	0.012312	6.23169	0
MAPK1_RAT	27	38	SYIGEGAYGMVC			11	1249.52	BVD523-0P	1	1253.37	0	3.03064	0.012312	6.19276	0
MAPK1_RAT	27	38	SYIGEGAYGMVC			11	1249.52	BVD523-0P	3	1253.52	0	3.1848	0.012312	6.21663	0
MAPK1_RAT	27	38	SYIGEGAYGMVC			11	1249.52	BVD523-0P	8	1253.88	0	3.54737	0.012312	6.19222	0
MAPK1_RAT	27	38	SYIGEGAYGMVC			11	1249.52	BVD523-0P	16	1253.61	0	3.2704	0.012312	6.22378	0
MAPK1_RAT	27	38	SYIGEGAYGMVC			11	1249.52	BVD523-0P	30	1253.68	0	3.34109	0.012312	6.21435	0
MAPK1_RAT	27	38	SYIGEGAYGMVC			11	1249.52	BVD523-0P	60	1254.02	0	3.68537	0.012312	6.23286	0
MAPK1_RAT	27	38	SYIGEGAYGMVC			11	1249.52	BVD523-0P	90	1253.98	0	3.64249	0.012312	6.21749	0
MAPK1_RAT	27	38	SYIGEGAYGMVC			11	1249.52	BVD523-0P	180	1253.9	0	3.5607	0.012312	6.21725	0
MAPK1_RAT	29	40	IGEGAYGMVCSA			11	1157.5	BVD523-0P	0	1158.3	0.004725	0	0	5.528	0.007344
MAPK1_RAT	29	40	IGEGAYGMVCSA			11	1157.5	BVD523-0P	0.001	1158.78	0	0.483726	0.004725	5.58676	0
MAPK1_RAT	29	40	IGEGAYGMVCSA			11	1157.5	BVD523-0P	0.5	1160.99	0	2.69127	0.004725	5.61534	0
MAPK1_RAT	29	40	IGEGAYGMVCSA			11	1157.5	BVD523-0P	1	1161.31	0	3.00974	0.004725	5.58433	0
MAPK1_RAT	29	40	IGEGAYGMVCSA			11	1157.5	BVD523-0P	3	1161.38	0	3.08124	0.004725	5.60151	0
MAPK1_RAT	29	40	IGEGAYGMVCSA			11	1157.5	BVD523-0P	8	1161.57	0	3.27886	0.004725	5.57782	0
MAPK1_RAT	29	40	IGEGAYGMVCSA			11	1157.5	BVD523-0P	16	1161.1	0	2.80445	0.004725	5.6134	0
MAPK1_RAT	29	40	IGEGAYGMVCSA			11	1157.5	BVD523-0P	30	1161.38	0	3.08742	0.004725	5.60048	0
MAPK1_RAT	29	40	IGEGAYGMVCSA			11	1157.5	BVD523-0P	60	1161.73	0	3.43541	0.004725	5.61805	0
MAPK1_RAT	29	40	IGEGAYGMVCSA			11	1157.5	BVD523-0P	90	1161.7	0	3.40749	0.004725	5.60346	0
MAPK1_RAT	29	40	IGEGAYGMVCSA			11	1157.5	BVD523-0P	180	1161.38	0	3.08204	0.004725	5.60527	0
MAPK1_RAT	34	40	YGMVCSA			6	730.29	BVD523-0P	0	730.773	0.006429	0	0	4.84213	0.007432
MAPK1_RAT	34	40	YGMVCSA			6	730.29	BVD523-0P	0.001	731.093	0	0.320212	0.006429	4.9018	0
MAPK1_RAT	34	40	YGMVCSA			6	730.29	BVD523-0P	0.5	731.257	0	0.484556	0.006429	4.93384	0
MAPK1_RAT	34	40	YGMVCSA			6	730.29	BVD523-0P	1	731.194	0	0.421428	0.006429	4.906	0
MAPK1_RAT	34	40	YGMVCSA			6	730.29	BVD523-0P	3	731.255	0	0.482677	0.006429	4.92738	0
MAPK1_RAT	34	40	YGMVCSA			6	730.29	BVD523-0P	8	731.257	0	0.484071	0.006429	4.8994	0
MAPK1_RAT	34	40	YGMVCSA			6	730.29	BVD523-0P	16	731.282	0	0.509396	0.006429	4.92606	0
MAPK1_RAT	34	40	YGMVCSA			6	730.29	BVD523-0P	30	731.29	0	0.517219	0.006429	4.91929	0
MAPK1_RAT	34	40	YGMVCSA			6	730.29	BVD523-0P	60	731.466	0	0.693464	0.006429	4.9364	0
MAPK1_RAT	34	40	YGMVCSA			6	730.29	BVD523-0P	90	731.502	0	0.729327	0.006429	4.92969	0
MAPK1_RAT	34	40	YGMVCSA			6	730.29	BVD523-0P	180	731.542	0	0.76905	0.006429	4.92084	0
MAPK1_RAT	41	64	YDNLNKVRVAIKKISPFEHQTYCQ			22	2894.5	BVD523-0P	0	2896.27	0.00036	0	0	4.9667	0.006865
MAPK1_RAT	41	64	YDNLNKVRVAIKKISPFEHQTYCQ			22	2894.5	BVD523-0P	0.001	2896.62	0	0.343037	0.00036	5.06674	0
MAPK1_RAT	41	64	YDNLNKVRVAIKKISPFEHQTYCQ			22	2894.5	BVD523-0P	0.5	2898.91	0	2.63611	0.00036	5.09319	0
MAPK1_RAT	41	64	YDNLNKVRVAIKKISPFEHQTYCQ			22	2894.5	BVD523-0P	1	2899.98	0	3.7119	0.00036	5.06739	0
MAPK1_RAT	41	64	YDNLNKVRVAIKKISPFEHQTYCQ			22	2894.5	BVD523-0P	3	2900.06	0	3.78301	0.00036	5.09522	0
MAPK1_RAT	41	64	YDNLNKVRVAIKKISPFEHQTYCQ			22	2894.5	BVD523-0P	8	2900.84	0	4.56619	0.00036	5.05535	0
MAPK1_RAT	41	64	YDNLNKVRVAIKKISPFEHQTYCQ			22	2894.5	BVD523-0P	16	2900.3	0	4.0313	0.00036	5.08584	0
MAPK1_RAT	41	64	YDNLNKVRVAIKKISPFEHQTYCQ			22	2894.5	BVD523-0P	30	2900.69	0	4.42288	0.00036	5.07582	0
MAPK1_RAT	41	64	YDNLNKVRVAIKKISPFEHQTYCQ			22	2894.5	BVD523-0P	60	2901.08	0	4.80607	0.00036	5.09023	0
MAPK1_RAT	41	64	YDNLNKVRVAIKKISPFEHQTYCQ			22	2894.5	BVD523-0P	90	2901.34	0	5.07266	0.00036	5.08176	0
MAPK1_RAT	41	64	YDNLNKVRVAIKKISPFEHQTYCQ			22	2894.5	BVD523-0P	180	2900.94	0	4.66469	0.00036	5.07934	0
MAPK1_RAT	45	62	NKVRVAIKKISPFEHQTY			16	2158.21	BVD523-0P	0	2159.5	0.001908	0	0	3.98996	0.006276
MAPK1_RAT	45	62	NKVRVAIKKISPFEHQTY			16	2158.21	BVD523-0P	0.001	2159.9	0	0.397162	0.001908	4.06584	0
MAPK1_RAT	45	62	NKVRVAIKKISPFEHQTY			16	2158.21	BVD523-0P	0.5	2162.45	0	2.94823	0.001908	4.09413	0
MAPK1_RAT	45	62	NKVRVAIKKISPFEHQTY			16	2158.21	BVD523-0P	1	2163.08	0	3.57959	0.001908	4.07002	0
MAPK1_RAT	45	62	NKVRVAIKKISPFEHQTY			16	2158.21	BVD523-0P	3	2163.23	0	3.7322	0.001908	4.09482	0
MAPK1_RAT	45	62	NKVRVAIKKISPFEHQTY			16	2158.21	BVD523-0P	8	2163.44	0	3.94262	0.001908	4.06466	0
MAPK1_RAT	45	62	NKVRVAIKKISPFEHQTY			16	2158.21	BVD523-0P	16	2163.2	0	3.69944	0.001908	4.08889	0
MAPK1_RAT	45	62	NKVRVAIKKISPFEHQTY			16	2158.21	BVD523-0P	30	2163.42	0	3.91443	0.001908	4.08461	0
MAPK1_RAT	45	62	NKVRVAIKKISPFEHQTY			16	2158.21	BVD523-0P	60	2163.49	0	3.98808	0.001908	4.1006	0
MAPK1_RAT	45	62	NKVRVAIKKISPFEHQTY			16	2158.21	BVD523-0P	90	2163.45	0	3.94956	0.001908	4.08816	0
MAPK1_RAT	45	62	NKVRVAIKKISPFEHQTY			16	2158.21	BVD523-0P	180	2163.39	0	3.89125	0.001908	4.08557	0
MAPK1_RAT	45	63	NKVRVAIKKISPFEHQTYC			17	2261.22	BVD523-0P	0	2262.65	0.017973	0	0	4.11566	0.007555
MAPK1_RAT	45	63	NKVRVAIKKISPFEHQTYC			17	2261.22	BVD523-0P	0.001	2263.1	0	0.454264	0.017973	4.18914	0
MAPK1_RAT	45	63	NKVRVAIKKISPFEHQTYC			17	2261.22	BVD523-0P	0.5	2265.94	0	3.28843	0.017973	4.21292	0
MAPK1_RAT	45	63	NKVRVAIKKISPFEHQTYC			17	2261.22	BVD523-0P	1	2266.74	0	4.08803	0.017973	4.19059	0
MAPK1_RAT	45	63	NKVRVAIKKISPFEHQTYC			17	2261.22	BVD523-0P	3	2266.84	0	4.18881	0.017973	4.22286	0
MAPK1_RAT	45	63	NKVRVAIKKISPFEHQTYC			17	2261.22	BVD523-0P	8	2267.1	0	4.45133	0.017973	4.18534	0
MAPK1_RAT	45	63	NKVRVAIKKISPFEHQTYC			17	2261.22	BVD523-0P	16	2266.79	0	4.14476	0.017973	4.21116	0
MAPK1_RAT	45	63	NKVRVAIKKISPFEHQTYC			17	2261.22	BVD523-0P	30	2267.08	0	4.43508	0.017973	4.20566	0
MAPK1_RAT	45	63	NKVRVAIKKISPFEHQTYC			17	2261.22	BVD523-0P	60	2267.13	0	4.47997	0.017973	4.22194	0
MAPK1_RAT	45	63	NKVRVAIKKISPFEHQTYC			17	2261.22	BVD523-0P	90	2267.08	0	4.4313	0.017973	4.21349	0
MAPK1_RAT	45	63	NKVRVAIKKISPFEHQTYC			17	2261.22	BVD523-0P	180	2266.99	0	4.34055	0.017973	4.20521	0
MAPK1_RAT	45	64	NKVRVAIKKISPFEHQTYCQ			18	2389.28	BVD523-0P	0	2390.78	0.014519	0	0	4.00875	0.007307
MAPK1_RAT	45	64	NKVRVAIKKISPFEHQTYCQ			18	2389.28	BVD523-0P	0.001	2391.24	0	0.46517	0.014519	4.08866	0
MAPK1_RAT	45	64	NKVRVAIKKISPFEHQTYCQ			18	2389.28	BVD523-0P	0.5	2394.08	0	3.3023	0.014519	4.11546	0
MAPK1_RAT	45	64	NKVRVAIKKISPFEHQTYCQ			18	2389.28	BVD523-0P	1	2394.94	0	4.15792	0.014519	4.09008	0
MAPK1_RAT	45	64	NKVRVAIKKISPFEHQTYCQ			18	2389.28	BVD523-0P	3	2395.14	0	4.35838	0.014519	4.11585	0
MAPK1_RAT	45	64	NKVRVAIKKISPFEHQTYCQ			18	2389.28	BVD523-0P	8	2395.49	0	4.71322	0.014519	4.08346	0
MAPK1_RAT	45	64	NKVRVAIKKISPFEHQTYCQ			18	2389.28	BVD523-0P	16	2395.25	0	4.4736	0.014519	4.11035	0
MAPK1_RAT	45	64	NKVRVAIKKISPFEHQTYCQ			18	2389.28	BVD523-0P	30	2395.48	0	4.7005	0.014519	4.10582	0
MAPK1_RAT	45	64	NKVRVAIKKISPFEHQTYCQ			18	2389.28	BVD523-0P	60	2395.78	0	5.00218	0.014519	4.11998	0
MAPK1_RAT	45	64	NKVRVAIKKISPFEHQTYCQ			18	2389.28	BVD523-0P	90	2395.74	0	4.95625	0.014519	4.1098	0
MAPK1_RAT	45	64	NKVRVAIKKISPFEHQTYCQ			18	2389.28	BVD523-0P	180	2395.61	0	4.8318	0.014519	4.10777	0
MAPK1_RAT	63	69	CQRTLRE			6	905.462	BVD523-0P	0	906.006	0.000731	0	0	2.52488	0.005869
MAPK1_RAT	63	69	CQRTLRE			6	905.462	BVD523-0P	0.001	906.302	0	0.295683	0.000731	2.53841	0
MAPK1_RAT	63	69	CQRTLRE			6	905.462	BVD523-0P	0.5	906.397	0	0.391098	0.000731	2.55677	0
MAPK1_RAT	63	69	CQRTLRE			6	905.462	BVD523-0P	1	906.421	0	0.414578	0.000731	2.53883	0
MAPK1_RAT	63	69	CQRTLRE			6	905.462	BVD523-0P	3	906.412	0	0.405743	0.000731	2.55161	0
MAPK1_RAT	63	69	CQRTLRE			6	905.462	BVD523-0P	8	906.397	0	0.391087	0.000731	2.53063	0
MAPK1_RAT	63	69	CQRTLRE			6	905.462	BVD523-0P	16	906.413	1.13687e-13	0.407289	0.000731	2.54329	0
MAPK1_RAT	63	69	CQRTLRE			6	905.462	BVD523-0P	30	906.399	0	0.393277	0.000731	2.54066	0
MAPK1_RAT	63	69	CQRTLRE			6	905.462	BVD523-0P	60	906.522	0	0.516006	0.000731	2.55325	0
MAPK1_RAT	63	69	CQRTLRE			6	905.462	BVD523-0P	90	906.525	1.13687e-13	0.519412	0.000731	2.54912	0
MAPK1_RAT	63	69	CQRTLRE			6	905.462	BVD523-0P	180	906.664	0	0.658044	0.000731	2.54728	0
MAPK1_RAT	70	76	IKILLRF			6	902.619	BVD523-0P	0	903.156	0.007356	0	0	5.70879	0.008155
MAPK1_RAT	70	76	IKILLRF			6	902.619	BVD523-0P	0.001	903.258	1.13687e-13	0.102424	0.007356	5.77037	0
MAPK1_RAT	70	76	IKILLRF			6	902.619	BVD523-0P	0.5	903.345	0	0.18892	0.007356	5.82181	0
MAPK1_RAT	70	76	IKILLRF			6	902.619	BVD523-0P	1	903.277	0	0.121073	0.007356	5.77329	0
MAPK1_RAT	70	76	IKILLRF			6	902.619	BVD523-0P	3	903.381	0	0.225225	0.007356	5.81096	0
MAPK1_RAT	70	76	IKILLRF			6	902.619	BVD523-0P	8	903.558	0	0.402487	0.007356	5.77118	0
MAPK1_RAT	70	76	IKILLRF			6	902.619	BVD523-0P	16	903.637	0	0.481578	0.007356	5.81516	0
MAPK1_RAT	70	76	IKILLRF			6	902.619	BVD523-0P	30	903.675	1.13687e-13	0.519853	0.007356	5.80811	0
MAPK1_RAT	70	76	IKILLRF			6	902.619	BVD523-0P	60	904.063	0	0.907506	0.007356	5.82382	0
MAPK1_RAT	70	76	IKILLRF			6	902.619	BVD523-0P	90	904.092	0	0.936505	0.007356	5.80438	0
MAPK1_RAT	70	76	IKILLRF			6	902.619	BVD523-0P	180	904.281	0	1.12579	0.007356	5.81024	0
MAPK1_RAT	70	83	IKILLRFRHENIIG			13	1722.05	BVD523-0P	0	1723.12	0.002246	0	0	4.84721	0.009255
MAPK1_RAT	70	83	IKILLRFRHENIIG			13	1722.05	BVD523-0P	0.001	1723.29	0	0.173748	0.002246	4.93736	0
MAPK1_RAT	70	83	IKILLRFRHENIIG			13	1722.05	BVD523-0P	0.5	1723.75	0	0.636421	0.002246	4.99301	0
MAPK1_RAT	70	83	IKILLRFRHENIIG			13	1722.05	BVD523-0P	1	1723.75	0	0.633993	0.002246	4.94299	0
MAPK1_RAT	70	83	IKILLRFRHENIIG			13	1722.05	BVD523-0P	3	1723.89	0	0.7716	0.002246	4.99687	0
MAPK1_RAT	70	83	IKILLRFRHENIIG			13	1722.05	BVD523-0P	8	1724.33	2.27374e-13	1.20984	0.002246	4.93273	0
MAPK1_RAT	70	83	IKILLRFRHENIIG			13	1722.05	BVD523-0P	16	1724.38	0	1.26271	0.002246	4.99873	0
MAPK1_RAT	70	83	IKILLRFRHENIIG			13	1722.05	BVD523-0P	30	1724.38	0	1.26801	0.002246	4.99256	0
MAPK1_RAT	70	83	IKILLRFRHENIIG			13	1722.05	BVD523-0P	60	1724.65	0	1.53	0.002246	5.0057	0
MAPK1_RAT	70	83	IKILLRFRHENIIG			13	1722.05	BVD523-0P	90	1724.65	0	1.52999	0.002246	4.99609	0
MAPK1_RAT	70	83	IKILLRFRHENIIG			13	1722.05	BVD523-0P	180	1724.67	0	1.55208	0.002246	5.00472	0
MAPK1_RAT	74	83	LRFRHENIIG			9	1254.71	BVD523-0P	0	1255.4	0.000953	0	0	4.11935	0.008423
MAPK1_RAT	74	83	LRFRHENIIG			9	1254.71	BVD523-0P	0.001	1255.6	0	0.196913	0.000953	4.19878	0
MAPK1_RAT	74	83	LRFRHENIIG			9	1254.71	BVD523-0P	0.5	1255.89	0	0.490538	0.000953	4.22004	0
MAPK1_RAT	74	83	LRFRHENIIG			9	1254.71	BVD523-0P	1	1255.99	0	0.592262	0.000953	4.19942	0
MAPK1_RAT	74	83	LRFRHENIIG			9	1254.71	BVD523-0P	3	1256.15	0	0.750563	0.000953	4.2328	0
MAPK1_RAT	74	83	LRFRHENIIG			9	1254.71	BVD523-0P	8	1256.33	0	0.932673	0.000953	4.19813	0
MAPK1_RAT	74	83	LRFRHENIIG			9	1254.71	BVD523-0P	16	1256.39	0	0.988749	0.000953	4.22036	0
MAPK1_RAT	74	83	LRFRHENIIG			9	1254.71	BVD523-0P	30	1256.51	0	1.10693	0.000953	4.21608	0
MAPK1_RAT	74	83	LRFRHENIIG			9	1254.71	BVD523-0P	60	1256.62	0	1.22194	0.000953	4.23176	0
MAPK1_RAT	74	83	LRFRHENIIG			9	1254.71	BVD523-0P	90	1256.59	0	1.19091	0.000953	4.22405	0
MAPK1_RAT	74	83	LRFRHENIIG			9	1254.71	BVD523-0P	180	1256.65	0	1.25313	0.000953	4.21713	0
MAPK1_RAT	74	86	LRFRHENIIGIND			12	1596.86	BVD523-0P	0	1597.77	0.007846	0	0	4.6566	0.007437
MAPK1_RAT	74	86	LRFRHENIIGIND			12	1596.86	BVD523-0P	0.001	1598	2.27374e-13	0.236817	0.007846	4.74564	0
MAPK1_RAT	74	86	LRFRHENIIGIND			12	1596.86	BVD523-0P	0.5	1598.84	0	1.07039	0.007846	4.77664	0
MAPK1_RAT	74	86	LRFRHENIIGIND			12	1596.86	BVD523-0P	1	1599.05	0	1.28444	0.007846	4.7482	0
MAPK1_RAT	74	86	LRFRHENIIGIND			12	1596.86	BVD523-0P	3	1599.62	0	1.85664	0.007846	4.77796	0
MAPK1_RAT	74	86	LRFRHENIIGIND			12	1596.86	BVD523-0P	8	1599.52	0	1.75302	0.007846	4.73977	0
MAPK1_RAT	74	86	LRFRHENIIGIND			12	1596.86	BVD523-0P	16	1599.4	0	1.63589	0.007846	4.77444	0
MAPK1_RAT	74	86	LRFRHENIIGIND			12	1596.86	BVD523-0P	30	1599.55	2.27374e-13	1.78553	0.007846	4.766	0
MAPK1_RAT	74	86	LRFRHENIIGIND			12	1596.86	BVD523-0P	60	1599.81	2.27374e-13	2.03917	0.007846	4.7824	0
MAPK1_RAT	74	86	LRFRHENIIGIND			12	1596.86	BVD523-0P	90	1599.84	0	2.06828	0.007846	4.77321	0
MAPK1_RAT	74	86	LRFRHENIIGIND			12	1596.86	BVD523-0P	180	1599.8	0	2.0321	0.007846	4.76834	0
MAPK1_RAT	75	83	RFRHENIIG			8	1141.62	BVD523-0P	0	1142.26	0.003758	0	0	3.5933	0.007052
MAPK1_RAT	75	83	RFRHENIIG			8	1141.62	BVD523-0P	0.001	1142.43	0	0.175841	0.003758	3.68077	0
MAPK1_RAT	75	83	RFRHENIIG			8	1141.62	BVD523-0P	0.5	1142.68	0	0.423591	0.003758	3.69912	0
MAPK1_RAT	75	83	RFRHENIIG			8	1141.62	BVD523-0P	1	1142.77	0	0.511109	0.003758	3.68652	0
MAPK1_RAT	75	83	RFRHENIIG			8	1141.62	BVD523-0P	3	1142.94	0	0.684851	0.003758	3.71024	0
MAPK1_RAT	75	83	RFRHENIIG			8	1141.62	BVD523-0P	8	1143.18	0	0.924873	0.003758	3.68041	0
MAPK1_RAT	75	83	RFRHENIIG			8	1141.62	BVD523-0P	16	1143.18	0	0.925302	0.003758	3.68986	0
MAPK1_RAT	75	83	RFRHENIIG			8	1141.62	BVD523-0P	30	1143.28	0	1.01936	0.003758	3.68941	0
MAPK1_RAT	75	83	RFRHENIIG			8	1141.62	BVD523-0P	60	1143.32	0	1.0633	0.003758	3.70779	0
MAPK1_RAT	75	83	RFRHENIIG			8	1141.62	BVD523-0P	90	1143.3	0	1.04368	0.003758	3.69505	0
MAPK1_RAT	75	83	RFRHENIIG			8	1141.62	BVD523-0P	180	1143.34	0	1.08254	0.003758	3.6881	0
MAPK1_RAT	75	86	RFRHENIIGIND			11	1483.78	BVD523-0P	0	1484.65	0.015007	0	0	4.37343	0.008499
MAPK1_RAT	75	86	RFRHENIIGIND			11	1483.78	BVD523-0P	0.001	1484.83	0	0.179983	0.015007	4.46289	0
MAPK1_RAT	75	86	RFRHENIIGIND			11	1483.78	BVD523-0P	0.5	1485.62	0	0.974632	0.015007	4.49347	0
MAPK1_RAT	75	86	RFRHENIIGIND			11	1483.78	BVD523-0P	1	1485.84	2.27374e-13	1.1968	0.015007	4.46734	0
MAPK1_RAT	75	86	RFRHENIIGIND			11	1483.78	BVD523-0P	3	1486.01	0	1.36814	0.015007	4.49672	0
MAPK1_RAT	75	86	RFRHENIIGIND			11	1483.78	BVD523-0P	8	1486.26	0	1.6148	0.015007	4.4612	0
MAPK1_RAT	75	86	RFRHENIIGIND			11	1483.78	BVD523-0P	16	1486.29	0	1.64801	0.015007	4.48668	0
MAPK1_RAT	75	86	RFRHENIIGIND			11	1483.78	BVD523-0P	30	1486.42	0	1.77296	0.015007	4.48114	0
MAPK1_RAT	75	86	RFRHENIIGIND			11	1483.78	BVD523-0P	60	1486.58	0	1.93771	0.015007	4.49917	0
MAPK1_RAT	75	86	RFRHENIIGIND			11	1483.78	BVD523-0P	90	1486.62	2.27374e-13	1.97208	0.015007	4.4833	0
MAPK1_RAT	75	86	RFRHENIIGIND			11	1483.78	BVD523-0P	180	1486.57	0	1.92335	0.015007	4.48193	0
MAPK1_RAT	77	83	RHENIIG			6	838.453	BVD523-0P	0	838.9	0.011134	0	0	3.39534	0.00531
MAPK1_RAT	77	83	RHENIIG			6	838.453	BVD523-0P	0.001	839.053	0	0.153174	0.011134	3.47179	0
MAPK1_RAT	77	83	RHENIIG			6	838.453	BVD523-0P	0.5	839.195	0	0.295689	0.011134	3.49181	0
MAPK1_RAT	77	83	RHENIIG			6	838.453	BVD523-0P	1	839.235	0	0.335536	0.011134	3.47062	0
MAPK1_RAT	77	83	RHENIIG			6	838.453	BVD523-0P	3	839.47	0	0.570483	0.011134	3.49514	0
MAPK1_RAT	77	83	RHENIIG			6	838.453	BVD523-0P	8	839.687	0	0.787469	0.011134	3.46134	0
MAPK1_RAT	77	83	RHENIIG			6	838.453	BVD523-0P	16	839.696	0	0.796651	0.011134	3.4743	0
MAPK1_RAT	77	83	RHENIIG			6	838.453	BVD523-0P	30	839.75	0	0.850009	0.011134	3.4823	0
MAPK1_RAT	77	83	RHENIIG			6	838.453	BVD523-0P	60	839.864	1.13687e-13	0.964549	0.011134	3.4909	0
MAPK1_RAT	77	83	RHENIIG			6	838.453	BVD523-0P	90	839.851	1.13687e-13	0.951421	0.011134	3.47897	0
MAPK1_RAT	77	83	RHENIIG			6	838.453	BVD523-0P	180	839.813	0	0.913342	0.011134	3.47786	0
MAPK1_RAT	87	95	IIRAPTIEQ			7	1040.61	BVD523-0P	0	1041.12	0.025155	0	0	4.22276	0.007847
MAPK1_RAT	87	95	IIRAPTIEQ			7	1040.61	BVD523-0P	0.001	1041.33	0	0.207864	0.025155	4.28766	0
MAPK1_RAT	87	95	IIRAPTIEQ			7	1040.61	BVD523-0P	0.5	1044.19	0	3.06951	0.025155	4.30468	0
MAPK1_RAT	87	95	IIRAPTIEQ			7	1040.61	BVD523-0P	1	1044.58	0	3.46236	0.025155	4.28377	0
MAPK1_RAT	87	95	IIRAPTIEQ			7	1040.61	BVD523-0P	3	1044.89	0	3.77088	0.025155	4.31792	0
MAPK1_RAT	87	95	IIRAPTIEQ			7	1040.61	BVD523-0P	8	1045.35	0	4.22994	0.025155	4.27926	0
MAPK1_RAT	87	95	IIRAPTIEQ			7	1040.61	BVD523-0P	16	1045.43	0	4.31184	0.025155	4.30376	0
MAPK1_RAT	87	95	IIRAPTIEQ			7	1040.61	BVD523-0P	30	1045.58	0	4.45805	0.025155	4.29958	0
MAPK1_RAT	87	95	IIRAPTIEQ			7	1040.61	BVD523-0P	60	1045.79	0	4.67494	0.025155	4.31405	0
MAPK1_RAT	87	95	IIRAPTIEQ			7	1040.61	BVD523-0P	90	1045.76	0	4.64704	0.025155	4.30377	0
MAPK1_RAT	87	95	IIRAPTIEQ			7	1040.61	BVD523-0P	180	1045.71	0	4.58825	0.025155	4.29883	0
MAPK1_RAT	87	96	IIRAPTIEQM			8	1171.65	BVD523-0P	0	1172.38	0.003157	0	0	5.07843	0.00816
MAPK1_RAT	87	96	IIRAPTIEQM			8	1171.65	BVD523-0P	0.001	1172.63	0	0.248577	0.003157	5.14495	0
MAPK1_RAT	87	96	IIRAPTIEQM			8	1171.65	BVD523-0P	0.5	1175.54	0	3.16207	0.003157	5.17882	0
MAPK1_RAT	87	96	IIRAPTIEQM			8	1171.65	BVD523-0P	1	1176.15	0	3.7702	0.003157	5.14419	0
MAPK1_RAT	87	96	IIRAPTIEQM			8	1171.65	BVD523-0P	3	1176.63	0	4.24815	0.003157	5.17169	0
MAPK1_RAT	87	96	IIRAPTIEQM			8	1171.65	BVD523-0P	8	1177.06	0	4.67558	0.003157	5.13614	0
MAPK1_RAT	87	96	IIRAPTIEQM			8	1171.65	BVD523-0P	16	1177.05	0	4.67078	0.003157	5.16965	0
MAPK1_RAT	87	96	IIRAPTIEQM			8	1171.65	BVD523-0P	30	1177.23	0	4.84632	0.003157	5.16312	0
MAPK1_RAT	87	96	IIRAPTIEQM			8	1171.65	BVD523-0P	60	1177.38	0	4.99518	0.003157	5.17869	0
MAPK1_RAT	87	96	IIRAPTIEQM			8	1171.65	BVD523-0P	90	1177.35	0	4.9671	0.003157	5.16798	0
MAPK1_RAT	87	96	IIRAPTIEQM			8	1171.65	BVD523-0P	180	1177.25	0	4.87271	0.003157	5.16738	0
MAPK1_RAT	99	105	VYIVQDL			6	849.472	BVD523-0P	0	849.952	0.00607	0	0	5.97162	0.006463
MAPK1_RAT	99	105	VYIVQDL			6	849.472	BVD523-0P	0.001	850.071	0	0.11908	0.00607	6.02289	0
MAPK1_RAT	99	105	VYIVQDL			6	849.472	BVD523-0P	0.5	850.153	0	0.201223	0.00607	6.06538	0
MAPK1_RAT	99	105	VYIVQDL			6	849.472	BVD523-0P	1	850.119	0	0.166857	0.00607	6.02712	0
MAPK1_RAT	99	105	VYIVQDL			6	849.472	BVD523-0P	3	850.255	0	0.303334	0.00607	6.05836	0
MAPK1_RAT	99	105	VYIVQDL			6	849.472	BVD523-0P	8	850.369	0	0.416796	0.00607	6.02153	0
MAPK1_RAT	99	105	VYIVQDL			6	849.472	BVD523-0P	16	850.516	0	0.563659	0.00607	6.05877	0
MAPK1_RAT	99	105	VYIVQDL			6	849.472	BVD523-0P	30	850.662	0	0.709972	0.00607	6.05082	0
MAPK1_RAT	99	105	VYIVQDL			6	849.472	BVD523-0P	60	850.984	0	1.03254	0.00607	6.06647	0
MAPK1_RAT	99	105	VYIVQDL			6	849.472	BVD523-0P	90	851.057	0	1.10509	0.00607	6.0486	0
MAPK1_RAT	99	105	VYIVQDL			6	849.472	BVD523-0P	180	851.215	0	1.26326	0.00607	6.05044	0
MAPK1_RAT	111	122	YKLLKTQHLSND			11	1459.79	BVD523-0P	0	1460.61	0.00971	0	0	3.57532	0.007614
MAPK1_RAT	111	122	YKLLKTQHLSND			11	1459.79	BVD523-0P	0.001	1461.05	0	0.439283	0.00971	3.64293	0
MAPK1_RAT	111	122	YKLLKTQHLSND			11	1459.79	BVD523-0P	0.5	1462.83	0	2.22171	0.00971	3.66297	0
MAPK1_RAT	111	122	YKLLKTQHLSND			11	1459.79	BVD523-0P	1	1463.08	2.27374e-13	2.46811	0.00971	3.64536	0
MAPK1_RAT	111	122	YKLLKTQHLSND			11	1459.79	BVD523-0P	3	1462.94	0	2.32834	0.00971	3.66776	0
MAPK1_RAT	111	122	YKLLKTQHLSND			11	1459.79	BVD523-0P	8	1463.23	0	2.61327	0.00971	3.63851	0
MAPK1_RAT	111	122	YKLLKTQHLSND			11	1459.79	BVD523-0P	16	1463.11	0	2.4956	0.00971	3.65413	0
MAPK1_RAT	111	122	YKLLKTQHLSND			11	1459.79	BVD523-0P	30	1463.24	2.27374e-13	2.62505	0.00971	3.6547	0
MAPK1_RAT	111	122	YKLLKTQHLSND			11	1459.79	BVD523-0P	60	1463.61	0	2.9943	0.00971	3.66516	0
MAPK1_RAT	111	122	YKLLKTQHLSND			11	1459.79	BVD523-0P	90	1463.63	0	3.01955	0.00971	3.65974	0
MAPK1_RAT	111	122	YKLLKTQHLSND			11	1459.79	BVD523-0P	180	1463.6	0	2.98939	0.00971	3.654	0
MAPK1_RAT	111	126	YKLLKTQHLSNDHICY			15	1976.01	BVD523-0P	0	1977.23	0.009844	0	0	4.19614	0.00754
MAPK1_RAT	111	126	YKLLKTQHLSNDHICY			15	1976.01	BVD523-0P	0.001	1977.51	0	0.277461	0.009844	4.27731	0
MAPK1_RAT	111	126	YKLLKTQHLSNDHICY			15	1976.01	BVD523-0P	0.5	1978.48	0	1.25013	0.009844	4.29476	0
MAPK1_RAT	111	126	YKLLKTQHLSNDHICY			15	1976.01	BVD523-0P	1	1978.67	2.27374e-13	1.43056	0.009844	4.27521	0
MAPK1_RAT	111	126	YKLLKTQHLSNDHICY			15	1976.01	BVD523-0P	3	1978.58	0	1.34293	0.009844	4.29645	0
MAPK1_RAT	111	126	YKLLKTQHLSNDHICY			15	1976.01	BVD523-0P	8	1978.88	0	1.64726	0.009844	4.26982	0
MAPK1_RAT	111	126	YKLLKTQHLSNDHICY			15	1976.01	BVD523-0P	16	1978.89	0	1.6586	0.009844	4.28849	0
MAPK1_RAT	111	126	YKLLKTQHLSNDHICY			15	1976.01	BVD523-0P	30	1978.98	2.27374e-13	1.75009	0.009844	4.28519	0
MAPK1_RAT	111	126	YKLLKTQHLSNDHICY			15	1976.01	BVD523-0P	60	1979.66	0	2.42996	0.009844	4.30081	0
MAPK1_RAT	111	126	YKLLKTQHLSNDHICY			15	1976.01	BVD523-0P	90	1979.86	2.27374e-13	2.62256	0.009844	4.29338	0
MAPK1_RAT	111	126	YKLLKTQHLSNDHICY			15	1976.01	BVD523-0P	180	1980.1	0	2.86718	0.009844	4.28363	0
MAPK1_RAT	129	144	YQILRGLKYIHSANVL			15	1888.08	BVD523-0P	0	1889.22	0.013635	0	0	5.27662	0.008071
MAPK1_RAT	129	144	YQILRGLKYIHSANVL			15	1888.08	BVD523-0P	0.001	1889.47	2.27374e-13	0.252011	0.013635	5.36013	0
MAPK1_RAT	129	144	YQILRGLKYIHSANVL			15	1888.08	BVD523-0P	0.5	1889.5	0	0.280743	0.013635	5.3999	0
MAPK1_RAT	129	144	YQILRGLKYIHSANVL			15	1888.08	BVD523-0P	1	1889.49	0	0.272466	0.013635	5.36433	0
MAPK1_RAT	129	144	YQILRGLKYIHSANVL			15	1888.08	BVD523-0P	3	1889.5	0	0.277039	0.013635	5.40181	0
MAPK1_RAT	129	144	YQILRGLKYIHSANVL			15	1888.08	BVD523-0P	8	1889.49	0	0.270437	0.013635	5.35825	0
MAPK1_RAT	129	144	YQILRGLKYIHSANVL			15	1888.08	BVD523-0P	16	1889.49	0	0.270402	0.013635	5.39907	0
MAPK1_RAT	129	144	YQILRGLKYIHSANVL			15	1888.08	BVD523-0P	30	1889.52	0	0.300645	0.013635	5.3943	0
MAPK1_RAT	129	144	YQILRGLKYIHSANVL			15	1888.08	BVD523-0P	60	1889.6	2.27374e-13	0.380808	0.013635	5.40551	0
MAPK1_RAT	129	144	YQILRGLKYIHSANVL			15	1888.08	BVD523-0P	90	1889.65	0	0.429969	0.013635	5.39493	0
MAPK1_RAT	129	144	YQILRGLKYIHSANVL			15	1888.08	BVD523-0P	180	1889.62	0	0.403674	0.013635	5.39309	0
MAPK1_RAT	131	144	ILRGLKYIHSANVL			13	1596.96	BVD523-0P	0	1597.89	0.020616	0	0	4.75878	0.007853
MAPK1_RAT	131	144	ILRGLKYIHSANVL			13	1596.96	BVD523-0P	0.001	1598.19	0	0.29504	0.020616	4.8383	0
MAPK1_RAT	131	144	ILRGLKYIHSANVL			13	1596.96	BVD523-0P	0.5	1598.22	0	0.326632	0.020616	4.87533	0
MAPK1_RAT	131	144	ILRGLKYIHSANVL			13	1596.96	BVD523-0P	1	1598.19	0	0.300771	0.020616	4.84856	0
MAPK1_RAT	131	144	ILRGLKYIHSANVL			13	1596.96	BVD523-0P	3	1598.2	0	0.310677	0.020616	4.88169	0
MAPK1_RAT	131	144	ILRGLKYIHSANVL			13	1596.96	BVD523-0P	8	1598.23	0	0.341362	0.020616	4.83908	0
MAPK1_RAT	131	144	ILRGLKYIHSANVL			13	1596.96	BVD523-0P	16	1598.29	0	0.398745	0.020616	4.86954	0
MAPK1_RAT	131	144	ILRGLKYIHSANVL			13	1596.96	BVD523-0P	30	1598.22	0	0.329173	0.020616	4.86319	0
MAPK1_RAT	131	144	ILRGLKYIHSANVL			13	1596.96	BVD523-0P	60	1598.41	0	0.51939	0.020616	4.88001	0
MAPK1_RAT	131	144	ILRGLKYIHSANVL			13	1596.96	BVD523-0P	90	1598.48	0	0.59114	0.020616	4.86851	0
MAPK1_RAT	131	144	ILRGLKYIHSANVL			13	1596.96	BVD523-0P	180	1598.65	0	0.75453	0.020616	4.86994	0
MAPK1_RAT	133	144	RGLKYIHSANVL			11	1370.79	BVD523-0P	0	1371.58	0.014672	0	0	4.19711	0.008055
MAPK1_RAT	133	144	RGLKYIHSANVL			11	1370.79	BVD523-0P	0.001	1371.79	0	0.20381	0.014672	4.28382	0
MAPK1_RAT	133	144	RGLKYIHSANVL			11	1370.79	BVD523-0P	0.5	1371.83	0	0.24779	0.014672	4.30297	0
MAPK1_RAT	133	144	RGLKYIHSANVL			11	1370.79	BVD523-0P	1	1371.8	0	0.216426	0.014672	4.28237	0
MAPK1_RAT	133	144	RGLKYIHSANVL			11	1370.79	BVD523-0P	3	1371.82	0	0.240394	0.014672	4.31301	0
MAPK1_RAT	133	144	RGLKYIHSANVL			11	1370.79	BVD523-0P	8	1371.83	0	0.243165	0.014672	4.2796	0
MAPK1_RAT	133	144	RGLKYIHSANVL			11	1370.79	BVD523-0P	16	1371.84	0	0.253467	0.014672	4.30208	0
MAPK1_RAT	133	144	RGLKYIHSANVL			11	1370.79	BVD523-0P	30	1371.83	0	0.247864	0.014672	4.29891	0
MAPK1_RAT	133	144	RGLKYIHSANVL			11	1370.79	BVD523-0P	60	1371.99	0	0.405892	0.014672	4.31398	0
MAPK1_RAT	133	144	RGLKYIHSANVL			11	1370.79	BVD523-0P	90	1372.06	2.27374e-13	0.473375	0.014672	4.30601	0
MAPK1_RAT	133	144	RGLKYIHSANVL			11	1370.79	BVD523-0P	180	1372.13	0	0.549225	0.014672	4.29783	0
MAPK1_RAT	133	153	RGLKYIHSANVLHRDLKPSNL			19	2431.37	BVD523-0P	0	2432.76	0.001056	0	0	3.97673	0.006534
MAPK1_RAT	133	153	RGLKYIHSANVLHRDLKPSNL			19	2431.37	BVD523-0P	0.001	2433.21	0	0.442688	0.001056	4.05458	0
MAPK1_RAT	133	153	RGLKYIHSANVLHRDLKPSNL			19	2431.37	BVD523-0P	0.5	2433.55	0	0.788908	0.001056	4.08338	0
MAPK1_RAT	133	153	RGLKYIHSANVLHRDLKPSNL			19	2431.37	BVD523-0P	1	2433.73	0	0.965117	0.001056	4.06222	0
MAPK1_RAT	133	153	RGLKYIHSANVLHRDLKPSNL			19	2431.37	BVD523-0P	3	2433.61	0	0.845274	0.001056	4.08956	0
MAPK1_RAT	133	153	RGLKYIHSANVLHRDLKPSNL			19	2431.37	BVD523-0P	8	2433.64	0	0.872056	0.001056	4.05673	0
MAPK1_RAT	133	153	RGLKYIHSANVLHRDLKPSNL			19	2431.37	BVD523-0P	16	2433.56	0	0.791916	0.001056	4.08096	0
MAPK1_RAT	133	153	RGLKYIHSANVLHRDLKPSNL			19	2431.37	BVD523-0P	30	2433.59	0	0.823174	0.001056	4.07613	0
MAPK1_RAT	133	153	RGLKYIHSANVLHRDLKPSNL			19	2431.37	BVD523-0P	60	2433.75	0	0.98668	0.001056	4.0921	0
MAPK1_RAT	133	153	RGLKYIHSANVLHRDLKPSNL			19	2431.37	BVD523-0P	90	2433.7	0	0.932421	0.001056	4.07952	0
MAPK1_RAT	133	153	RGLKYIHSANVLHRDLKPSNL			19	2431.37	BVD523-0P	180	2433.82	0	1.05108	0.001056	4.08019	0
MAPK1_RAT	135	144	LKYIHSANVL			9	1157.67	BVD523-0P	0	1158.36	0.004094	0	0	4.48564	0.006231
MAPK1_RAT	135	144	LKYIHSANVL			9	1157.67	BVD523-0P	0.001	1158.5	0	0.134711	0.004094	4.55263	0
MAPK1_RAT	135	144	LKYIHSANVL			9	1157.67	BVD523-0P	0.5	1158.59	0	0.223555	0.004094	4.58134	0
MAPK1_RAT	135	144	LKYIHSANVL			9	1157.67	BVD523-0P	1	1158.57	0	0.204137	0.004094	4.55685	0
MAPK1_RAT	135	144	LKYIHSANVL			9	1157.67	BVD523-0P	3	1158.57	0	0.203047	0.004094	4.58441	0
MAPK1_RAT	135	144	LKYIHSANVL			9	1157.67	BVD523-0P	8	1158.56	0	0.202175	0.004094	4.54929	0
MAPK1_RAT	135	144	LKYIHSANVL			9	1157.67	BVD523-0P	16	1158.6	0	0.232975	0.004094	4.57551	0
MAPK1_RAT	135	144	LKYIHSANVL			9	1157.67	BVD523-0P	30	1158.58	0	0.217476	0.004094	4.57331	0
MAPK1_RAT	135	144	LKYIHSANVL			9	1157.67	BVD523-0P	60	1158.74	0	0.372823	0.004094	4.58853	0
MAPK1_RAT	135	144	LKYIHSANVL			9	1157.67	BVD523-0P	90	1158.81	0	0.445339	0.004094	4.57296	0
MAPK1_RAT	135	144	LKYIHSANVL			9	1157.67	BVD523-0P	180	1158.87	0	0.505739	0.004094	4.57179	0
MAPK1_RAT	143	153	VLHRDLKPSNL			9	1291.75	BVD523-0P	0	1292.68	0.009181	0	0	3.6262	0.007739
MAPK1_RAT	143	153	VLHRDLKPSNL			9	1291.75	BVD523-0P	0.001	1292.96	0	0.282114	0.009181	3.6888	0
MAPK1_RAT	143	153	VLHRDLKPSNL			9	1291.75	BVD523-0P	0.5	1293.32	0	0.643805	0.009181	3.71464	0
MAPK1_RAT	143	153	VLHRDLKPSNL			9	1291.75	BVD523-0P	1	1293.5	0	0.818699	0.009181	3.69181	0
MAPK1_RAT	143	153	VLHRDLKPSNL			9	1291.75	BVD523-0P	3	1293.44	0	0.763537	0.009181	3.73338	0
MAPK1_RAT	143	153	VLHRDLKPSNL			9	1291.75	BVD523-0P	8	1293.5	0	0.822587	0.009181	3.68623	0
MAPK1_RAT	143	153	VLHRDLKPSNL			9	1291.75	BVD523-0P	16	1293.37	0	0.690227	0.009181	3.70581	0
MAPK1_RAT	143	153	VLHRDLKPSNL			9	1291.75	BVD523-0P	30	1293.32	0	0.646165	0.009181	3.70239	0
MAPK1_RAT	143	153	VLHRDLKPSNL			9	1291.75	BVD523-0P	60	1293.46	0	0.778576	0.009181	3.72111	0
MAPK1_RAT	143	153	VLHRDLKPSNL			9	1291.75	BVD523-0P	90	1293.43	0	0.757064	0.009181	3.70452	0
MAPK1_RAT	143	153	VLHRDLKPSNL			9	1291.75	BVD523-0P	180	1293.51	0	0.834658	0.009181	3.7071	0
MAPK1_RAT	145	152	HRDLKPSN			6	966.512	BVD523-0P	0	967.078	0.003242	0	0	2.52218	0.006113
MAPK1_RAT	145	152	HRDLKPSN			6	966.512	BVD523-0P	0.001	967.249	0	0.171269	0.003242	2.53645	0
MAPK1_RAT	145	152	HRDLKPSN			6	966.512	BVD523-0P	0.5	967.781	0	0.703047	0.003242	2.55418	0
MAPK1_RAT	145	152	HRDLKPSN			6	966.512	BVD523-0P	1	967.89	0	0.812749	0.003242	2.53623	0
MAPK1_RAT	145	152	HRDLKPSN			6	966.512	BVD523-0P	3	967.818	0	0.740402	0.003242	2.54834	0
MAPK1_RAT	145	152	HRDLKPSN			6	966.512	BVD523-0P	8	967.783	0	0.70536	0.003242	2.52892	0
MAPK1_RAT	145	152	HRDLKPSN			6	966.512	BVD523-0P	16	967.813	0	0.73494	0.003242	2.54119	0
MAPK1_RAT	145	152	HRDLKPSN			6	966.512	BVD523-0P	30	967.804	0	0.726076	0.003242	2.53785	0
MAPK1_RAT	145	152	HRDLKPSN			6	966.512	BVD523-0P	60	967.901	0	0.822896	0.003242	2.55053	0
MAPK1_RAT	145	152	HRDLKPSN			6	966.512	BVD523-0P	90	967.899	0	0.821481	0.003242	2.54557	0
MAPK1_RAT	145	152	HRDLKPSN			6	966.512	BVD523-0P	180	967.962	0	0.884752	0.003242	2.54529	0
MAPK1_RAT	145	153	HRDLKPSNL			7	1079.6	BVD523-0P	0	1080.21	0.000847	0	0	3.27437	0.003828
MAPK1_RAT	145	153	HRDLKPSNL			7	1079.6	BVD523-0P	0.001	1080.4	0	0.184884	0.000847	3.35249	0
MAPK1_RAT	145	153	HRDLKPSNL			7	1079.6	BVD523-0P	0.5	1080.87	0	0.654884	0.000847	3.36926	0
MAPK1_RAT	145	153	HRDLKPSNL			7	1079.6	BVD523-0P	1	1080.89	0	0.674324	0.000847	3.35399	0
MAPK1_RAT	145	153	HRDLKPSNL			7	1079.6	BVD523-0P	3	1080.89	0	0.676705	0.000847	3.37706	0
MAPK1_RAT	145	153	HRDLKPSNL			7	1079.6	BVD523-0P	8	1080.91	0	0.694816	0.000847	3.34717	0
MAPK1_RAT	145	153	HRDLKPSNL			7	1079.6	BVD523-0P	16	1080.88	0	0.66413	0.000847	3.35567	0
MAPK1_RAT	145	153	HRDLKPSNL			7	1079.6	BVD523-0P	30	1080.9	0	0.68495	0.000847	3.36097	0
MAPK1_RAT	145	153	HRDLKPSNL			7	1079.6	BVD523-0P	60	1080.95	0	0.737948	0.000847	3.37156	0
MAPK1_RAT	145	153	HRDLKPSNL			7	1079.6	BVD523-0P	90	1080.95	0	0.740732	0.000847	3.36473	0
MAPK1_RAT	145	153	HRDLKPSNL			7	1079.6	BVD523-0P	180	1081.02	0	0.809751	0.000847	3.35449	0
MAPK1_RAT	145	154	HRDLKPSNLL			8	1192.68	BVD523-0P	0	1193.29	0.001267	0	0	4.20635	0.008973
MAPK1_RAT	145	154	HRDLKPSNLL			8	1192.68	BVD523-0P	0.001	1193.42	0	0.126191	0.001267	4.28931	0
MAPK1_RAT	145	154	HRDLKPSNLL			8	1192.68	BVD523-0P	0.5	1194.11	0	0.816792	0.001267	4.30916	0
MAPK1_RAT	145	154	HRDLKPSNLL			8	1192.68	BVD523-0P	1	1194.1	0	0.804658	0.001267	4.28714	0
MAPK1_RAT	145	154	HRDLKPSNLL			8	1192.68	BVD523-0P	3	1194.07	0	0.781387	0.001267	4.32023	0
MAPK1_RAT	145	154	HRDLKPSNLL			8	1192.68	BVD523-0P	8	1194.08	0	0.789118	0.001267	4.28456	0
MAPK1_RAT	145	154	HRDLKPSNLL			8	1192.68	BVD523-0P	16	1194.05	0	0.755664	0.001267	4.30916	0
MAPK1_RAT	145	154	HRDLKPSNLL			8	1192.68	BVD523-0P	30	1194.09	0	0.801665	0.001267	4.30643	0
MAPK1_RAT	145	154	HRDLKPSNLL			8	1192.68	BVD523-0P	60	1194.14	0	0.845111	0.001267	4.31997	0
MAPK1_RAT	145	154	HRDLKPSNLL			8	1192.68	BVD523-0P	90	1194.14	0	0.849067	0.001267	4.31029	0
MAPK1_RAT	145	154	HRDLKPSNLL			8	1192.68	BVD523-0P	180	1194.16	0	0.873547	0.001267	4.30462	0
MAPK1_RAT	154	160	LLNTTCD			6	779.36	BVD523-0P	0	779.867	0.012559	0	0	4.23297	0.00609
MAPK1_RAT	154	160	LLNTTCD			6	779.36	BVD523-0P	0.001	780.117	0	0.25015	0.012559	4.29613	0
MAPK1_RAT	154	160	LLNTTCD			6	779.36	BVD523-0P	0.5	781.919	0	2.05195	0.012559	4.31706	0
MAPK1_RAT	154	160	LLNTTCD			6	779.36	BVD523-0P	1	782.163	0	2.29601	0.012559	4.29219	0
MAPK1_RAT	154	160	LLNTTCD			6	779.36	BVD523-0P	3	782.704	0	2.83632	0.012559	4.26716	0
MAPK1_RAT	154	160	LLNTTCD			6	779.36	BVD523-0P	8	782.354	0	2.48699	0.012559	4.28837	0
MAPK1_RAT	154	160	LLNTTCD			6	779.36	BVD523-0P	16	782.175	0	2.30717	0.012559	4.31264	0
MAPK1_RAT	154	160	LLNTTCD			6	779.36	BVD523-0P	30	782.379	0	2.51135	0.012559	4.30794	0
MAPK1_RAT	154	160	LLNTTCD			6	779.36	BVD523-0P	60	782.433	0	2.56575	0.012559	4.3237	0
MAPK1_RAT	154	160	LLNTTCD			6	779.36	BVD523-0P	90	782.452	0	2.58424	0.012559	4.3124	0
MAPK1_RAT	154	160	LLNTTCD			6	779.36	BVD523-0P	180	782.479	0	2.61184	0.012559	4.30709	0
MAPK1_RAT	154	161	LLNTTCDL			7	892.444	BVD523-0P	0	892.983	0.001316	0	0	5.60964	0.008347
MAPK1_RAT	154	161	LLNTTCDL			7	892.444	BVD523-0P	0.001	893.238	0	0.255671	0.001316	5.67205	0
MAPK1_RAT	154	161	LLNTTCDL			7	892.444	BVD523-0P	0.5	894.92	0	1.9375	0.001316	5.7088	0
MAPK1_RAT	154	161	LLNTTCDL			7	892.444	BVD523-0P	1	895.131	0	2.1482	0.001316	5.67651	0
MAPK1_RAT	154	161	LLNTTCDL			7	892.444	BVD523-0P	3	895.098	0	2.115	0.001316	5.70898	0
MAPK1_RAT	154	161	LLNTTCDL			7	892.444	BVD523-0P	8	895.337	0	2.35463	0.001316	5.66912	0
MAPK1_RAT	154	161	LLNTTCDL			7	892.444	BVD523-0P	16	895.17	0	2.18721	0.001316	5.70685	0
MAPK1_RAT	154	161	LLNTTCDL			7	892.444	BVD523-0P	30	895.445	0	2.4621	0.001316	5.70087	0
MAPK1_RAT	154	161	LLNTTCDL			7	892.444	BVD523-0P	60	895.771	0	2.78868	0.001316	5.71589	0
MAPK1_RAT	154	161	LLNTTCDL			7	892.444	BVD523-0P	90	895.812	0	2.82975	0.001316	5.7009	0
MAPK1_RAT	154	161	LLNTTCDL			7	892.444	BVD523-0P	180	895.72	0	2.73781	0.001316	5.7004	0
MAPK1_RAT	160	166	DLKICDF			6	853.412	BVD523-0P	0	854.013	0.007564	0	0	6.08652	0.006607
MAPK1_RAT	160	166	DLKICDF			6	853.412	BVD523-0P	0.001	853.824	1.13687e-13	-0.189251	0.007564	6.14645	0
MAPK1_RAT	160	166	DLKICDF			6	853.412	BVD523-0P	0.5	854.232	0	0.218826	0.007564	6.18787	0
MAPK1_RAT	160	166	DLKICDF			6	853.412	BVD523-0P	1	854.164	0	0.151086	0.007564	6.14608	0
MAPK1_RAT	160	166	DLKICDF			6	853.412	BVD523-0P	3	854.247	1.13687e-13	0.234196	0.007564	6.17813	0
MAPK1_RAT	160	166	DLKICDF			6	853.412	BVD523-0P	8	854.268	0	0.254586	0.007564	6.1442	0
MAPK1_RAT	160	166	DLKICDF			6	853.412	BVD523-0P	16	854.287	0	0.274016	0.007564	6.18018	0
MAPK1_RAT	160	166	DLKICDF			6	853.412	BVD523-0P	30	854.264	1.13687e-13	0.250788	0.007564	6.17487	0
MAPK1_RAT	160	166	DLKICDF			6	853.412	BVD523-0P	60	854.399	0	0.386119	0.007564	6.18911	0
MAPK1_RAT	160	166	DLKICDF			6	853.412	BVD523-0P	90	854.448	0	0.435368	0.007564	6.17278	0
MAPK1_RAT	160	166	DLKICDF			6	853.412	BVD523-0P	180	854.443	0	0.429732	0.007564	6.17338	0
MAPK1_RAT	161	168	LKICDFGL			7	908.491	BVD523-0P	0	909.108	0.009413	0	0	6.36164	0.006801
MAPK1_RAT	161	168	LKICDFGL			7	908.491	BVD523-0P	0.001	909.258	0	0.149653	0.009413	6.4124	0
MAPK1_RAT	161	168	LKICDFGL			7	908.491	BVD523-0P	0.5	909.328	0	0.219631	0.009413	6.45885	0
MAPK1_RAT	161	168	LKICDFGL			7	908.491	BVD523-0P	1	909.36	0	0.251964	0.009413	6.41596	0
MAPK1_RAT	161	168	LKICDFGL			7	908.491	BVD523-0P	3	909.42	0	0.312089	0.009413	6.45381	0
MAPK1_RAT	161	168	LKICDFGL			7	908.491	BVD523-0P	8	909.504	1.13687e-13	0.395517	0.009413	6.41226	0
MAPK1_RAT	161	168	LKICDFGL			7	908.491	BVD523-0P	16	909.593	0	0.484447	0.009413	6.45206	0
MAPK1_RAT	161	168	LKICDFGL			7	908.491	BVD523-0P	30	909.464	0	0.35532	0.009413	6.44071	0
MAPK1_RAT	161	168	LKICDFGL			7	908.491	BVD523-0P	60	909.99	0	0.882112	0.009413	6.4605	0
MAPK1_RAT	161	168	LKICDFGL			7	908.491	BVD523-0P	90	910.112	0	1.0033	0.009413	6.44003	0
MAPK1_RAT	161	168	LKICDFGL			7	908.491	BVD523-0P	180	910.324	0	1.21544	0.009413	6.44465	0
MAPK1_RAT	166	181	FGLARVADPDHDHTGF			14	1754.82	BVD523-0P	0	1755.87	0.020686	0	0	4.74568	0.005768
MAPK1_RAT	166	181	FGLARVADPDHDHTGF			14	1754.82	BVD523-0P	0.001	1756.3	0	0.42898	0.020686	4.81503	0
MAPK1_RAT	166	181	FGLARVADPDHDHTGF			14	1754.82	BVD523-0P	0.5	1758.32	0	2.45002	0.020686	4.84223	0
MAPK1_RAT	166	181	FGLARVADPDHDHTGF			14	1754.82	BVD523-0P	1	1759.04	0	3.17355	0.020686	4.82034	0
MAPK1_RAT	166	181	FGLARVADPDHDHTGF			14	1754.82	BVD523-0P	3	1759.61	0	3.73896	0.020686	4.84763	0
MAPK1_RAT	166	181	FGLARVADPDHDHTGF			14	1754.82	BVD523-0P	8	1759.94	0	4.07498	0.020686	4.81091	0
MAPK1_RAT	166	181	FGLARVADPDHDHTGF			14	1754.82	BVD523-0P	16	1759.68	0	3.81088	0.020686	4.84185	0
MAPK1_RAT	166	181	FGLARVADPDHDHTGF			14	1754.82	BVD523-0P	30	1759.72	0	3.85533	0.020686	4.83548	0
MAPK1_RAT	166	181	FGLARVADPDHDHTGF			14	1754.82	BVD523-0P	60	1760.01	2.27374e-13	4.14364	0.020686	4.85029	0
MAPK1_RAT	166	181	FGLARVADPDHDHTGF			14	1754.82	BVD523-0P	90	1760.03	0	4.15932	0.020686	4.84054	0
MAPK1_RAT	166	181	FGLARVADPDHDHTGF			14	1754.82	BVD523-0P	180	1759.93	0	4.06109	0.020686	4.83709	0
MAPK1_RAT	169	181	ARVADPDHDHTGF			11	1437.65	BVD523-0P	0	1438.4	0.000229	0	0	3.50414	0.006026
MAPK1_RAT	169	181	ARVADPDHDHTGF			11	1437.65	BVD523-0P	0.001	1438.79	0	0.390588	0.000229	3.5858	0
MAPK1_RAT	169	181	ARVADPDHDHTGF			11	1437.65	BVD523-0P	0.5	1440.82	0	2.42199	0.000229	3.60853	0
MAPK1_RAT	169	181	ARVADPDHDHTGF			11	1437.65	BVD523-0P	1	1441.26	0	2.867	0.000229	3.5922	0
MAPK1_RAT	169	181	ARVADPDHDHTGF			11	1437.65	BVD523-0P	3	1441.28	0	2.8829	0.000229	3.60779	0
MAPK1_RAT	169	181	ARVADPDHDHTGF			11	1437.65	BVD523-0P	8	1441.46	0	3.06528	0.000229	3.58507	0
MAPK1_RAT	169	181	ARVADPDHDHTGF			11	1437.65	BVD523-0P	16	1441.14	0	2.74239	0.000229	3.59841	0
MAPK1_RAT	169	181	ARVADPDHDHTGF			11	1437.65	BVD523-0P	30	1441.33	0	2.93312	0.000229	3.60038	0
MAPK1_RAT	169	181	ARVADPDHDHTGF			11	1437.65	BVD523-0P	60	1441.38	0	2.97922	0.000229	3.61178	0
MAPK1_RAT	169	181	ARVADPDHDHTGF			11	1437.65	BVD523-0P	90	1441.39	0	2.99701	0.000229	3.60569	0
MAPK1_RAT	169	181	ARVADPDHDHTGF			11	1437.65	BVD523-0P	180	1441.21	0	2.81167	0.000229	3.59488	0
MAPK1_RAT	170	181	RVADPDHDHTGF			10	1366.61	BVD523-0P	0	1367.4	0.014043	0	0	3.478	0.006364
MAPK1_RAT	170	181	RVADPDHDHTGF			10	1366.61	BVD523-0P	0.001	1367.78	0	0.381903	0.014043	3.55586	0
MAPK1_RAT	170	181	RVADPDHDHTGF			10	1366.61	BVD523-0P	0.5	1369.08	0	1.68098	0.014043	3.5815	0
MAPK1_RAT	170	181	RVADPDHDHTGF			10	1366.61	BVD523-0P	1	1369.47	0	2.06977	0.014043	3.56373	0
MAPK1_RAT	170	181	RVADPDHDHTGF			10	1366.61	BVD523-0P	3	1369.46	0	2.06203	0.014043	3.57748	0
MAPK1_RAT	170	181	RVADPDHDHTGF			10	1366.61	BVD523-0P	8	1369.57	0	2.16555	0.014043	3.55587	0
MAPK1_RAT	170	181	RVADPDHDHTGF			10	1366.61	BVD523-0P	16	1369.34	0	1.94202	0.014043	3.56718	0
MAPK1_RAT	170	181	RVADPDHDHTGF			10	1366.61	BVD523-0P	30	1369.52	0	2.1177	0.014043	3.57062	0
MAPK1_RAT	170	181	RVADPDHDHTGF			10	1366.61	BVD523-0P	60	1369.56	0	2.15598	0.014043	3.58098	0
MAPK1_RAT	170	181	RVADPDHDHTGF			10	1366.61	BVD523-0P	90	1369.51	0	2.10697	0.014043	3.57654	0
MAPK1_RAT	170	181	RVADPDHDHTGF			10	1366.61	BVD523-0P	180	1369.4	0	1.99231	0.014043	3.57148	0
MAPK1_RAT	173	181	DPDHDHTGF			7	1040.41	BVD523-0P	0	1040.96	0.002735	0	0	3.50514	0.006347
MAPK1_RAT	173	181	DPDHDHTGF			7	1040.41	BVD523-0P	0.001	1041.32	0	0.35997	0.002735	3.58601	0
MAPK1_RAT	173	181	DPDHDHTGF			7	1040.41	BVD523-0P	0.5	1042.73	0	1.76303	0.002735	3.60781	0
MAPK1_RAT	173	181	DPDHDHTGF			7	1040.41	BVD523-0P	1	1043.03	0	2.06817	0.002735	3.59111	0
MAPK1_RAT	173	181	DPDHDHTGF			7	1040.41	BVD523-0P	3	1042.99	0	2.02427	0.002735	3.60707	0
MAPK1_RAT	173	181	DPDHDHTGF			7	1040.41	BVD523-0P	8	1043.1	0	2.13901	0.002735	3.58349	0
MAPK1_RAT	173	181	DPDHDHTGF			7	1040.41	BVD523-0P	16	1042.93	0	1.96983	0.002735	3.59678	0
MAPK1_RAT	173	181	DPDHDHTGF			7	1040.41	BVD523-0P	30	1043.04	0	2.08086	0.002735	3.59896	0
MAPK1_RAT	173	181	DPDHDHTGF			7	1040.41	BVD523-0P	60	1043.05	0	2.09101	0.002735	3.60886	0
MAPK1_RAT	173	181	DPDHDHTGF			7	1040.41	BVD523-0P	90	1043.03	0	2.06277	0.002735	3.60382	0
MAPK1_RAT	173	181	DPDHDHTGF			7	1040.41	BVD523-0P	180	1042.95	0	1.98731	0.002735	3.59401	0
MAPK1_RAT	174	181	PDHDHTGF			6	925.38	BVD523-0P	0	925.871	0.006116	0	0	3.50484	0.006305
MAPK1_RAT	174	181	PDHDHTGF			6	925.38	BVD523-0P	0.001	926.172	0	0.300277	0.006116	3.58539	0
MAPK1_RAT	174	181	PDHDHTGF			6	925.38	BVD523-0P	0.5	927.385	0	1.51392	0.006116	3.6072	0
MAPK1_RAT	174	181	PDHDHTGF			6	925.38	BVD523-0P	1	927.659	0	1.78755	0.006116	3.59038	0
MAPK1_RAT	174	181	PDHDHTGF			6	925.38	BVD523-0P	3	927.589	0	1.71808	0.006116	3.60583	0
MAPK1_RAT	174	181	PDHDHTGF			6	925.38	BVD523-0P	8	927.703	1.13687e-13	1.83114	0.006116	3.58312	0
MAPK1_RAT	174	181	PDHDHTGF			6	925.38	BVD523-0P	16	927.55	0	1.67834	0.006116	3.59644	0
MAPK1_RAT	174	181	PDHDHTGF			6	925.38	BVD523-0P	30	927.666	1.13687e-13	1.79465	0.006116	3.59844	0
MAPK1_RAT	174	181	PDHDHTGF			6	925.38	BVD523-0P	60	927.646	0	1.77481	0.006116	3.6087	0
MAPK1_RAT	174	181	PDHDHTGF			6	925.38	BVD523-0P	90	927.635	1.13687e-13	1.76409	0.006116	3.60336	0
MAPK1_RAT	174	181	PDHDHTGF			6	925.38	BVD523-0P	180	927.566	0	1.69446	0.006116	3.59331	0
MAPK1_RAT	191	197	YRAPEIM			5	879.439	BVD523-0P	0	879.942	0.00265	0	0	4.74341	0.006352
MAPK1_RAT	191	197	YRAPEIM			5	879.439	BVD523-0P	0.001	880.109	0	0.167096	0.00265	4.8137	0
MAPK1_RAT	191	197	YRAPEIM			5	879.439	BVD523-0P	0.5	880.624	0	0.681426	0.00265	4.84263	0
MAPK1_RAT	191	197	YRAPEIM			5	879.439	BVD523-0P	1	880.852	0	0.909738	0.00265	4.81941	0
MAPK1_RAT	191	197	YRAPEIM			5	879.439	BVD523-0P	3	881.248	0	1.30615	0.00265	4.84842	0
MAPK1_RAT	191	197	YRAPEIM			5	879.439	BVD523-0P	8	881.652	0	1.71022	0.00265	4.81229	0
MAPK1_RAT	191	197	YRAPEIM			5	879.439	BVD523-0P	16	881.83	0	1.8874	0.00265	4.84323	0
MAPK1_RAT	191	197	YRAPEIM			5	879.439	BVD523-0P	30	881.714	0	1.77139	0.00265	4.8376	0
MAPK1_RAT	191	197	YRAPEIM			5	879.439	BVD523-0P	60	882.475	0	2.53292	0.00265	4.85227	0
MAPK1_RAT	191	197	YRAPEIM			5	879.439	BVD523-0P	90	882.484	0	2.5422	0.00265	4.84319	0
MAPK1_RAT	191	197	YRAPEIM			5	879.439	BVD523-0P	180	882.435	0	2.4929	0.00265	4.83769	0
MAPK1_RAT	191	198	YRAPEIML			6	992.523	BVD523-0P	0	993.124	0.009361	0	0	5.72443	0.007399
MAPK1_RAT	191	198	YRAPEIML			6	992.523	BVD523-0P	0.001	993.241	0	0.117094	0.009361	5.78959	0
MAPK1_RAT	191	198	YRAPEIML			6	992.523	BVD523-0P	0.5	994.597	0	1.47216	0.009361	5.83017	0
MAPK1_RAT	191	198	YRAPEIML			6	992.523	BVD523-0P	1	994.96	0	1.83551	0.009361	5.79294	0
MAPK1_RAT	191	198	YRAPEIML			6	992.523	BVD523-0P	3	995.368	0	2.24339	0.009361	5.82432	0
MAPK1_RAT	191	198	YRAPEIML			6	992.523	BVD523-0P	8	995.813	0	2.68892	0.009361	5.78739	0
MAPK1_RAT	191	198	YRAPEIML			6	992.523	BVD523-0P	16	996.042	0	2.91763	0.009361	5.82433	0
MAPK1_RAT	191	198	YRAPEIML			6	992.523	BVD523-0P	30	995.876	0	2.75196	0.009361	5.8193	0
MAPK1_RAT	191	198	YRAPEIML			6	992.523	BVD523-0P	60	996.813	0	3.6883	0.009361	5.83402	0
MAPK1_RAT	191	198	YRAPEIML			6	992.523	BVD523-0P	90	996.811	0	3.68634	0.009361	5.81629	0
MAPK1_RAT	191	198	YRAPEIML			6	992.523	BVD523-0P	180	996.758	0	3.63348	0.009361	5.81896	0
MAPK1_RAT	198	209	LNSKGYTKSIDI			11	1338.73	BVD523-0P	0	1339.51	0.00778	0	0	4.33886	0.007271
MAPK1_RAT	198	209	LNSKGYTKSIDI			11	1338.73	BVD523-0P	0.001	1339.82	0	0.305025	0.00778	4.40646	0
MAPK1_RAT	198	209	LNSKGYTKSIDI			11	1338.73	BVD523-0P	0.5	1342.85	0	3.33349	0.00778	4.43394	0
MAPK1_RAT	198	209	LNSKGYTKSIDI			11	1338.73	BVD523-0P	1	1343.11	0	3.59839	0.00778	4.40941	0
MAPK1_RAT	198	209	LNSKGYTKSIDI			11	1338.73	BVD523-0P	3	1343.11	0	3.59161	0.00778	4.43655	0
MAPK1_RAT	198	209	LNSKGYTKSIDI			11	1338.73	BVD523-0P	8	1343.58	0	4.07019	0.00778	4.40157	0
MAPK1_RAT	198	209	LNSKGYTKSIDI			11	1338.73	BVD523-0P	16	1343.55	2.27374e-13	4.03866	0.00778	4.4279	0
MAPK1_RAT	198	209	LNSKGYTKSIDI			11	1338.73	BVD523-0P	30	1343.85	0	4.33625	0.00778	4.4257	0
MAPK1_RAT	198	209	LNSKGYTKSIDI			11	1338.73	BVD523-0P	60	1344.34	0	4.82383	0.00778	4.44028	0
MAPK1_RAT	198	209	LNSKGYTKSIDI			11	1338.73	BVD523-0P	90	1344.43	0	4.9165	0.00778	4.42734	0
MAPK1_RAT	198	209	LNSKGYTKSIDI			11	1338.73	BVD523-0P	180	1344.47	0	4.95408	0.00778	4.4266	0
MAPK1_RAT	199	209	NSKGYTKSIDI			10	1225.64	BVD523-0P	0	1226.32	0.012079	0	0	4.1311	0.008452
MAPK1_RAT	199	209	NSKGYTKSIDI			10	1225.64	BVD523-0P	0.001	1226.66	0	0.338662	0.012079	4.21036	0
MAPK1_RAT	199	209	NSKGYTKSIDI			10	1225.64	BVD523-0P	0.5	1229.22	0	2.90443	0.012079	4.23495	0
MAPK1_RAT	199	209	NSKGYTKSIDI			10	1225.64	BVD523-0P	1	1229.45	0	3.13174	0.012079	4.20846	0
MAPK1_RAT	199	209	NSKGYTKSIDI			10	1225.64	BVD523-0P	3	1229.48	0	3.1665	0.012079	4.24167	0
MAPK1_RAT	199	209	NSKGYTKSIDI			10	1225.64	BVD523-0P	8	1229.91	0	3.5898	0.012079	4.20951	0
MAPK1_RAT	199	209	NSKGYTKSIDI			10	1225.64	BVD523-0P	16	1229.96	0	3.64148	0.012079	4.23383	0
MAPK1_RAT	199	209	NSKGYTKSIDI			10	1225.64	BVD523-0P	30	1230.19	0	3.86947	0.012079	4.22998	0
MAPK1_RAT	199	209	NSKGYTKSIDI			10	1225.64	BVD523-0P	60	1230.71	2.27374e-13	4.39044	0.012079	4.24522	0
MAPK1_RAT	199	209	NSKGYTKSIDI			10	1225.64	BVD523-0P	90	1230.82	0	4.50451	0.012079	4.23435	0
MAPK1_RAT	199	209	NSKGYTKSIDI			10	1225.64	BVD523-0P	180	1230.91	0	4.58775	0.012079	4.22992	0
MAPK1_RAT	199	210	NSKGYTKSIDIW			11	1411.72	BVD523-0P	0	1412.47	0.010582	0	0	5.28878	0.008436
MAPK1_RAT	199	210	NSKGYTKSIDIW			11	1411.72	BVD523-0P	0.001	1412.79	0	0.329612	0.010582	5.37432	0
MAPK1_RAT	199	210	NSKGYTKSIDIW			11	1411.72	BVD523-0P	0.5	1415	0	2.53361	0.010582	5.4132	0
MAPK1_RAT	199	210	NSKGYTKSIDIW			11	1411.72	BVD523-0P	1	1415.13	0	2.66299	0.010582	5.38414	0
MAPK1_RAT	199	210	NSKGYTKSIDIW			11	1411.72	BVD523-0P	3	1415.16	0	2.69634	0.010582	5.40515	0
MAPK1_RAT	199	210	NSKGYTKSIDIW			11	1411.72	BVD523-0P	8	1415.55	0	3.08587	0.010582	5.37603	0
MAPK1_RAT	199	210	NSKGYTKSIDIW			11	1411.72	BVD523-0P	16	1415.76	0	3.29016	0.010582	5.40627	0
MAPK1_RAT	199	210	NSKGYTKSIDIW			11	1411.72	BVD523-0P	30	1415.86	0	3.3993	0.010582	5.40475	0
MAPK1_RAT	199	210	NSKGYTKSIDIW			11	1411.72	BVD523-0P	60	1416.43	0	3.95983	0.010582	5.41807	0
MAPK1_RAT	199	210	NSKGYTKSIDIW			11	1411.72	BVD523-0P	90	1416.55	0	4.08695	0.010582	5.40951	0
MAPK1_RAT	199	210	NSKGYTKSIDIW			11	1411.72	BVD523-0P	180	1416.6	0	4.13972	0.010582	5.40175	0
MAPK1_RAT	203	209	YTKSIDI			6	839.451	BVD523-0P	0	840.141	0.005306	0	0	4.5032	0.006175
MAPK1_RAT	203	209	YTKSIDI			6	839.451	BVD523-0P	0.001	840.224	0	0.083127	0.005306	4.57428	0
MAPK1_RAT	203	209	YTKSIDI			6	839.451	BVD523-0P	0.5	841.158	0	1.01744	0.005306	4.60439	0
MAPK1_RAT	203	209	YTKSIDI			6	839.451	BVD523-0P	1	841.211	0	1.06987	0.005306	4.58115	0
MAPK1_RAT	203	209	YTKSIDI			6	839.451	BVD523-0P	3	841.383	0	1.24171	0.005306	4.60762	0
MAPK1_RAT	203	209	YTKSIDI			6	839.451	BVD523-0P	8	841.678	0	1.53727	0.005306	4.57306	0
MAPK1_RAT	203	209	YTKSIDI			6	839.451	BVD523-0P	16	841.972	0	1.83086	0.005306	4.60133	0
MAPK1_RAT	203	209	YTKSIDI			6	839.451	BVD523-0P	30	842.053	0	1.91192	0.005306	4.5976	0
MAPK1_RAT	203	209	YTKSIDI			6	839.451	BVD523-0P	60	842.545	0	2.40447	0.005306	4.61126	0
MAPK1_RAT	203	209	YTKSIDI			6	839.451	BVD523-0P	90	842.693	0	2.55171	0.005306	4.60283	0
MAPK1_RAT	203	209	YTKSIDI			6	839.451	BVD523-0P	180	842.88	0	2.73875	0.005306	4.59807	0
MAPK1_RAT	203	210	YTKSIDIW			7	1025.53	BVD523-0P	0	1026.15	0.012539	0	0	5.8383	0.007043
MAPK1_RAT	203	210	YTKSIDIW			7	1025.53	BVD523-0P	0.001	1026.29	0	0.140154	0.012539	5.91614	0
MAPK1_RAT	203	210	YTKSIDIW			7	1025.53	BVD523-0P	0.5	1027.05	0	0.908038	0.012539	5.95675	0
MAPK1_RAT	203	210	YTKSIDIW			7	1025.53	BVD523-0P	1	1027.19	0	1.04154	0.012539	5.92054	0
MAPK1_RAT	203	210	YTKSIDIW			7	1025.53	BVD523-0P	3	1027.33	0	1.18736	0.012539	5.94253	0
MAPK1_RAT	203	210	YTKSIDIW			7	1025.53	BVD523-0P	8	1027.67	0	1.52181	0.012539	5.91605	0
MAPK1_RAT	203	210	YTKSIDIW			7	1025.53	BVD523-0P	16	1027.85	0	1.70609	0.012539	5.95079	0
MAPK1_RAT	203	210	YTKSIDIW			7	1025.53	BVD523-0P	30	1027.98	0	1.83575	0.012539	5.94548	0
MAPK1_RAT	203	210	YTKSIDIW			7	1025.53	BVD523-0P	60	1028.45	0	2.30815	0.012539	5.95991	0
MAPK1_RAT	203	210	YTKSIDIW			7	1025.53	BVD523-0P	90	1028.58	0	2.43845	0.012539	5.94563	0
MAPK1_RAT	203	210	YTKSIDIW			7	1025.53	BVD523-0P	180	1028.7	0	2.55607	0.012539	5.94521	0
MAPK1_RAT	207	213	IDIWSVG			6	789.414	BVD523-0P	0	789.851	0.003661	0	0	6.54241	0.007234
MAPK1_RAT	207	213	IDIWSVG			6	789.414	BVD523-0P	0.001	789.94	0	0.088765	0.003661	6.60176	0
MAPK1_RAT	207	213	IDIWSVG			6	789.414	BVD523-0P	0.5	789.987	0	0.135795	0.003661	6.64326	0
MAPK1_RAT	207	213	IDIWSVG			6	789.414	BVD523-0P	1	789.936	0	0.085417	0.003661	6.60414	0
MAPK1_RAT	207	213	IDIWSVG			6	789.414	BVD523-0P	3	790.006	0	0.154981	0.003661	6.63096	0
MAPK1_RAT	207	213	IDIWSVG			6	789.414	BVD523-0P	8	790.033	0	0.182118	0.003661	6.60291	0
MAPK1_RAT	207	213	IDIWSVG			6	789.414	BVD523-0P	16	790.1	0	0.248941	0.003661	6.63751	0
MAPK1_RAT	207	213	IDIWSVG			6	789.414	BVD523-0P	30	790.142	0	0.290927	0.003661	6.6256	0
MAPK1_RAT	207	213	IDIWSVG			6	789.414	BVD523-0P	60	790.405	0	0.553841	0.003661	6.64435	0
MAPK1_RAT	207	213	IDIWSVG			6	789.414	BVD523-0P	90	790.49	0	0.639667	0.003661	6.62492	0
MAPK1_RAT	207	213	IDIWSVG			6	789.414	BVD523-0P	180	790.593	0	0.741816	0.003661	6.62845	0
MAPK1_RAT	220	235	LSNRPIFPGKHYLDQL			13	1898.03	BVD523-0P	0	1899.12	0.008718	0	0	5.10068	0.008123
MAPK1_RAT	220	235	LSNRPIFPGKHYLDQL			13	1898.03	BVD523-0P	0.001	1899.47	2.27374e-13	0.353222	0.008718	5.16993	0
MAPK1_RAT	220	235	LSNRPIFPGKHYLDQL			13	1898.03	BVD523-0P	0.5	1902.98	0	3.85688	0.008718	5.19923	0
MAPK1_RAT	220	235	LSNRPIFPGKHYLDQL			13	1898.03	BVD523-0P	1	1903.75	0	4.62585	0.008718	5.16786	0
MAPK1_RAT	220	235	LSNRPIFPGKHYLDQL			13	1898.03	BVD523-0P	3	1904	0	4.88326	0.008718	5.19607	0
MAPK1_RAT	220	235	LSNRPIFPGKHYLDQL			13	1898.03	BVD523-0P	8	1904.61	2.27374e-13	5.48495	0.008718	5.16181	0
MAPK1_RAT	220	235	LSNRPIFPGKHYLDQL			13	1898.03	BVD523-0P	16	1904.32	0	5.19493	0.008718	5.19094	0
MAPK1_RAT	220	235	LSNRPIFPGKHYLDQL			13	1898.03	BVD523-0P	30	1904.61	0	5.48487	0.008718	5.18581	0
MAPK1_RAT	220	235	LSNRPIFPGKHYLDQL			13	1898.03	BVD523-0P	60	1905.01	0	5.89042	0.008718	5.20058	0
MAPK1_RAT	220	235	LSNRPIFPGKHYLDQL			13	1898.03	BVD523-0P	90	1905.06	0	5.93689	0.008718	5.18869	0
MAPK1_RAT	220	235	LSNRPIFPGKHYLDQL			13	1898.03	BVD523-0P	180	1904.93	0	5.80536	0.008718	5.19019	0
MAPK1_RAT	236	247	NHILGILGSPSQ			10	1235.67	BVD523-0P	0	1236.39	0.014295	0	0	5.37487	0.007691
MAPK1_RAT	236	247	NHILGILGSPSQ			10	1235.67	BVD523-0P	0.001	1236.61	0	0.220637	0.014295	5.43226	0
MAPK1_RAT	236	247	NHILGILGSPSQ			10	1235.67	BVD523-0P	0.5	1237.71	0	1.32397	0.014295	5.46962	0
MAPK1_RAT	236	247	NHILGILGSPSQ			10	1235.67	BVD523-0P	1	1237.81	0	1.41915	0.014295	5.43596	0
MAPK1_RAT	236	247	NHILGILGSPSQ			10	1235.67	BVD523-0P	3	1237.96	0	1.56878	0.014295	5.47608	0
MAPK1_RAT	236	247	NHILGILGSPSQ			10	1235.67	BVD523-0P	8	1238.36	0	1.97213	0.014295	5.42769	0
MAPK1_RAT	236	247	NHILGILGSPSQ			10	1235.67	BVD523-0P	16	1238.54	0	2.15228	0.014295	5.47051	0
MAPK1_RAT	236	247	NHILGILGSPSQ			10	1235.67	BVD523-0P	30	1238.5	0	2.11228	0.014295	5.46431	0
MAPK1_RAT	236	247	NHILGILGSPSQ			10	1235.67	BVD523-0P	60	1239.73	2.27374e-13	3.3411	0.014295	5.47352	0
MAPK1_RAT	236	247	NHILGILGSPSQ			10	1235.67	BVD523-0P	90	1240.05	0	3.65757	0.014295	5.45814	0
MAPK1_RAT	236	247	NHILGILGSPSQ			10	1235.67	BVD523-0P	180	1240.53	0	4.13769	0.014295	5.45795	0
MAPK1_RAT	236	248	NHILGILGSPSQE			11	1364.72	BVD523-0P	0	1365.44	0.007985	0	0	5.40704	0.007773
MAPK1_RAT	236	248	NHILGILGSPSQE			11	1364.72	BVD523-0P	0.001	1365.74	0	0.301468	0.007985	5.46481	0
MAPK1_RAT	236	248	NHILGILGSPSQE			11	1364.72	BVD523-0P	0.5	1367.19	0	1.75336	0.007985	5.50249	0
MAPK1_RAT	236	248	NHILGILGSPSQE			11	1364.72	BVD523-0P	1	1367.39	0	1.95279	0.007985	5.46896	0
MAPK1_RAT	236	248	NHILGILGSPSQE			11	1364.72	BVD523-0P	3	1367.51	0	2.07278	0.007985	5.50673	0
MAPK1_RAT	236	248	NHILGILGSPSQE			11	1364.72	BVD523-0P	8	1367.9	0	2.45814	0.007985	5.45952	0
MAPK1_RAT	236	248	NHILGILGSPSQE			11	1364.72	BVD523-0P	16	1367.97	0	2.52873	0.007985	5.50207	0
MAPK1_RAT	236	248	NHILGILGSPSQE			11	1364.72	BVD523-0P	30	1367.95	0	2.51118	0.007985	5.49669	0
MAPK1_RAT	236	248	NHILGILGSPSQE			11	1364.72	BVD523-0P	60	1369.11	0	3.67231	0.007985	5.50498	0
MAPK1_RAT	236	248	NHILGILGSPSQE			11	1364.72	BVD523-0P	90	1369.44	0	3.99824	0.007985	5.49114	0
MAPK1_RAT	236	248	NHILGILGSPSQE			11	1364.72	BVD523-0P	180	1369.99	0	4.55176	0.007985	5.49134	0
MAPK1_RAT	236	252	NHILGILGSPSQEDLNC			15	1809.88	BVD523-0P	0	1810.99	0.009361	0	0	5.76014	0.007194
MAPK1_RAT	236	252	NHILGILGSPSQEDLNC			15	1809.88	BVD523-0P	0.001	1811.3	0	0.312472	0.009361	5.82044	0
MAPK1_RAT	236	252	NHILGILGSPSQEDLNC			15	1809.88	BVD523-0P	0.5	1813.88	2.27374e-13	2.88652	0.009361	5.85723	0
MAPK1_RAT	236	252	NHILGILGSPSQEDLNC			15	1809.88	BVD523-0P	1	1814.41	0	3.42338	0.009361	5.82097	0
MAPK1_RAT	236	252	NHILGILGSPSQEDLNC			15	1809.88	BVD523-0P	3	1814.7	0	3.70918	0.009361	5.85044	0
MAPK1_RAT	236	252	NHILGILGSPSQEDLNC			15	1809.88	BVD523-0P	8	1815.37	0	4.38115	0.009361	5.81678	0
MAPK1_RAT	236	252	NHILGILGSPSQEDLNC			15	1809.88	BVD523-0P	16	1815.26	0	4.27337	0.009361	5.85252	0
MAPK1_RAT	236	252	NHILGILGSPSQEDLNC			15	1809.88	BVD523-0P	30	1815.39	0	4.40038	0.009361	5.84519	0
MAPK1_RAT	236	252	NHILGILGSPSQEDLNC			15	1809.88	BVD523-0P	60	1816.54	0	5.55595	0.009361	5.85788	0
MAPK1_RAT	236	252	NHILGILGSPSQEDLNC			15	1809.88	BVD523-0P	90	1816.79	0	5.79922	0.009361	5.84163	0
MAPK1_RAT	236	252	NHILGILGSPSQEDLNC			15	1809.88	BVD523-0P	180	1817.08	2.27374e-13	6.08611	0.009361	5.84365	0
MAPK1_RAT	240	248	GILGSPSQE			7	887.447	BVD523-0P	0	887.893	0.005583	0	0	4.67236	0.007706
MAPK1_RAT	240	248	GILGSPSQE			7	887.447	BVD523-0P	0.001	888.176	0	0.28325	0.005583	4.73398	0
MAPK1_RAT	240	248	GILGSPSQE			7	887.447	BVD523-0P	0.5	889.712	0	1.81934	0.005583	4.76263	0
MAPK1_RAT	240	248	GILGSPSQE			7	887.447	BVD523-0P	1	889.905	0	2.01206	0.005583	4.73694	0
MAPK1_RAT	240	248	GILGSPSQE			7	887.447	BVD523-0P	3	890.001	0	2.10858	0.005583	4.76207	0
MAPK1_RAT	240	248	GILGSPSQE			7	887.447	BVD523-0P	8	890.278	0	2.38512	0.005583	4.7292	0
MAPK1_RAT	240	248	GILGSPSQE			7	887.447	BVD523-0P	16	890.335	0	2.4421	0.005583	4.75864	0
MAPK1_RAT	240	248	GILGSPSQE			7	887.447	BVD523-0P	30	890.357	0	2.46456	0.005583	4.75457	0
MAPK1_RAT	240	248	GILGSPSQE			7	887.447	BVD523-0P	60	890.929	0	3.03633	0.005583	4.76792	0
MAPK1_RAT	240	248	GILGSPSQE			7	887.447	BVD523-0P	90	891.062	0	3.16884	0.005583	4.75633	0
MAPK1_RAT	240	248	GILGSPSQE			7	887.447	BVD523-0P	180	891.166	0	3.27368	0.005583	4.75225	0
MAPK1_RAT	240	250	GILGSPSQEDL			9	1115.56	BVD523-0P	0	1116.15	0.001852	0	0	5.53501	0.007363
MAPK1_RAT	240	250	GILGSPSQEDL			9	1115.56	BVD523-0P	0.001	1116.54	0	0.388806	0.001852	5.58994	0
MAPK1_RAT	240	250	GILGSPSQEDL			9	1115.56	BVD523-0P	0.5	1118.1	0	1.94455	0.001852	5.62407	0
MAPK1_RAT	240	250	GILGSPSQEDL			9	1115.56	BVD523-0P	1	1118.48	0	2.32608	0.001852	5.59318	0
MAPK1_RAT	240	250	GILGSPSQEDL			9	1115.56	BVD523-0P	3	1118.77	0	2.61308	0.001852	5.61999	0
MAPK1_RAT	240	250	GILGSPSQEDL			9	1115.56	BVD523-0P	8	1119.22	0	3.06848	0.001852	5.58485	0
MAPK1_RAT	240	250	GILGSPSQEDL			9	1115.56	BVD523-0P	16	1119.25	0	3.09722	0.001852	5.62154	0
MAPK1_RAT	240	250	GILGSPSQEDL			9	1115.56	BVD523-0P	30	1119.35	0	3.1922	0.001852	5.61134	0
MAPK1_RAT	240	250	GILGSPSQEDL			9	1115.56	BVD523-0P	60	1119.95	0	3.79877	0.001852	5.62675	0
MAPK1_RAT	240	250	GILGSPSQEDL			9	1115.56	BVD523-0P	90	1120.04	0	3.88145	0.001852	5.61463	0
MAPK1_RAT	240	250	GILGSPSQEDL			9	1115.56	BVD523-0P	180	1120.12	0	3.96972	0.001852	5.61156	0
MAPK1_RAT	240	252	GILGSPSQEDLNC			11	1332.61	BVD523-0P	0	1333.46	0.00847	0	0	5.36779	0.007154
MAPK1_RAT	240	252	GILGSPSQEDLNC			11	1332.61	BVD523-0P	0.001	1333.79	0	0.327048	0.00847	5.41672	0
MAPK1_RAT	240	252	GILGSPSQEDLNC			11	1332.61	BVD523-0P	0.5	1336.3	0	2.83837	0.00847	5.45312	0
MAPK1_RAT	240	252	GILGSPSQEDLNC			11	1332.61	BVD523-0P	1	1336.82	0	3.35948	0.00847	5.41741	0
MAPK1_RAT	240	252	GILGSPSQEDLNC			11	1332.61	BVD523-0P	3	1337.01	0	3.54973	0.00847	5.45265	0
MAPK1_RAT	240	252	GILGSPSQEDLNC			11	1332.61	BVD523-0P	8	1337.61	0	4.15315	0.00847	5.41139	0
MAPK1_RAT	240	252	GILGSPSQEDLNC			11	1332.61	BVD523-0P	16	1337.52	0	4.05993	0.00847	5.4494	0
MAPK1_RAT	240	252	GILGSPSQEDLNC			11	1332.61	BVD523-0P	30	1337.63	0	4.16654	0.00847	5.44268	0
MAPK1_RAT	240	252	GILGSPSQEDLNC			11	1332.61	BVD523-0P	60	1338.3	0	4.8368	0.00847	5.45795	0
MAPK1_RAT	240	252	GILGSPSQEDLNC			11	1332.61	BVD523-0P	90	1338.4	2.27374e-13	4.9427	0.00847	5.43986	0
MAPK1_RAT	240	252	GILGSPSQEDLNC			11	1332.61	BVD523-0P	180	1338.22	0	4.76206	0.00847	5.4428	0
MAPK1_RAT	261	276	YLLSLPHKNKVPWNRL			13	1978.14	BVD523-0P	0	1979.32	0.003061	0	0	5.00122	0.006913
MAPK1_RAT	261	276	YLLSLPHKNKVPWNRL			13	1978.14	BVD523-0P	0.001	1979.54	0	0.221301	0.003061	5.10275	0
MAPK1_RAT	261	276	YLLSLPHKNKVPWNRL			13	1978.14	BVD523-0P	0.5	1981.8	2.27374e-13	2.47522	0.003061	5.1325	0
MAPK1_RAT	261	276	YLLSLPHKNKVPWNRL			13	1978.14	BVD523-0P	1	1982.59	0	3.27214	0.003061	5.1069	0
MAPK1_RAT	261	276	YLLSLPHKNKVPWNRL			13	1978.14	BVD523-0P	3	1983.13	0	3.80836	0.003061	5.14082	0
MAPK1_RAT	261	276	YLLSLPHKNKVPWNRL			13	1978.14	BVD523-0P	8	1983.94	0	4.61763	0.003061	5.09956	0
MAPK1_RAT	261	276	YLLSLPHKNKVPWNRL			13	1978.14	BVD523-0P	16	1984.03	0	4.70288	0.003061	5.12944	0
MAPK1_RAT	261	276	YLLSLPHKNKVPWNRL			13	1978.14	BVD523-0P	30	1983.88	0	4.55616	0.003061	5.12116	0
MAPK1_RAT	261	276	YLLSLPHKNKVPWNRL			13	1978.14	BVD523-0P	60	1985.03	0	5.70879	0.003061	5.13822	0
MAPK1_RAT	261	276	YLLSLPHKNKVPWNRL			13	1978.14	BVD523-0P	90	1985.02	0	5.70174	0.003061	5.12246	0
MAPK1_RAT	261	276	YLLSLPHKNKVPWNRL			13	1978.14	BVD523-0P	180	1984.85	2.27374e-13	5.53242	0.003061	5.12495	0
MAPK1_RAT	263	280	LSLPHKNKVPWNRLFPNA			14	2131.19	BVD523-0P	0	2132.52	0.001446	0	0	5.15474	0.007691
MAPK1_RAT	263	280	LSLPHKNKVPWNRLFPNA			14	2131.19	BVD523-0P	0.001	2132.77	0	0.250582	0.001446	5.25915	0
MAPK1_RAT	263	280	LSLPHKNKVPWNRLFPNA			14	2131.19	BVD523-0P	0.5	2135.77	0	3.24703	0.001446	5.29043	0
MAPK1_RAT	263	280	LSLPHKNKVPWNRLFPNA			14	2131.19	BVD523-0P	1	2136.53	0	4.00767	0.001446	5.26245	0
MAPK1_RAT	263	280	LSLPHKNKVPWNRLFPNA			14	2131.19	BVD523-0P	3	2136.83	0	4.30957	0.001446	5.30122	0
MAPK1_RAT	263	280	LSLPHKNKVPWNRLFPNA			14	2131.19	BVD523-0P	8	2137.56	0	5.03184	0.001446	5.25349	0
MAPK1_RAT	263	280	LSLPHKNKVPWNRLFPNA			14	2131.19	BVD523-0P	16	2137.55	0	5.02726	0.001446	5.28564	0
MAPK1_RAT	263	280	LSLPHKNKVPWNRLFPNA			14	2131.19	BVD523-0P	30	2137.44	0	4.91899	0.001446	5.27825	0
MAPK1_RAT	263	280	LSLPHKNKVPWNRLFPNA			14	2131.19	BVD523-0P	60	2138.82	0	6.29435	0.001446	5.29667	0
MAPK1_RAT	263	280	LSLPHKNKVPWNRLFPNA			14	2131.19	BVD523-0P	90	2138.88	0	6.35702	0.001446	5.28667	0
MAPK1_RAT	263	280	LSLPHKNKVPWNRLFPNA			14	2131.19	BVD523-0P	180	2138.85	0	6.32195	0.001446	5.28238	0
MAPK1_RAT	263	281	LSLPHKNKVPWNRLFPNAD			15	2246.22	BVD523-0P	0	2247.57	0.007735	0	0	5.11809	0.007494
MAPK1_RAT	263	281	LSLPHKNKVPWNRLFPNAD			15	2246.22	BVD523-0P	0.001	2247.91	0	0.342465	0.007735	5.21589	0
MAPK1_RAT	263	281	LSLPHKNKVPWNRLFPNAD			15	2246.22	BVD523-0P	0.5	2251.19	0	3.61892	0.007735	5.24422	0
MAPK1_RAT	263	281	LSLPHKNKVPWNRLFPNAD			15	2246.22	BVD523-0P	1	2252.08	0	4.5129	0.007735	5.21992	0
MAPK1_RAT	263	281	LSLPHKNKVPWNRLFPNAD			15	2246.22	BVD523-0P	3	2252.31	0	4.7404	0.007735	5.25197	0
MAPK1_RAT	263	281	LSLPHKNKVPWNRLFPNAD			15	2246.22	BVD523-0P	8	2253.08	0	5.51357	0.007735	5.21162	0
MAPK1_RAT	263	281	LSLPHKNKVPWNRLFPNAD			15	2246.22	BVD523-0P	16	2253.02	0	5.44945	0.007735	5.24131	0
MAPK1_RAT	263	281	LSLPHKNKVPWNRLFPNAD			15	2246.22	BVD523-0P	30	2252.92	0	5.35383	0.007735	5.23317	0
MAPK1_RAT	263	281	LSLPHKNKVPWNRLFPNAD			15	2246.22	BVD523-0P	60	2254.34	0	6.76893	0.007735	5.24996	0
MAPK1_RAT	263	281	LSLPHKNKVPWNRLFPNAD			15	2246.22	BVD523-0P	90	2254.32	0	6.75584	0.007735	5.24418	0
MAPK1_RAT	263	281	LSLPHKNKVPWNRLFPNAD			15	2246.22	BVD523-0P	180	2254.27	0	6.6988	0.007735	5.23874	0
MAPK1_RAT	263	284	LSLPHKNKVPWNRLFPNADSKA			18	2532.38	BVD523-0P	0	2533.89	0.000197	0	0	4.74187	0.00676
MAPK1_RAT	263	284	LSLPHKNKVPWNRLFPNADSKA			18	2532.38	BVD523-0P	0.001	2534.36	0	0.469081	0.000197	4.82313	0
MAPK1_RAT	263	284	LSLPHKNKVPWNRLFPNADSKA			18	2532.38	BVD523-0P	0.5	2538.1	0	4.20897	0.000197	4.84667	0
MAPK1_RAT	263	284	LSLPHKNKVPWNRLFPNADSKA			18	2532.38	BVD523-0P	1	2539.12	0	5.23861	0.000197	4.82621	0
MAPK1_RAT	263	284	LSLPHKNKVPWNRLFPNADSKA			18	2532.38	BVD523-0P	3	2539.21	0	5.32585	0.000197	4.85086	0
MAPK1_RAT	263	284	LSLPHKNKVPWNRLFPNADSKA			18	2532.38	BVD523-0P	8	2540.11	0	6.21926	0.000197	4.81539	0
MAPK1_RAT	263	284	LSLPHKNKVPWNRLFPNADSKA			18	2532.38	BVD523-0P	16	2539.84	0	5.95142	0.000197	4.84676	0
MAPK1_RAT	263	284	LSLPHKNKVPWNRLFPNADSKA			18	2532.38	BVD523-0P	30	2539.86	0	5.97596	0.000197	4.83862	0
MAPK1_RAT	263	284	LSLPHKNKVPWNRLFPNADSKA			18	2532.38	BVD523-0P	60	2541.37	0	7.48089	0.000197	4.85917	0
MAPK1_RAT	263	284	LSLPHKNKVPWNRLFPNADSKA			18	2532.38	BVD523-0P	90	2541.44	0	7.55307	0.000197	4.84774	0
MAPK1_RAT	263	284	LSLPHKNKVPWNRLFPNADSKA			18	2532.38	BVD523-0P	180	2541.35	0	7.46729	0.000197	4.84469	0
MAPK1_RAT	277	284	FPNADSKA			6	849.41	BVD523-0P	0	849.864	0.011711	0	0	3.4308	0.00542
MAPK1_RAT	277	284	FPNADSKA			6	849.41	BVD523-0P	0.001	850.258	0	0.394926	0.011711	3.49194	0
MAPK1_RAT	277	284	FPNADSKA			6	849.41	BVD523-0P	0.5	852.724	0	2.86069	0.011711	3.5113	0
MAPK1_RAT	277	284	FPNADSKA			6	849.41	BVD523-0P	1	853.027	0	3.16326	0.011711	3.4923	0
MAPK1_RAT	277	284	FPNADSKA			6	849.41	BVD523-0P	3	852.884	0	3.02074	0.011711	3.50742	0
MAPK1_RAT	277	284	FPNADSKA			6	849.41	BVD523-0P	8	852.971	0	3.10765	0.011711	3.48394	0
MAPK1_RAT	277	284	FPNADSKA			6	849.41	BVD523-0P	16	852.76	0	2.89606	0.011711	3.49605	0
MAPK1_RAT	277	284	FPNADSKA			6	849.41	BVD523-0P	30	852.987	0	3.12337	0.011711	3.49981	0
MAPK1_RAT	277	284	FPNADSKA			6	849.41	BVD523-0P	60	853.031	0	3.16774	0.011711	3.50855	0
MAPK1_RAT	277	284	FPNADSKA			6	849.41	BVD523-0P	90	853.045	0	3.18114	0.011711	3.50413	0
MAPK1_RAT	277	284	FPNADSKA			6	849.41	BVD523-0P	180	853.069	0	3.20525	0.011711	3.49799	0
MAPK1_RAT	288	303	LDKMLTFNPHKRIEVE			14	1970.05	BVD523-0P	0	1971.29	0.018428	0	0	4.46459	0.007442
MAPK1_RAT	288	303	LDKMLTFNPHKRIEVE			14	1970.05	BVD523-0P	0.001	1971.58	0	0.28753	0.018428	4.53413	0
MAPK1_RAT	288	303	LDKMLTFNPHKRIEVE			14	1970.05	BVD523-0P	0.5	1972.94	0	1.65175	0.018428	4.56478	0
MAPK1_RAT	288	303	LDKMLTFNPHKRIEVE			14	1970.05	BVD523-0P	1	1973.5	0	2.20911	0.018428	4.53696	0
MAPK1_RAT	288	303	LDKMLTFNPHKRIEVE			14	1970.05	BVD523-0P	3	1973.99	2.27374e-13	2.69875	0.018428	4.56238	0
MAPK1_RAT	288	303	LDKMLTFNPHKRIEVE			14	1970.05	BVD523-0P	8	1974.64	2.27374e-13	3.35126	0.018428	4.53149	0
MAPK1_RAT	288	303	LDKMLTFNPHKRIEVE			14	1970.05	BVD523-0P	16	1974.47	0	3.18024	0.018428	4.55577	0
MAPK1_RAT	288	303	LDKMLTFNPHKRIEVE			14	1970.05	BVD523-0P	30	1974.68	0	3.39155	0.018428	4.55201	0
MAPK1_RAT	288	303	LDKMLTFNPHKRIEVE			14	1970.05	BVD523-0P	60	1975.14	0	3.84404	0.018428	4.56668	0
MAPK1_RAT	288	303	LDKMLTFNPHKRIEVE			14	1970.05	BVD523-0P	90	1975.23	0	3.94034	0.018428	4.55507	0
MAPK1_RAT	288	303	LDKMLTFNPHKRIEVE			14	1970.05	BVD523-0P	180	1975.17	0	3.8732	0.018428	4.5518	0
MAPK1_RAT	288	304	LDKMLTFNPHKRIEVEQ			15	2098.11	BVD523-0P	0	2099.44	0.002546	0	0	4.36055	0.006723
MAPK1_RAT	288	304	LDKMLTFNPHKRIEVEQ			15	2098.11	BVD523-0P	0.001	2099.83	0	0.389088	0.002546	4.43003	0
MAPK1_RAT	288	304	LDKMLTFNPHKRIEVEQ			15	2098.11	BVD523-0P	0.5	2101.32	0	1.87814	0.002546	4.45886	0
MAPK1_RAT	288	304	LDKMLTFNPHKRIEVEQ			15	2098.11	BVD523-0P	1	2102.13	0	2.68416	0.002546	4.43282	0
MAPK1_RAT	288	304	LDKMLTFNPHKRIEVEQ			15	2098.11	BVD523-0P	3	2102.86	0	3.41791	0.002546	4.46044	0
MAPK1_RAT	288	304	LDKMLTFNPHKRIEVEQ			15	2098.11	BVD523-0P	8	2103.45	0	4.008	0.002546	4.42727	0
MAPK1_RAT	288	304	LDKMLTFNPHKRIEVEQ			15	2098.11	BVD523-0P	16	2103.28	0	3.84043	0.002546	4.45386	0
MAPK1_RAT	288	304	LDKMLTFNPHKRIEVEQ			15	2098.11	BVD523-0P	30	2103.5	0	4.05904	0.002546	4.45175	0
MAPK1_RAT	288	304	LDKMLTFNPHKRIEVEQ			15	2098.11	BVD523-0P	60	2104.02	0	4.57935	0.002546	4.46234	0
MAPK1_RAT	288	304	LDKMLTFNPHKRIEVEQ			15	2098.11	BVD523-0P	90	2104.16	0	4.722	0.002546	4.4543	0
MAPK1_RAT	288	304	LDKMLTFNPHKRIEVEQ			15	2098.11	BVD523-0P	180	2104.16	0	4.71418	0.002546	4.44642	0
MAPK1_RAT	288	305	LDKMLTFNPHKRIEVEQA			16	2169.15	BVD523-0P	0	2170.53	0.002669	0	0	4.41255	0.007018
MAPK1_RAT	288	305	LDKMLTFNPHKRIEVEQA			16	2169.15	BVD523-0P	0.001	2170.91	0	0.380458	0.002669	4.47372	0
MAPK1_RAT	288	305	LDKMLTFNPHKRIEVEQA			16	2169.15	BVD523-0P	0.5	2172.39	0	1.85703	0.002669	4.50318	0
MAPK1_RAT	288	305	LDKMLTFNPHKRIEVEQA			16	2169.15	BVD523-0P	1	2173.2	0	2.66948	0.002669	4.47876	0
MAPK1_RAT	288	305	LDKMLTFNPHKRIEVEQA			16	2169.15	BVD523-0P	3	2173.98	0	3.44508	0.002669	4.50463	0
MAPK1_RAT	288	305	LDKMLTFNPHKRIEVEQA			16	2169.15	BVD523-0P	8	2174.61	0	4.07549	0.002669	4.47177	0
MAPK1_RAT	288	305	LDKMLTFNPHKRIEVEQA			16	2169.15	BVD523-0P	16	2174.4	0	3.87103	0.002669	4.49679	0
MAPK1_RAT	288	305	LDKMLTFNPHKRIEVEQA			16	2169.15	BVD523-0P	30	2174.62	0	4.08473	0.002669	4.49276	0
MAPK1_RAT	288	305	LDKMLTFNPHKRIEVEQA			16	2169.15	BVD523-0P	60	2175.09	0	4.55829	0.002669	4.50912	0
MAPK1_RAT	288	305	LDKMLTFNPHKRIEVEQA			16	2169.15	BVD523-0P	90	2175.18	0	4.65042	0.002669	4.49357	0
MAPK1_RAT	288	305	LDKMLTFNPHKRIEVEQA			16	2169.15	BVD523-0P	180	2175.17	0	4.63951	0.002669	4.49075	0
MAPK1_RAT	292	305	LTFNPHKRIEVEQA			12	1681.9	BVD523-0P	0	1682.9	0.007141	0	0	4.05795	0.008873
MAPK1_RAT	292	305	LTFNPHKRIEVEQA			12	1681.9	BVD523-0P	0.001	1683.26	0	0.359411	0.007141	4.12234	0
MAPK1_RAT	292	305	LTFNPHKRIEVEQA			12	1681.9	BVD523-0P	0.5	1684.69	2.27374e-13	1.78587	0.007141	4.14335	0
MAPK1_RAT	292	305	LTFNPHKRIEVEQA			12	1681.9	BVD523-0P	1	1685.45	0	2.54552	0.007141	4.12467	0
MAPK1_RAT	292	305	LTFNPHKRIEVEQA			12	1681.9	BVD523-0P	3	1686.25	2.27374e-13	3.3469	0.007141	4.15215	0
MAPK1_RAT	292	305	LTFNPHKRIEVEQA			12	1681.9	BVD523-0P	8	1686.8	0	3.90113	0.007141	4.12175	0
MAPK1_RAT	292	305	LTFNPHKRIEVEQA			12	1681.9	BVD523-0P	16	1686.73	0	3.82617	0.007141	4.14442	0
MAPK1_RAT	292	305	LTFNPHKRIEVEQA			12	1681.9	BVD523-0P	30	1686.98	0	4.08037	0.007141	4.14004	0
MAPK1_RAT	292	305	LTFNPHKRIEVEQA			12	1681.9	BVD523-0P	60	1687.45	0	4.54516	0.007141	4.15382	0
MAPK1_RAT	292	305	LTFNPHKRIEVEQA			12	1681.9	BVD523-0P	90	1687.55	0	4.64734	0.007141	4.14397	0
MAPK1_RAT	292	305	LTFNPHKRIEVEQA			12	1681.9	BVD523-0P	180	1687.61	2.27374e-13	4.70682	0.007141	4.14068	0
MAPK1_RAT	292	313	LTFNPHKRIEVEQALAHPYLEQ			19	2633.38	BVD523-0P	0	2634.89	0.009899	0	0	4.8823	0.007318
MAPK1_RAT	292	313	LTFNPHKRIEVEQALAHPYLEQ			19	2633.38	BVD523-0P	0.001	2635.34	0	0.445774	0.009899	4.96262	0
MAPK1_RAT	292	313	LTFNPHKRIEVEQALAHPYLEQ			19	2633.38	BVD523-0P	0.5	2637.05	0	2.16267	0.009899	4.99194	0
MAPK1_RAT	292	313	LTFNPHKRIEVEQALAHPYLEQ			19	2633.38	BVD523-0P	1	2638.44	0	3.55091	0.009899	4.95869	0
MAPK1_RAT	292	313	LTFNPHKRIEVEQALAHPYLEQ			19	2633.38	BVD523-0P	3	2639.06	0	4.16853	0.009899	4.98343	0
MAPK1_RAT	292	313	LTFNPHKRIEVEQALAHPYLEQ			19	2633.38	BVD523-0P	8	2639.97	0	5.07435	0.009899	4.95025	0
MAPK1_RAT	292	313	LTFNPHKRIEVEQALAHPYLEQ			19	2633.38	BVD523-0P	16	2639.17	0	4.27335	0.009899	4.98517	0
MAPK1_RAT	292	313	LTFNPHKRIEVEQALAHPYLEQ			19	2633.38	BVD523-0P	30	2639.56	0	4.67229	0.009899	4.97638	0
MAPK1_RAT	292	313	LTFNPHKRIEVEQALAHPYLEQ			19	2633.38	BVD523-0P	60	2639.91	0	5.0159	0.009899	4.99505	0
MAPK1_RAT	292	313	LTFNPHKRIEVEQALAHPYLEQ			19	2633.38	BVD523-0P	90	2639.91	0	5.01723	0.009899	4.98021	0
MAPK1_RAT	292	313	LTFNPHKRIEVEQALAHPYLEQ			19	2633.38	BVD523-0P	180	2639.54	4.54747e-13	4.64634	0.009899	4.97901	0
MAPK1_RAT	304	313	QALAHPYLEQ			8	1169.59	BVD523-0P	0	1170.27	0.010771	0	0	4.37103	0.007705
MAPK1_RAT	304	313	QALAHPYLEQ			8	1169.59	BVD523-0P	0.001	1170.53	0	0.259768	0.010771	4.43356	0
MAPK1_RAT	304	313	QALAHPYLEQ			8	1169.59	BVD523-0P	0.5	1171.36	0	1.08268	0.010771	4.46113	0
MAPK1_RAT	304	313	QALAHPYLEQ			8	1169.59	BVD523-0P	1	1171.51	0	1.23108	0.010771	4.43624	0
MAPK1_RAT	304	313	QALAHPYLEQ			8	1169.59	BVD523-0P	3	1171.69	0	1.4146	0.010771	4.46287	0
MAPK1_RAT	304	313	QALAHPYLEQ			8	1169.59	BVD523-0P	8	1171.69	0	1.41989	0.010771	4.4314	0
MAPK1_RAT	304	313	QALAHPYLEQ			8	1169.59	BVD523-0P	16	1171.67	0	1.393	0.010771	4.45526	0
MAPK1_RAT	304	313	QALAHPYLEQ			8	1169.59	BVD523-0P	30	1171.76	0	1.48814	0.010771	4.4543	0
MAPK1_RAT	304	313	QALAHPYLEQ			8	1169.59	BVD523-0P	60	1171.8	0	1.523	0.010771	4.46669	0
MAPK1_RAT	304	313	QALAHPYLEQ			8	1169.59	BVD523-0P	90	1171.76	0	1.48961	0.010771	4.45869	0
MAPK1_RAT	304	313	QALAHPYLEQ			8	1169.59	BVD523-0P	180	1171.8	0	1.5249	0.010771	4.45211	0
MAPK1_RAT	305	313	ALAHPYLEQ			7	1041.54	BVD523-0P	0	1042.14	0.003305	0	0	4.32148	0.007225
MAPK1_RAT	305	313	ALAHPYLEQ			7	1041.54	BVD523-0P	0.001	1042.39	0	0.25113	0.003305	4.39055	0
MAPK1_RAT	305	313	ALAHPYLEQ			7	1041.54	BVD523-0P	0.5	1043.14	0	1.0028	0.003305	4.42014	0
MAPK1_RAT	305	313	ALAHPYLEQ			7	1041.54	BVD523-0P	1	1043.31	0	1.16761	0.003305	4.39766	0
MAPK1_RAT	305	313	ALAHPYLEQ			7	1041.54	BVD523-0P	3	1043.45	0	1.30391	0.003305	4.42217	0
MAPK1_RAT	305	313	ALAHPYLEQ			7	1041.54	BVD523-0P	8	1043.46	0	1.31882	0.003305	4.39063	0
MAPK1_RAT	305	313	ALAHPYLEQ			7	1041.54	BVD523-0P	16	1043.45	0	1.31006	0.003305	4.41393	0
MAPK1_RAT	305	313	ALAHPYLEQ			7	1041.54	BVD523-0P	30	1043.55	0	1.41193	0.003305	4.41017	0
MAPK1_RAT	305	313	ALAHPYLEQ			7	1041.54	BVD523-0P	60	1043.59	0	1.44397	0.003305	4.42725	0
MAPK1_RAT	305	313	ALAHPYLEQ			7	1041.54	BVD523-0P	90	1043.53	0	1.38688	0.003305	4.41179	0
MAPK1_RAT	305	313	ALAHPYLEQ			7	1041.54	BVD523-0P	180	1043.58	0	1.44227	0.003305	4.41029	0
MAPK1_RAT	306	313	LAHPYLEQ			6	970.499	BVD523-0P	0	971.073	0.010468	0	0	4.19176	0.007537
MAPK1_RAT	306	313	LAHPYLEQ			6	970.499	BVD523-0P	0.001	971.299	0	0.225963	0.010468	4.26635	0
MAPK1_RAT	306	313	LAHPYLEQ			6	970.499	BVD523-0P	0.5	972.034	0	0.960946	0.010468	4.29074	0
MAPK1_RAT	306	313	LAHPYLEQ			6	970.499	BVD523-0P	1	972.271	0	1.19795	0.010468	4.27262	0
MAPK1_RAT	306	313	LAHPYLEQ			6	970.499	BVD523-0P	3	972.406	0	1.33339	0.010468	4.29526	0
MAPK1_RAT	306	313	LAHPYLEQ			6	970.499	BVD523-0P	8	972.449	0	1.37642	0.010468	4.26393	0
MAPK1_RAT	306	313	LAHPYLEQ			6	970.499	BVD523-0P	16	972.36	0	1.28695	0.010468	4.28559	0
MAPK1_RAT	306	313	LAHPYLEQ			6	970.499	BVD523-0P	30	972.447	0	1.37489	0.010468	4.28408	0
MAPK1_RAT	306	313	LAHPYLEQ			6	970.499	BVD523-0P	60	972.468	0	1.39587	0.010468	4.29851	0
MAPK1_RAT	306	313	LAHPYLEQ			6	970.499	BVD523-0P	90	972.516	0	1.44319	0.010468	4.29047	0
MAPK1_RAT	306	313	LAHPYLEQ			6	970.499	BVD523-0P	180	972.476	0	1.40365	0.010468	4.28228	0
MAPK1_RAT	314	324	YYDPSDEPIAE			8	1298.54	BVD523-0P	0	1299.23	0.015782	0	0	4.74694	0.005722
MAPK1_RAT	314	324	YYDPSDEPIAE			8	1298.54	BVD523-0P	0.001	1299.6	0	0.368022	0.015782	4.80405	0
MAPK1_RAT	314	324	YYDPSDEPIAE			8	1298.54	BVD523-0P	0.5	1302.42	0	3.18513	0.015782	4.82789	0
MAPK1_RAT	314	324	YYDPSDEPIAE			8	1298.54	BVD523-0P	1	1303.06	0	3.8232	0.015782	4.80491	0
MAPK1_RAT	314	324	YYDPSDEPIAE			8	1298.54	BVD523-0P	3	1303	0	3.77077	0.015782	4.82624	0
MAPK1_RAT	314	324	YYDPSDEPIAE			8	1298.54	BVD523-0P	8	1303.16	0	3.92463	0.015782	4.798	0
MAPK1_RAT	314	324	YYDPSDEPIAE			8	1298.54	BVD523-0P	16	1302.8	0	3.56676	0.015782	4.82195	0
MAPK1_RAT	314	324	YYDPSDEPIAE			8	1298.54	BVD523-0P	30	1302.98	0	3.74606	0.015782	4.81765	0
MAPK1_RAT	314	324	YYDPSDEPIAE			8	1298.54	BVD523-0P	60	1303	0	3.76533	0.015782	4.83403	0
MAPK1_RAT	314	324	YYDPSDEPIAE			8	1298.54	BVD523-0P	90	1303.01	0	3.77367	0.015782	4.81831	0
MAPK1_RAT	314	324	YYDPSDEPIAE			8	1298.54	BVD523-0P	180	1302.83	0	3.59449	0.015782	4.81728	0
MAPK1_RAT	325	332	APFKFDME			6	984.449	BVD523-0P	0	985.097	0.009243	0	0	5.55336	0.008435
MAPK1_RAT	325	332	APFKFDME			6	984.449	BVD523-0P	0.001	985.289	0	0.192124	0.009243	5.61943	0
MAPK1_RAT	325	332	APFKFDME			6	984.449	BVD523-0P	0.5	988.079	0	2.98163	0.009243	5.65444	0
MAPK1_RAT	325	332	APFKFDME			6	984.449	BVD523-0P	1	988.329	0	3.23142	0.009243	5.62564	0
MAPK1_RAT	325	332	APFKFDME			6	984.449	BVD523-0P	3	988.125	0	3.02805	0.009243	5.64345	0
MAPK1_RAT	325	332	APFKFDME			6	984.449	BVD523-0P	8	988.314	0	3.21719	0.009243	5.61593	0
MAPK1_RAT	325	332	APFKFDME			6	984.449	BVD523-0P	16	988.082	0	2.98498	0.009243	5.65015	0
MAPK1_RAT	325	332	APFKFDME			6	984.449	BVD523-0P	30	988.198	1.13687e-13	3.10022	0.009243	5.64328	0
MAPK1_RAT	325	332	APFKFDME			6	984.449	BVD523-0P	60	988.205	0	3.10768	0.009243	5.65974	0
MAPK1_RAT	325	332	APFKFDME			6	984.449	BVD523-0P	90	988.2	1.13687e-13	3.10277	0.009243	5.64523	0
MAPK1_RAT	325	332	APFKFDME			6	984.449	BVD523-0P	180	988.106	0	3.00861	0.009243	5.64371	0
MAPK1_RAT	325	333	APFKFDMEL			7	1097.53	BVD523-0P	0	1098.25	0.001387	0	0	6.3817	0.006891
MAPK1_RAT	325	333	APFKFDMEL			7	1097.53	BVD523-0P	0.001	1098.51	0	0.261968	0.001387	6.43161	0
MAPK1_RAT	325	333	APFKFDMEL			7	1097.53	BVD523-0P	0.5	1102.27	0	4.01436	0.001387	6.47847	0
MAPK1_RAT	325	333	APFKFDMEL			7	1097.53	BVD523-0P	1	1102.62	0	4.36789	0.001387	6.43401	0
MAPK1_RAT	325	333	APFKFDMEL			7	1097.53	BVD523-0P	3	1102.4	0	4.15122	0.001387	6.46935	0
MAPK1_RAT	325	333	APFKFDMEL			7	1097.53	BVD523-0P	8	1102.6	0	4.3437	0.001387	6.43065	0
MAPK1_RAT	325	333	APFKFDMEL			7	1097.53	BVD523-0P	16	1102.2	0	3.94336	0.001387	6.47052	0
MAPK1_RAT	325	333	APFKFDMEL			7	1097.53	BVD523-0P	30	1102.4	0	4.15229	0.001387	6.45797	0
MAPK1_RAT	325	333	APFKFDMEL			7	1097.53	BVD523-0P	60	1102.4	0	4.14689	0.001387	6.47939	0
MAPK1_RAT	325	333	APFKFDMEL			7	1097.53	BVD523-0P	90	1102.33	0	4.08291	0.001387	6.46056	0
MAPK1_RAT	325	333	APFKFDMEL			7	1097.53	BVD523-0P	180	1102.11	0	3.86141	0.001387	6.46329	0
MAPK1_RAT	333	343	LDDLPKEKLKE			9	1327.75	BVD523-0P	0	1328.51	0.010299	0	0	3.6281	0.006669
MAPK1_RAT	333	343	LDDLPKEKLKE			9	1327.75	BVD523-0P	0.001	1328.75	2.27374e-13	0.236239	0.010299	3.68102	0
MAPK1_RAT	333	343	LDDLPKEKLKE			9	1327.75	BVD523-0P	0.5	1330.61	0	2.09681	0.010299	3.70537	0
MAPK1_RAT	333	343	LDDLPKEKLKE			9	1327.75	BVD523-0P	1	1330.92	0	2.40952	0.010299	3.68146	0
MAPK1_RAT	333	343	LDDLPKEKLKE			9	1327.75	BVD523-0P	3	1331.3	2.27374e-13	2.78348	0.010299	3.70074	0
MAPK1_RAT	333	343	LDDLPKEKLKE			9	1327.75	BVD523-0P	8	1331.61	2.27374e-13	3.09983	0.010299	3.67426	0
MAPK1_RAT	333	343	LDDLPKEKLKE			9	1327.75	BVD523-0P	16	1331.65	0	3.13674	0.010299	3.6944	0
MAPK1_RAT	333	343	LDDLPKEKLKE			9	1327.75	BVD523-0P	30	1331.71	0	3.20202	0.010299	3.69254	0
MAPK1_RAT	333	343	LDDLPKEKLKE			9	1327.75	BVD523-0P	60	1332.39	0	3.88045	0.010299	3.70826	0
MAPK1_RAT	333	343	LDDLPKEKLKE			9	1327.75	BVD523-0P	90	1332.54	0	4.02317	0.010299	3.69381	0
MAPK1_RAT	333	343	LDDLPKEKLKE			9	1327.75	BVD523-0P	180	1332.64	0	4.12945	0.010299	3.69262	0
MAPK1_RAT	334	343	DDLPKEKLKE			8	1214.66	BVD523-0P	0	1215.32	0.00216	0	0	3.31567	0.00626
MAPK1_RAT	334	343	DDLPKEKLKE			8	1214.66	BVD523-0P	0.001	1215.6	0	0.288118	0.00216	3.37268	0
MAPK1_RAT	334	343	DDLPKEKLKE			8	1214.66	BVD523-0P	0.5	1217.57	0	2.25006	0.00216	3.39215	0
MAPK1_RAT	334	343	DDLPKEKLKE			8	1214.66	BVD523-0P	1	1217.87	0	2.55682	0.00216	3.37266	0
MAPK1_RAT	334	343	DDLPKEKLKE			8	1214.66	BVD523-0P	3	1218.28	0	2.96352	0.00216	3.39024	0
MAPK1_RAT	334	343	DDLPKEKLKE			8	1214.66	BVD523-0P	8	1218.61	0	3.2987	0.00216	3.36557	0
MAPK1_RAT	334	343	DDLPKEKLKE			8	1214.66	BVD523-0P	16	1218.66	0	3.34122	0.00216	3.37976	0
MAPK1_RAT	334	343	DDLPKEKLKE			8	1214.66	BVD523-0P	30	1218.7	0	3.38089	0.00216	3.37935	0
MAPK1_RAT	334	343	DDLPKEKLKE			8	1214.66	BVD523-0P	60	1219.46	0	4.1464	0.00216	3.39696	0
MAPK1_RAT	334	343	DDLPKEKLKE			8	1214.66	BVD523-0P	90	1219.58	0	4.26134	0.00216	3.38054	0
MAPK1_RAT	334	343	DDLPKEKLKE			8	1214.66	BVD523-0P	180	1219.75	0	4.43025	0.00216	3.37563	0
MAPK1_RAT	334	346	DDLPKEKLKELIF			11	1587.9	BVD523-0P	0	1588.87	0.01242	0	0	5.56286	0.00876
MAPK1_RAT	334	346	DDLPKEKLKELIF			11	1587.9	BVD523-0P	0.001	1589.1	0	0.235721	0.01242	5.63252	0
MAPK1_RAT	334	346	DDLPKEKLKELIF			11	1587.9	BVD523-0P	0.5	1590.76	0	1.89702	0.01242	5.66488	0
MAPK1_RAT	334	346	DDLPKEKLKELIF			11	1587.9	BVD523-0P	1	1591.12	0	2.25131	0.01242	5.63257	0
MAPK1_RAT	334	346	DDLPKEKLKELIF			11	1587.9	BVD523-0P	3	1591.31	0	2.44082	0.01242	5.65639	0
MAPK1_RAT	334	346	DDLPKEKLKELIF			11	1587.9	BVD523-0P	8	1591.81	0	2.94656	0.01242	5.62232	0
MAPK1_RAT	334	346	DDLPKEKLKELIF			11	1587.9	BVD523-0P	16	1591.72	0	2.85305	0.01242	5.661	0
MAPK1_RAT	334	346	DDLPKEKLKELIF			11	1587.9	BVD523-0P	30	1591.78	0	2.90835	0.01242	5.65339	0
MAPK1_RAT	334	346	DDLPKEKLKELIF			11	1587.9	BVD523-0P	60	1592.5	0	3.63138	0.01242	5.66852	0
MAPK1_RAT	334	346	DDLPKEKLKELIF			11	1587.9	BVD523-0P	90	1592.66	0	3.79775	0.01242	5.65185	0
MAPK1_RAT	334	346	DDLPKEKLKELIF			11	1587.9	BVD523-0P	180	1592.64	0	3.77438	0.01242	5.65137	0
MAPK1_RAT	337	343	PKEKLKE			5	871.525	BVD523-0P	0	872.014	0.003572	0	0	3.31784	0.006318
MAPK1_RAT	337	343	PKEKLKE			5	871.525	BVD523-0P	0.001	872.206	0	0.191156	0.003572	3.37178	0
MAPK1_RAT	337	343	PKEKLKE			5	871.525	BVD523-0P	0.5	873.66	1.13687e-13	1.64592	0.003572	3.39125	0
MAPK1_RAT	337	343	PKEKLKE			5	871.525	BVD523-0P	1	873.927	0	1.91231	0.003572	3.37279	0
MAPK1_RAT	337	343	PKEKLKE			5	871.525	BVD523-0P	3	874.188	0	2.17373	0.003572	3.39066	0
MAPK1_RAT	337	343	PKEKLKE			5	871.525	BVD523-0P	8	874.429	0	2.41462	0.003572	3.36538	0
MAPK1_RAT	337	343	PKEKLKE			5	871.525	BVD523-0P	16	874.531	0	2.51705	0.003572	3.37868	0
MAPK1_RAT	337	343	PKEKLKE			5	871.525	BVD523-0P	30	874.508	0	2.49358	0.003572	3.37791	0
MAPK1_RAT	337	343	PKEKLKE			5	871.525	BVD523-0P	60	875.14	0	3.12556	0.003572	3.39598	0
MAPK1_RAT	337	343	PKEKLKE			5	871.525	BVD523-0P	90	875.229	0	3.21463	0.003572	3.37893	0
MAPK1_RAT	337	343	PKEKLKE			5	871.525	BVD523-0P	180	875.325	0	3.31101	0.003572	3.37478	0
MAPK1_RAT	347	358	EETARFQPGYRS			10	1440.69	BVD523-0P	0	1441.46	0.010109	0	0	3.69042	0.005998
MAPK1_RAT	347	358	EETARFQPGYRS			10	1440.69	BVD523-0P	0.001	1441.94	0	0.47723	0.010109	3.74702	0
MAPK1_RAT	347	358	EETARFQPGYRS			10	1440.69	BVD523-0P	0.5	1446.4	0	4.93086	0.010109	3.76956	0
MAPK1_RAT	347	358	EETARFQPGYRS			10	1440.69	BVD523-0P	1	1446.91	0	5.44776	0.010109	3.74696	0
MAPK1_RAT	347	358	EETARFQPGYRS			10	1440.69	BVD523-0P	3	1447.03	0	5.57005	0.010109	3.7631	0
MAPK1_RAT	347	358	EETARFQPGYRS			10	1440.69	BVD523-0P	8	1447.37	0	5.9038	0.010109	3.7399	0
MAPK1_RAT	347	358	EETARFQPGYRS			10	1440.69	BVD523-0P	16	1447	0	5.5309	0.010109	3.75853	0
MAPK1_RAT	347	358	EETARFQPGYRS			10	1440.69	BVD523-0P	30	1447.27	0	5.80645	0.010109	3.75726	0
MAPK1_RAT	347	358	EETARFQPGYRS			10	1440.69	BVD523-0P	60	1447.48	0	6.01844	0.010109	3.76852	0
MAPK1_RAT	347	358	EETARFQPGYRS			10	1440.69	BVD523-0P	90	1447.46	0	5.99029	0.010109	3.76035	0
MAPK1_RAT	347	358	EETARFQPGYRS			10	1440.69	BVD523-0P	180	1447.35	0	5.88621	0.010109	3.75362	0
MAPK1_RAT	349	358	TARFQPGYRS			8	1182.6	BVD523-0P	0	1183.28	0.006088	0	0	3.47134	0.006688
MAPK1_RAT	349	358	TARFQPGYRS			8	1182.6	BVD523-0P	0.001	1183.66	0	0.378499	0.006088	3.53974	0
MAPK1_RAT	349	358	TARFQPGYRS			8	1182.6	BVD523-0P	0.5	1188	0	4.7185	0.006088	3.56496	0
MAPK1_RAT	349	358	TARFQPGYRS			8	1182.6	BVD523-0P	1	1188.43	0	5.14587	0.006088	3.5424	0
MAPK1_RAT	349	358	TARFQPGYRS			8	1182.6	BVD523-0P	3	1188.33	0	5.04262	0.006088	3.55809	0
MAPK1_RAT	349	358	TARFQPGYRS			8	1182.6	BVD523-0P	8	1188.36	0	5.07643	0.006088	3.53653	0
MAPK1_RAT	349	358	TARFQPGYRS			8	1182.6	BVD523-0P	16	1188.03	0	4.74082	0.006088	3.55085	0
MAPK1_RAT	349	358	TARFQPGYRS			8	1182.6	BVD523-0P	30	1188.2	0	4.915	0.006088	3.55087	0
MAPK1_RAT	349	358	TARFQPGYRS			8	1182.6	BVD523-0P	60	1188.31	0	5.02869	0.006088	3.56688	0
MAPK1_RAT	349	358	TARFQPGYRS			8	1182.6	BVD523-0P	90	1188.25	0	4.96068	0.006088	3.55567	0
MAPK1_RAT	349	358	TARFQPGYRS			8	1182.6	BVD523-0P	180	1188.1	0	4.81425	0.006088	3.5507	0
MAPK1_RAT	350	358	ARFQPGYRS			7	1081.55	BVD523-0P	0	1082.2	0.015001	0	0	3.41151	0.005507
MAPK1_RAT	350	358	ARFQPGYRS			7	1081.55	BVD523-0P	0.001	1082.59	0	0.388361	0.015001	3.47398	0
MAPK1_RAT	350	358	ARFQPGYRS			7	1081.55	BVD523-0P	0.5	1086.3	0	4.104	0.015001	3.49369	0
MAPK1_RAT	350	358	ARFQPGYRS			7	1081.55	BVD523-0P	1	1086.63	0	4.43645	0.015001	3.47322	0
MAPK1_RAT	350	358	ARFQPGYRS			7	1081.55	BVD523-0P	3	1086.51	0	4.3172	0.015001	3.48772	0
MAPK1_RAT	350	358	ARFQPGYRS			7	1081.55	BVD523-0P	8	1086.62	0	4.42324	0.015001	3.4666	0
MAPK1_RAT	350	358	ARFQPGYRS			7	1081.55	BVD523-0P	16	1086.35	0	4.15387	0.015001	3.47905	0
MAPK1_RAT	350	358	ARFQPGYRS			7	1081.55	BVD523-0P	30	1086.52	0	4.31942	0.015001	3.48221	0
MAPK1_RAT	350	358	ARFQPGYRS			7	1081.55	BVD523-0P	60	1086.59	0	4.39202	0.015001	3.49368	0
MAPK1_RAT	350	358	ARFQPGYRS			7	1081.55	BVD523-0P	90	1086.54	0	4.34569	0.015001	3.48456	0
MAPK1_RAT	350	358	ARFQPGYRS			7	1081.55	BVD523-0P	180	1086.46	0	4.26346	0.015001	3.47766	0

## Sheet: BVD523-2P
Protein	Start	End	Sequence	Modification	Fragment	MaxUptake	MHP	State	Exposure	Center	Center SD	Uptake	Uptake SD	RT	RT SD
MAPK1_RAT	2	11	AAAAAAGPEM			8	859.398	BVD523-2P	0	859.876	0.007034	0	0	4.05649	0.00364
MAPK1_RAT	2	11	AAAAAAGPEM			8	859.398	BVD523-2P	0.001	860.384	0	0.507878	0.007034	4.1111	0
MAPK1_RAT	2	11	AAAAAAGPEM			8	859.398	BVD523-2P	0.5	864.582	0	4.70597	0.007034	4.11166	0
MAPK1_RAT	2	11	AAAAAAGPEM			8	859.398	BVD523-2P	1	864.599	0	4.72289	0.007034	4.1333	0
MAPK1_RAT	2	11	AAAAAAGPEM			8	859.398	BVD523-2P	3	864.45	0	4.57399	0.007034	4.11676	0
MAPK1_RAT	2	11	AAAAAAGPEM			8	859.398	BVD523-2P	8	864.536	0	4.65921	0.007034	4.13256	0
MAPK1_RAT	2	11	AAAAAAGPEM			8	859.398	BVD523-2P	16	864.726	0	4.8494	0.007034	4.11603	0
MAPK1_RAT	2	11	AAAAAAGPEM			8	859.398	BVD523-2P	30	864.629	0	4.75242	0.007034	4.13187	0
MAPK1_RAT	2	11	AAAAAAGPEM			8	859.398	BVD523-2P	60	864.673	0	4.79647	0.007034	4.10666	0
MAPK1_RAT	2	11	AAAAAAGPEM			8	859.398	BVD523-2P	90	864.588	0	4.71131	0.007034	4.13769	0
MAPK1_RAT	2	11	AAAAAAGPEM			8	859.398	BVD523-2P	180	864.771	0	4.89503	0.007034	4.11506	0
MAPK1_RAT	2	17	AAAAAAGPEMVRGQVF			14	1545.78	BVD523-2P	0	1546.73	0.001011	0	0	5.15541	0.002759
MAPK1_RAT	2	17	AAAAAAGPEMVRGQVF			14	1545.78	BVD523-2P	0.001	1547.23	0	0.497934	0.001011	5.21651	0
MAPK1_RAT	2	17	AAAAAAGPEMVRGQVF			14	1545.78	BVD523-2P	0.5	1554.32	0	7.58893	0.001011	5.21526	0
MAPK1_RAT	2	17	AAAAAAGPEMVRGQVF			14	1545.78	BVD523-2P	1	1554.78	0	8.05433	0.001011	5.23888	0
MAPK1_RAT	2	17	AAAAAAGPEMVRGQVF			14	1545.78	BVD523-2P	3	1555.19	0	8.45644	0.001011	5.21707	0
MAPK1_RAT	2	17	AAAAAAGPEMVRGQVF			14	1545.78	BVD523-2P	8	1555.1	0	8.36838	0.001011	5.23885	0
MAPK1_RAT	2	17	AAAAAAGPEMVRGQVF			14	1545.78	BVD523-2P	16	1555.65	0	8.91859	0.001011	5.21402	0
MAPK1_RAT	2	17	AAAAAAGPEMVRGQVF			14	1545.78	BVD523-2P	30	1555.43	0	8.69987	0.001011	5.2423	0
MAPK1_RAT	2	17	AAAAAAGPEMVRGQVF			14	1545.78	BVD523-2P	60	1555.54	0	8.81219	0.001011	5.20552	0
MAPK1_RAT	2	17	AAAAAAGPEMVRGQVF			14	1545.78	BVD523-2P	90	1555.1	0	8.36758	0.001011	5.25086	0
MAPK1_RAT	2	17	AAAAAAGPEMVRGQVF			14	1545.78	BVD523-2P	180	1555.67	0	8.94184	0.001011	5.21408	0
MAPK1_RAT	12	26	VRGQVFDVGPRYTNL			13	1720.91	BVD523-2P	0	1721.93	0.001056	0	0	5.09145	0.002544
MAPK1_RAT	12	26	VRGQVFDVGPRYTNL			13	1720.91	BVD523-2P	0.001	1722.26	2.27374e-13	0.327962	0.001056	5.15872	0
MAPK1_RAT	12	26	VRGQVFDVGPRYTNL			13	1720.91	BVD523-2P	0.5	1725.99	0	4.05849	0.001056	5.15432	0
MAPK1_RAT	12	26	VRGQVFDVGPRYTNL			13	1720.91	BVD523-2P	1	1726.53	2.27374e-13	4.59609	0.001056	5.18134	0
MAPK1_RAT	12	26	VRGQVFDVGPRYTNL			13	1720.91	BVD523-2P	3	1727.13	0	5.19796	0.001056	5.16374	0
MAPK1_RAT	12	26	VRGQVFDVGPRYTNL			13	1720.91	BVD523-2P	8	1727.43	2.27374e-13	5.49921	0.001056	5.18535	0
MAPK1_RAT	12	26	VRGQVFDVGPRYTNL			13	1720.91	BVD523-2P	16	1727.88	0	5.95268	0.001056	5.1592	0
MAPK1_RAT	12	26	VRGQVFDVGPRYTNL			13	1720.91	BVD523-2P	30	1727.59	0	5.66374	0.001056	5.18511	0
MAPK1_RAT	12	26	VRGQVFDVGPRYTNL			13	1720.91	BVD523-2P	60	1727.82	0	5.88682	0.001056	5.15043	0
MAPK1_RAT	12	26	VRGQVFDVGPRYTNL			13	1720.91	BVD523-2P	90	1727.53	0	5.60201	0.001056	5.19122	0
MAPK1_RAT	12	26	VRGQVFDVGPRYTNL			13	1720.91	BVD523-2P	180	1727.91	0	5.98345	0.001056	5.15653	0
MAPK1_RAT	18	26	DVGPRYTNL			7	1034.53	BVD523-2P	0	1035.06	0.002312	0	0	4.63533	0.003245
MAPK1_RAT	18	26	DVGPRYTNL			7	1034.53	BVD523-2P	0.001	1035.31	0	0.252025	0.002312	4.69754	0
MAPK1_RAT	18	26	DVGPRYTNL			7	1034.53	BVD523-2P	0.5	1037.09	0	2.02858	0.002312	4.70468	0
MAPK1_RAT	18	26	DVGPRYTNL			7	1034.53	BVD523-2P	1	1037.28	0	2.22141	0.002312	4.72294	0
MAPK1_RAT	18	26	DVGPRYTNL			7	1034.53	BVD523-2P	3	1037.47	0	2.4105	0.002312	4.70502	0
MAPK1_RAT	18	26	DVGPRYTNL			7	1034.53	BVD523-2P	8	1037.71	0	2.64793	0.002312	4.72383	0
MAPK1_RAT	18	26	DVGPRYTNL			7	1034.53	BVD523-2P	16	1037.83	0	2.7709	0.002312	4.70207	0
MAPK1_RAT	18	26	DVGPRYTNL			7	1034.53	BVD523-2P	30	1037.79	0	2.72932	0.002312	4.72519	0
MAPK1_RAT	18	26	DVGPRYTNL			7	1034.53	BVD523-2P	60	1037.81	0	2.74599	0.002312	4.69367	0
MAPK1_RAT	18	26	DVGPRYTNL			7	1034.53	BVD523-2P	90	1037.78	0	2.72274	0.002312	4.73412	0
MAPK1_RAT	18	26	DVGPRYTNL			7	1034.53	BVD523-2P	180	1037.86	0	2.79874	0.002312	4.70537	0
MAPK1_RAT	27	33	SYIGEGA			6	696.32	BVD523-2P	0	696.676	0.000116	0	0	4.29749	0.003821
MAPK1_RAT	27	33	SYIGEGA			6	696.32	BVD523-2P	0.001	696.978	0	0.302097	0.000116	4.36403	0
MAPK1_RAT	27	33	SYIGEGA			6	696.32	BVD523-2P	0.5	697.849	0	1.1732	0.000116	4.36458	0
MAPK1_RAT	27	33	SYIGEGA			6	696.32	BVD523-2P	1	697.885	0	1.20886	0.000116	4.38652	0
MAPK1_RAT	27	33	SYIGEGA			6	696.32	BVD523-2P	3	697.882	0	1.20601	0.000116	4.37101	0
MAPK1_RAT	27	33	SYIGEGA			6	696.32	BVD523-2P	8	698.048	0	1.37158	0.000116	4.38711	0
MAPK1_RAT	27	33	SYIGEGA			6	696.32	BVD523-2P	16	698.216	0	1.53963	0.000116	4.36961	0
MAPK1_RAT	27	33	SYIGEGA			6	696.32	BVD523-2P	30	698.339	0	1.66236	0.000116	4.3847	0
MAPK1_RAT	27	33	SYIGEGA			6	696.32	BVD523-2P	60	698.573	0	1.8964	0.000116	4.35997	0
MAPK1_RAT	27	33	SYIGEGA			6	696.32	BVD523-2P	90	698.679	0	2.00308	0.000116	4.40024	0
MAPK1_RAT	27	33	SYIGEGA			6	696.32	BVD523-2P	180	698.97	0	2.29403	0.000116	4.3702	0
MAPK1_RAT	27	34	SYIGEGAY			7	859.383	BVD523-2P	0	859.789	0.001125	0	0	5.02233	0.002578
MAPK1_RAT	27	34	SYIGEGAY			7	859.383	BVD523-2P	0.001	860.115	0	0.325944	0.001125	5.08583	0
MAPK1_RAT	27	34	SYIGEGAY			7	859.383	BVD523-2P	0.5	861.183	0	1.39321	0.001125	5.0889	0
MAPK1_RAT	27	34	SYIGEGAY			7	859.383	BVD523-2P	1	861.35	0	1.56066	0.001125	5.11493	0
MAPK1_RAT	27	34	SYIGEGAY			7	859.383	BVD523-2P	3	861.584	0	1.79435	0.001125	5.09484	0
MAPK1_RAT	27	34	SYIGEGAY			7	859.383	BVD523-2P	8	861.869	0	2.07923	0.001125	5.1145	0
MAPK1_RAT	27	34	SYIGEGAY			7	859.383	BVD523-2P	16	862.017	0	2.22792	0.001125	5.09258	0
MAPK1_RAT	27	34	SYIGEGAY			7	859.383	BVD523-2P	30	862.151	0	2.36201	0.001125	5.11587	0
MAPK1_RAT	27	34	SYIGEGAY			7	859.383	BVD523-2P	60	862.365	0	2.57604	0.001125	5.08225	0
MAPK1_RAT	27	34	SYIGEGAY			7	859.383	BVD523-2P	90	862.505	0	2.71521	0.001125	5.12404	0
MAPK1_RAT	27	34	SYIGEGAY			7	859.383	BVD523-2P	180	862.783	0	2.99358	0.001125	5.08896	0
MAPK1_RAT	27	36	SYIGEGAYGM			9	1047.45	BVD523-2P	0	1048.09	0.010705	0	0	5.6082	0.002595
MAPK1_RAT	27	36	SYIGEGAYGM			9	1047.45	BVD523-2P	0.001	1048.53	0	0.444451	0.010705	5.67092	0
MAPK1_RAT	27	36	SYIGEGAYGM			9	1047.45	BVD523-2P	0.5	1049.97	0	1.88568	0.010705	5.67997	0
MAPK1_RAT	27	36	SYIGEGAYGM			9	1047.45	BVD523-2P	1	1050.32	0	2.23658	0.010705	5.70567	0
MAPK1_RAT	27	36	SYIGEGAYGM			9	1047.45	BVD523-2P	3	1050.62	0	2.53351	0.010705	5.68003	0
MAPK1_RAT	27	36	SYIGEGAYGM			9	1047.45	BVD523-2P	8	1050.98	0	2.89152	0.010705	5.70479	0
MAPK1_RAT	27	36	SYIGEGAYGM			9	1047.45	BVD523-2P	16	1051.15	0	3.06136	0.010705	5.67894	0
MAPK1_RAT	27	36	SYIGEGAYGM			9	1047.45	BVD523-2P	30	1051.2	0	3.11053	0.010705	5.70659	0
MAPK1_RAT	27	36	SYIGEGAYGM			9	1047.45	BVD523-2P	60	1051.44	0	3.35347	0.010705	5.67234	0
MAPK1_RAT	27	36	SYIGEGAYGM			9	1047.45	BVD523-2P	90	1051.56	0	3.47072	0.010705	5.71431	0
MAPK1_RAT	27	36	SYIGEGAYGM			9	1047.45	BVD523-2P	180	1051.95	0	3.85977	0.010705	5.61225	0
MAPK1_RAT	27	38	SYIGEGAYGMVC			11	1249.52	BVD523-2P	0	1250.36	0.001313	0	0	6.13973	0.000243
MAPK1_RAT	27	38	SYIGEGAYGMVC			11	1249.52	BVD523-2P	0.001	1250.92	0	0.565144	0.001313	6.19494	0
MAPK1_RAT	27	38	SYIGEGAYGMVC			11	1249.52	BVD523-2P	0.5	1252.44	0	2.07862	0.001313	6.19909	0
MAPK1_RAT	27	38	SYIGEGAYGMVC			11	1249.52	BVD523-2P	1	1252.77	0	2.40946	0.001313	6.22581	0
MAPK1_RAT	27	38	SYIGEGAYGMVC			11	1249.52	BVD523-2P	3	1253.08	0	2.72378	0.001313	6.20036	0
MAPK1_RAT	27	38	SYIGEGAYGMVC			11	1249.52	BVD523-2P	8	1253.35	0	2.99618	0.001313	6.22442	0
MAPK1_RAT	27	38	SYIGEGAYGMVC			11	1249.52	BVD523-2P	16	1253.66	0	3.29767	0.001313	6.19475	0
MAPK1_RAT	27	38	SYIGEGAYGMVC			11	1249.52	BVD523-2P	30	1253.48	0	3.12233	0.001313	6.22836	0
MAPK1_RAT	27	38	SYIGEGAYGMVC			11	1249.52	BVD523-2P	60	1253.87	0	3.50791	0.001313	6.19211	0
MAPK1_RAT	27	38	SYIGEGAYGMVC			11	1249.52	BVD523-2P	90	1254.02	0	3.66097	0.001313	6.23521	0
MAPK1_RAT	27	38	SYIGEGAYGMVC			11	1249.52	BVD523-2P	180	1254.26	0	3.89892	0.001313	6.00922	0
MAPK1_RAT	29	40	IGEGAYGMVCSA			11	1157.5	BVD523-2P	0	1158.32	0.042157	0	0	5.53242	0.002017
MAPK1_RAT	29	40	IGEGAYGMVCSA			11	1157.5	BVD523-2P	0.001	1158.75	0	0.428407	0.042157	5.58693	0
MAPK1_RAT	29	40	IGEGAYGMVCSA			11	1157.5	BVD523-2P	0.5	1160.31	0	1.9854	0.042157	5.59741	0
MAPK1_RAT	29	40	IGEGAYGMVCSA			11	1157.5	BVD523-2P	1	1160.66	0	2.33644	0.042157	5.61312	0
MAPK1_RAT	29	40	IGEGAYGMVCSA			11	1157.5	BVD523-2P	3	1160.84	0	2.51778	0.042157	5.58857	0
MAPK1_RAT	29	40	IGEGAYGMVCSA			11	1157.5	BVD523-2P	8	1161.14	0	2.81291	0.042157	5.61266	0
MAPK1_RAT	29	40	IGEGAYGMVCSA			11	1157.5	BVD523-2P	16	1161.39	0	3.06438	0.042157	5.58742	0
MAPK1_RAT	29	40	IGEGAYGMVCSA			11	1157.5	BVD523-2P	30	1161.33	0	3.00987	0.042157	5.61544	0
MAPK1_RAT	29	40	IGEGAYGMVCSA			11	1157.5	BVD523-2P	60	1161.43	0	3.11123	0.042157	5.5792	0
MAPK1_RAT	29	40	IGEGAYGMVCSA			11	1157.5	BVD523-2P	90	1161.5	0	3.17846	0.042157	5.6205	0
MAPK1_RAT	29	40	IGEGAYGMVCSA			11	1157.5	BVD523-2P	180	1161.58	0	3.25711	0.042157	5.53833	0
MAPK1_RAT	34	40	YGMVCSA			6	730.29	BVD523-2P	0	730.781	0.00036	0	0	4.84756	0.001958
MAPK1_RAT	34	40	YGMVCSA			6	730.29	BVD523-2P	0.001	731.102	0	0.320923	0.00036	4.90755	0
MAPK1_RAT	34	40	YGMVCSA			6	730.29	BVD523-2P	0.5	731.133	0	0.35234	0.00036	4.90974	0
MAPK1_RAT	34	40	YGMVCSA			6	730.29	BVD523-2P	1	731.222	0	0.44181	0.00036	4.93103	0
MAPK1_RAT	34	40	YGMVCSA			6	730.29	BVD523-2P	3	731.151	0	0.370662	0.00036	4.91627	0
MAPK1_RAT	34	40	YGMVCSA			6	730.29	BVD523-2P	8	731.249	0	0.468227	0.00036	4.93344	0
MAPK1_RAT	34	40	YGMVCSA			6	730.29	BVD523-2P	16	731.199	0	0.418337	0.00036	4.91444	0
MAPK1_RAT	34	40	YGMVCSA			6	730.29	BVD523-2P	30	731.285	0	0.504331	0.00036	4.93413	0
MAPK1_RAT	34	40	YGMVCSA			6	730.29	BVD523-2P	60	731.214	0	0.432889	0.00036	4.90343	0
MAPK1_RAT	34	40	YGMVCSA			6	730.29	BVD523-2P	90	731.329	0	0.548033	0.00036	4.94739	0
MAPK1_RAT	34	40	YGMVCSA			6	730.29	BVD523-2P	180	731.27	0	0.489028	0.00036	4.91394	0
MAPK1_RAT	41	64	YDNLNKVRVAIKKISPFEHQTYCQ			22	2894.5	BVD523-2P	0	2896.29	0.000203	0	0	4.97557	0.002191
MAPK1_RAT	41	64	YDNLNKVRVAIKKISPFEHQTYCQ			22	2894.5	BVD523-2P	0.001	2896.52	0	0.22685	0.000203	5.07422	0
MAPK1_RAT	41	64	YDNLNKVRVAIKKISPFEHQTYCQ			22	2894.5	BVD523-2P	0.5	2898.61	0	2.32571	0.000203	5.07089	0
MAPK1_RAT	41	64	YDNLNKVRVAIKKISPFEHQTYCQ			22	2894.5	BVD523-2P	1	2899.2	0	2.91022	0.000203	5.0891	0
MAPK1_RAT	41	64	YDNLNKVRVAIKKISPFEHQTYCQ			22	2894.5	BVD523-2P	3	2899.74	0	3.45147	0.000203	5.08108	0
MAPK1_RAT	41	64	YDNLNKVRVAIKKISPFEHQTYCQ			22	2894.5	BVD523-2P	8	2900.17	0	3.88248	0.000203	5.08914	0
MAPK1_RAT	41	64	YDNLNKVRVAIKKISPFEHQTYCQ			22	2894.5	BVD523-2P	16	2900.89	0	4.60609	0.000203	5.07245	0
MAPK1_RAT	41	64	YDNLNKVRVAIKKISPFEHQTYCQ			22	2894.5	BVD523-2P	30	2900.78	0	4.48708	0.000203	5.0911	0
MAPK1_RAT	41	64	YDNLNKVRVAIKKISPFEHQTYCQ			22	2894.5	BVD523-2P	60	2901.85	0	5.55824	0.000203	5.0668	0
MAPK1_RAT	41	64	YDNLNKVRVAIKKISPFEHQTYCQ			22	2894.5	BVD523-2P	90	2901.52	0	5.23071	0.000203	5.10473	0
MAPK1_RAT	41	64	YDNLNKVRVAIKKISPFEHQTYCQ			22	2894.5	BVD523-2P	180	2901.91	0	5.62259	0.000203	5.06866	0
MAPK1_RAT	45	62	NKVRVAIKKISPFEHQTY			16	2158.21	BVD523-2P	0	2159.48	0.00406	0	0	3.99772	0.003069
MAPK1_RAT	45	62	NKVRVAIKKISPFEHQTY			16	2158.21	BVD523-2P	0.001	2159.89	0	0.407469	0.00406	4.07661	0
MAPK1_RAT	45	62	NKVRVAIKKISPFEHQTY			16	2158.21	BVD523-2P	0.5	2162.22	0	2.73386	0.00406	4.08259	0
MAPK1_RAT	45	62	NKVRVAIKKISPFEHQTY			16	2158.21	BVD523-2P	1	2162.71	0	3.22623	0.00406	4.09776	0
MAPK1_RAT	45	62	NKVRVAIKKISPFEHQTY			16	2158.21	BVD523-2P	3	2162.91	0	3.42258	0.00406	4.08523	0
MAPK1_RAT	45	62	NKVRVAIKKISPFEHQTY			16	2158.21	BVD523-2P	8	2163.13	0	3.65121	0.00406	4.10136	0
MAPK1_RAT	45	62	NKVRVAIKKISPFEHQTY			16	2158.21	BVD523-2P	16	2163.4	0	3.91207	0.00406	4.08179	0
MAPK1_RAT	45	62	NKVRVAIKKISPFEHQTY			16	2158.21	BVD523-2P	30	2163.41	0	3.92488	0.00406	4.09459	0
MAPK1_RAT	45	62	NKVRVAIKKISPFEHQTY			16	2158.21	BVD523-2P	60	2163.46	0	3.98068	0.00406	4.07109	0
MAPK1_RAT	45	62	NKVRVAIKKISPFEHQTY			16	2158.21	BVD523-2P	90	2163.45	0	3.9711	0.00406	4.11331	0
MAPK1_RAT	45	62	NKVRVAIKKISPFEHQTY			16	2158.21	BVD523-2P	180	2163.56	0	4.07943	0.00406	4.07904	0
MAPK1_RAT	45	63	NKVRVAIKKISPFEHQTYC			17	2261.22	BVD523-2P	0	2262.62	0.008327	0	0	4.12627	0.002897
MAPK1_RAT	45	63	NKVRVAIKKISPFEHQTYC			17	2261.22	BVD523-2P	0.001	2263.06	0	0.441912	0.008327	4.20276	0
MAPK1_RAT	45	63	NKVRVAIKKISPFEHQTYC			17	2261.22	BVD523-2P	0.5	2265.48	0	2.86082	0.008327	4.19476	0
MAPK1_RAT	45	63	NKVRVAIKKISPFEHQTYC			17	2261.22	BVD523-2P	1	2266.02	0	3.39866	0.008327	4.22309	0
MAPK1_RAT	45	63	NKVRVAIKKISPFEHQTYC			17	2261.22	BVD523-2P	3	2266.44	0	3.82022	0.008327	4.2058	0
MAPK1_RAT	45	63	NKVRVAIKKISPFEHQTYC			17	2261.22	BVD523-2P	8	2266.73	0	4.11728	0.008327	4.22365	0
MAPK1_RAT	45	63	NKVRVAIKKISPFEHQTYC			17	2261.22	BVD523-2P	16	2267.02	0	4.40542	0.008327	4.21334	0
MAPK1_RAT	45	63	NKVRVAIKKISPFEHQTYC			17	2261.22	BVD523-2P	30	2266.97	0	4.35254	0.008327	4.21839	0
MAPK1_RAT	45	63	NKVRVAIKKISPFEHQTYC			17	2261.22	BVD523-2P	60	2267.11	0	4.49099	0.008327	4.19495	0
MAPK1_RAT	45	63	NKVRVAIKKISPFEHQTYC			17	2261.22	BVD523-2P	90	2267.09	0	4.47507	0.008327	4.21617	0
MAPK1_RAT	45	63	NKVRVAIKKISPFEHQTYC			17	2261.22	BVD523-2P	180	2267.24	0	4.6223	0.008327	4.20281	0
MAPK1_RAT	45	64	NKVRVAIKKISPFEHQTYCQ			18	2389.28	BVD523-2P	0	2390.74	0.011029	0	0	4.01681	0.003468
MAPK1_RAT	45	64	NKVRVAIKKISPFEHQTYCQ			18	2389.28	BVD523-2P	0.001	2391.3	0	0.561843	0.011029	4.09895	0
MAPK1_RAT	45	64	NKVRVAIKKISPFEHQTYCQ			18	2389.28	BVD523-2P	0.5	2393.62	0	2.87879	0.011029	4.09909	0
MAPK1_RAT	45	64	NKVRVAIKKISPFEHQTYCQ			18	2389.28	BVD523-2P	1	2394.22	0	3.47453	0.011029	4.12125	0
MAPK1_RAT	45	64	NKVRVAIKKISPFEHQTYCQ			18	2389.28	BVD523-2P	3	2394.61	0	3.86798	0.011029	4.1036	0
MAPK1_RAT	45	64	NKVRVAIKKISPFEHQTYCQ			18	2389.28	BVD523-2P	8	2394.95	0	4.20436	0.011029	4.12081	0
MAPK1_RAT	45	64	NKVRVAIKKISPFEHQTYCQ			18	2389.28	BVD523-2P	16	2395.37	0	4.62429	0.011029	4.10272	0
MAPK1_RAT	45	64	NKVRVAIKKISPFEHQTYCQ			18	2389.28	BVD523-2P	30	2395.42	0	4.67809	0.011029	4.11843	0
MAPK1_RAT	45	64	NKVRVAIKKISPFEHQTYCQ			18	2389.28	BVD523-2P	60	2395.62	0	4.87666	0.011029	4.09271	0
MAPK1_RAT	45	64	NKVRVAIKKISPFEHQTYCQ			18	2389.28	BVD523-2P	90	2395.65	0	4.9053	0.011029	4.12572	0
MAPK1_RAT	45	64	NKVRVAIKKISPFEHQTYCQ			18	2389.28	BVD523-2P	180	2395.85	0	5.10765	0.011029	4.09978	0
MAPK1_RAT	63	69	CQRTLRE			6	905.462	BVD523-2P	0	906.029	0.007729	0	0	2.51597	0.000141
MAPK1_RAT	63	69	CQRTLRE			6	905.462	BVD523-2P	0.001	906.318	1.13687e-13	0.28946	0.007729	2.53417	0
MAPK1_RAT	63	69	CQRTLRE			6	905.462	BVD523-2P	0.5	906.378	1.13687e-13	0.349035	0.007729	2.54087	0
MAPK1_RAT	63	69	CQRTLRE			6	905.462	BVD523-2P	1	906.37	0	0.341148	0.007729	2.54944	0
MAPK1_RAT	63	69	CQRTLRE			6	905.462	BVD523-2P	3	906.355	0	0.32592	0.007729	2.5385	0
MAPK1_RAT	63	69	CQRTLRE			6	905.462	BVD523-2P	8	906.382	0	0.353517	0.007729	2.5495	0
MAPK1_RAT	63	69	CQRTLRE			6	905.462	BVD523-2P	16	906.388	0	0.359472	0.007729	2.53613	0
MAPK1_RAT	63	69	CQRTLRE			6	905.462	BVD523-2P	30	906.407	0	0.378613	0.007729	2.55064	0
MAPK1_RAT	63	69	CQRTLRE			6	905.462	BVD523-2P	60	906.388	1.13687e-13	0.359254	0.007729	2.52574	0
MAPK1_RAT	63	69	CQRTLRE			6	905.462	BVD523-2P	90	906.436	0	0.407596	0.007729	2.55998	0
MAPK1_RAT	63	69	CQRTLRE			6	905.462	BVD523-2P	180	906.423	0	0.394773	0.007729	2.53186	0
MAPK1_RAT	70	76	IKILLRF			6	902.619	BVD523-2P	0	903.152	3.96556e-05	0	0	5.71424	0.002038
MAPK1_RAT	70	76	IKILLRF			6	902.619	BVD523-2P	0.001	903.237	0	0.084823	3.96556e-05	5.77569	0
MAPK1_RAT	70	76	IKILLRF			6	902.619	BVD523-2P	0.5	903.239	0	0.086749	3.96556e-05	5.78153	0
MAPK1_RAT	70	76	IKILLRF			6	902.619	BVD523-2P	1	903.333	0	0.180639	3.96556e-05	5.81675	0
MAPK1_RAT	70	76	IKILLRF			6	902.619	BVD523-2P	3	903.31	0	0.157487	3.96556e-05	5.78654	0
MAPK1_RAT	70	76	IKILLRF			6	902.619	BVD523-2P	8	903.466	1.13687e-13	0.31416	3.96556e-05	5.81545	0
MAPK1_RAT	70	76	IKILLRF			6	902.619	BVD523-2P	16	903.522	0	0.369775	3.96556e-05	5.77963	0
MAPK1_RAT	70	76	IKILLRF			6	902.619	BVD523-2P	30	903.658	1.13687e-13	0.505319	3.96556e-05	5.81919	0
MAPK1_RAT	70	76	IKILLRF			6	902.619	BVD523-2P	60	903.858	0	0.705894	3.96556e-05	5.77494	0
MAPK1_RAT	70	76	IKILLRF			6	902.619	BVD523-2P	90	903.998	0	0.846171	3.96556e-05	5.82841	0
MAPK1_RAT	70	76	IKILLRF			6	902.619	BVD523-2P	180	904.2	0	1.04729	3.96556e-05	5.69208	0
MAPK1_RAT	70	83	IKILLRFRHENIIG			13	1722.05	BVD523-2P	0	1723.14	0.001173	0	0	4.85584	0.004041
MAPK1_RAT	70	83	IKILLRFRHENIIG			13	1722.05	BVD523-2P	0.001	1723.33	0	0.190794	0.001173	4.95387	0
MAPK1_RAT	70	83	IKILLRFRHENIIG			13	1722.05	BVD523-2P	0.5	1723.62	0	0.478285	0.001173	4.96255	0
MAPK1_RAT	70	83	IKILLRFRHENIIG			13	1722.05	BVD523-2P	1	1723.78	2.27374e-13	0.639722	0.001173	4.99151	0
MAPK1_RAT	70	83	IKILLRFRHENIIG			13	1722.05	BVD523-2P	3	1723.89	0	0.749887	0.001173	4.96141	0
MAPK1_RAT	70	83	IKILLRFRHENIIG			13	1722.05	BVD523-2P	8	1724.18	0	1.04254	0.001173	4.99424	0
MAPK1_RAT	70	83	IKILLRFRHENIIG			13	1722.05	BVD523-2P	16	1724.35	0	1.20686	0.001173	4.96177	0
MAPK1_RAT	70	83	IKILLRFRHENIIG			13	1722.05	BVD523-2P	30	1724.31	0	1.17348	0.001173	4.9933	0
MAPK1_RAT	70	83	IKILLRFRHENIIG			13	1722.05	BVD523-2P	60	1724.64	2.27374e-13	1.50021	0.001173	4.94772	0
MAPK1_RAT	70	83	IKILLRFRHENIIG			13	1722.05	BVD523-2P	90	1724.67	0	1.53501	0.001173	5.01473	0
MAPK1_RAT	70	83	IKILLRFRHENIIG			13	1722.05	BVD523-2P	180	1724.92	0	1.7855	0.001173	4.95513	0
MAPK1_RAT	74	83	LRFRHENIIG			9	1254.71	BVD523-2P	0	1255.4	0.000489	0	0	4.13537	0.003766
MAPK1_RAT	74	83	LRFRHENIIG			9	1254.71	BVD523-2P	0.001	1255.57	0	0.166646	0.000489	4.20918	0
MAPK1_RAT	74	83	LRFRHENIIG			9	1254.71	BVD523-2P	0.5	1255.89	0	0.483211	0.000489	4.21002	0
MAPK1_RAT	74	83	LRFRHENIIG			9	1254.71	BVD523-2P	1	1255.98	0	0.580263	0.000489	4.23091	0
MAPK1_RAT	74	83	LRFRHENIIG			9	1254.71	BVD523-2P	3	1256.12	0	0.715252	0.000489	4.21869	0
MAPK1_RAT	74	83	LRFRHENIIG			9	1254.71	BVD523-2P	8	1256.32	0	0.915952	0.000489	4.23485	0
MAPK1_RAT	74	83	LRFRHENIIG			9	1254.71	BVD523-2P	16	1256.43	2.27374e-13	1.02416	0.000489	4.21934	0
MAPK1_RAT	74	83	LRFRHENIIG			9	1254.71	BVD523-2P	30	1256.47	0	1.07079	0.000489	4.22908	0
MAPK1_RAT	74	83	LRFRHENIIG			9	1254.71	BVD523-2P	60	1256.52	0	1.11787	0.000489	4.20685	0
MAPK1_RAT	74	83	LRFRHENIIG			9	1254.71	BVD523-2P	90	1256.53	0	1.12319	0.000489	4.23656	0
MAPK1_RAT	74	83	LRFRHENIIG			9	1254.71	BVD523-2P	180	1256.66	0	1.25999	0.000489	4.21416	0
MAPK1_RAT	75	83	RFRHENIIG			8	1141.62	BVD523-2P	0	1142.26	0.002366	0	0	3.60066	0.005353
MAPK1_RAT	75	83	RFRHENIIG			8	1141.62	BVD523-2P	0.001	1142.41	0	0.15702	0.002366	3.69606	0
MAPK1_RAT	75	83	RFRHENIIG			8	1141.62	BVD523-2P	0.5	1142.66	0	0.402471	0.002366	3.69469	0
MAPK1_RAT	75	83	RFRHENIIG			8	1141.62	BVD523-2P	1	1142.79	0	0.530961	0.002366	3.70971	0
MAPK1_RAT	75	83	RFRHENIIG			8	1141.62	BVD523-2P	3	1142.89	0	0.635997	0.002366	3.70483	0
MAPK1_RAT	75	83	RFRHENIIG			8	1141.62	BVD523-2P	8	1143.15	0	0.89513	0.002366	3.71201	0
MAPK1_RAT	75	83	RFRHENIIG			8	1141.62	BVD523-2P	16	1143.26	0	1.00103	0.002366	3.70418	0
MAPK1_RAT	75	83	RFRHENIIG			8	1141.62	BVD523-2P	30	1143.26	0	0.999213	0.002366	3.70764	0
MAPK1_RAT	75	83	RFRHENIIG			8	1141.62	BVD523-2P	60	1143.29	0	1.03635	0.002366	3.68965	0
MAPK1_RAT	75	83	RFRHENIIG			8	1141.62	BVD523-2P	90	1143.26	0	1.00702	0.002366	3.71837	0
MAPK1_RAT	75	83	RFRHENIIG			8	1141.62	BVD523-2P	180	1143.4	0	1.14242	0.002366	3.69884	0
MAPK1_RAT	75	86	RFRHENIIGIND			11	1483.78	BVD523-2P	0	1484.64	0.017585	0	0	4.36972	0.003546
MAPK1_RAT	75	86	RFRHENIIGIND			11	1483.78	BVD523-2P	0.001	1484.86	0	0.214888	0.017585	4.46014	0
MAPK1_RAT	75	86	RFRHENIIGIND			11	1483.78	BVD523-2P	0.5	1485.56	0	0.918829	0.017585	4.46937	0
MAPK1_RAT	75	86	RFRHENIIGIND			11	1483.78	BVD523-2P	1	1485.77	0	1.13075	0.017585	4.48154	0
MAPK1_RAT	75	86	RFRHENIIGIND			11	1483.78	BVD523-2P	3	1485.93	0	1.28178	0.017585	4.47027	0
MAPK1_RAT	75	86	RFRHENIIGIND			11	1483.78	BVD523-2P	8	1486.17	0	1.52975	0.017585	4.48659	0
MAPK1_RAT	75	86	RFRHENIIGIND			11	1483.78	BVD523-2P	16	1486.36	0	1.7187	0.017585	4.47005	0
MAPK1_RAT	75	86	RFRHENIIGIND			11	1483.78	BVD523-2P	30	1486.43	0	1.78604	0.017585	4.48245	0
MAPK1_RAT	75	86	RFRHENIIGIND			11	1483.78	BVD523-2P	60	1486.63	0	1.98831	0.017585	4.45771	0
MAPK1_RAT	75	86	RFRHENIIGIND			11	1483.78	BVD523-2P	90	1486.62	2.27374e-13	1.97736	0.017585	4.49946	0
MAPK1_RAT	75	86	RFRHENIIGIND			11	1483.78	BVD523-2P	180	1486.84	0	2.19758	0.017585	4.46518	0
MAPK1_RAT	77	83	RHENIIG			6	838.453	BVD523-2P	0	838.912	0.003992	0	0	3.40364	0.005344
MAPK1_RAT	77	83	RHENIIG			6	838.453	BVD523-2P	0.001	839.032	0	0.119855	0.003992	3.47168	0
MAPK1_RAT	77	83	RHENIIG			6	838.453	BVD523-2P	0.5	839.149	0	0.236914	0.003992	3.47688	0
MAPK1_RAT	77	83	RHENIIG			6	838.453	BVD523-2P	1	839.175	0	0.263303	0.003992	3.49531	0
MAPK1_RAT	77	83	RHENIIG			6	838.453	BVD523-2P	3	839.383	0	0.47067	0.003992	3.48009	0
MAPK1_RAT	77	83	RHENIIG			6	838.453	BVD523-2P	8	839.576	0	0.664316	0.003992	3.48798	0
MAPK1_RAT	77	83	RHENIIG			6	838.453	BVD523-2P	16	839.756	0	0.843857	0.003992	3.47569	0
MAPK1_RAT	77	83	RHENIIG			6	838.453	BVD523-2P	30	839.691	0	0.779461	0.003992	3.48832	0
MAPK1_RAT	77	83	RHENIIG			6	838.453	BVD523-2P	60	839.842	0	0.930281	0.003992	3.46785	0
MAPK1_RAT	77	83	RHENIIG			6	838.453	BVD523-2P	90	839.801	0	0.889434	0.003992	3.50745	0
MAPK1_RAT	77	83	RHENIIG			6	838.453	BVD523-2P	180	839.968	0	1.05617	0.003992	3.47491	0
MAPK1_RAT	87	95	IIRAPTIEQ			7	1040.61	BVD523-2P	0	1041.13	0.010138	0	0	4.23375	0.003539
MAPK1_RAT	87	95	IIRAPTIEQ			7	1040.61	BVD523-2P	0.001	1041.31	0	0.175886	0.010138	4.28891	0
MAPK1_RAT	87	95	IIRAPTIEQ			7	1040.61	BVD523-2P	0.5	1044.21	0	3.08155	0.010138	4.29124	0
MAPK1_RAT	87	95	IIRAPTIEQ			7	1040.61	BVD523-2P	1	1044.43	0	3.29993	0.010138	4.30958	0
MAPK1_RAT	87	95	IIRAPTIEQ			7	1040.61	BVD523-2P	3	1044.55	0	3.41549	0.010138	4.29596	0
MAPK1_RAT	87	95	IIRAPTIEQ			7	1040.61	BVD523-2P	8	1044.98	0	3.8491	0.010138	4.31225	0
MAPK1_RAT	87	95	IIRAPTIEQ			7	1040.61	BVD523-2P	16	1045.45	0	4.32293	0.010138	4.29582	0
MAPK1_RAT	87	95	IIRAPTIEQ			7	1040.61	BVD523-2P	30	1045.62	0	4.48501	0.010138	4.30894	0
MAPK1_RAT	87	95	IIRAPTIEQ			7	1040.61	BVD523-2P	60	1045.78	0	4.6526	0.010138	4.28478	0
MAPK1_RAT	87	95	IIRAPTIEQ			7	1040.61	BVD523-2P	90	1045.76	0	4.63362	0.010138	4.32684	0
MAPK1_RAT	87	95	IIRAPTIEQ			7	1040.61	BVD523-2P	180	1045.86	0	4.73266	0.010138	4.29221	0
MAPK1_RAT	87	96	IIRAPTIEQM			8	1171.65	BVD523-2P	0	1172.42	0.000727	0	0	5.08905	0.002626
MAPK1_RAT	87	96	IIRAPTIEQM			8	1171.65	BVD523-2P	0.001	1172.62	0	0.192363	0.000727	5.14896	0
MAPK1_RAT	87	96	IIRAPTIEQM			8	1171.65	BVD523-2P	0.5	1175.59	0	3.16279	0.000727	5.1468	0
MAPK1_RAT	87	96	IIRAPTIEQM			8	1171.65	BVD523-2P	1	1175.93	0	3.50066	0.000727	5.17094	0
MAPK1_RAT	87	96	IIRAPTIEQM			8	1171.65	BVD523-2P	3	1176.36	0	3.93592	0.000727	5.15416	0
MAPK1_RAT	87	96	IIRAPTIEQM			8	1171.65	BVD523-2P	8	1176.81	0	4.3851	0.000727	5.1726	0
MAPK1_RAT	87	96	IIRAPTIEQM			8	1171.65	BVD523-2P	16	1177.14	0	4.71755	0.000727	5.14759	0
MAPK1_RAT	87	96	IIRAPTIEQM			8	1171.65	BVD523-2P	30	1177.23	0	4.80243	0.000727	5.17631	0
MAPK1_RAT	87	96	IIRAPTIEQM			8	1171.65	BVD523-2P	60	1177.43	0	5.007	0.000727	5.13985	0
MAPK1_RAT	87	96	IIRAPTIEQM			8	1171.65	BVD523-2P	90	1177.38	0	4.9565	0.000727	5.18354	0
MAPK1_RAT	87	96	IIRAPTIEQM			8	1171.65	BVD523-2P	180	1177.49	0	5.06468	0.000727	5.14656	0
MAPK1_RAT	99	105	VYIVQDL			6	849.472	BVD523-2P	0	849.944	0.010121	0	0	5.9761	0.001232
MAPK1_RAT	99	105	VYIVQDL			6	849.472	BVD523-2P	0.001	850.081	0	0.137806	0.010121	6.02642	0
MAPK1_RAT	99	105	VYIVQDL			6	849.472	BVD523-2P	0.5	850.115	0	0.171049	0.010121	6.03124	0
MAPK1_RAT	99	105	VYIVQDL			6	849.472	BVD523-2P	1	850.129	0	0.18583	0.010121	6.06092	0
MAPK1_RAT	99	105	VYIVQDL			6	849.472	BVD523-2P	3	850.16	0	0.216075	0.010121	6.03478	0
MAPK1_RAT	99	105	VYIVQDL			6	849.472	BVD523-2P	8	850.321	0	0.377632	0.010121	6.05972	0
MAPK1_RAT	99	105	VYIVQDL			6	849.472	BVD523-2P	16	850.434	0	0.490049	0.010121	6.03001	0
MAPK1_RAT	99	105	VYIVQDL			6	849.472	BVD523-2P	30	850.65	0	0.706728	0.010121	6.06255	0
MAPK1_RAT	99	105	VYIVQDL			6	849.472	BVD523-2P	60	850.879	0	0.935197	0.010121	6.02389	0
MAPK1_RAT	99	105	VYIVQDL			6	849.472	BVD523-2P	90	851.056	0	1.11226	0.010121	6.06907	0
MAPK1_RAT	99	105	VYIVQDL			6	849.472	BVD523-2P	180	851.264	0	1.32062	0.010121	5.88208	0
MAPK1_RAT	111	122	YKLLKTQHLSND			11	1459.79	BVD523-2P	0	1460.61	0.002408	0	0	3.5833	0.003914
MAPK1_RAT	111	122	YKLLKTQHLSND			11	1459.79	BVD523-2P	0.001	1461.06	0	0.45048	0.002408	3.64646	0
MAPK1_RAT	111	122	YKLLKTQHLSND			11	1459.79	BVD523-2P	0.5	1462.89	0	2.28417	0.002408	3.64903	0
MAPK1_RAT	111	122	YKLLKTQHLSND			11	1459.79	BVD523-2P	1	1462.98	0	2.37296	0.002408	3.66635	0
MAPK1_RAT	111	122	YKLLKTQHLSND			11	1459.79	BVD523-2P	3	1462.92	0	2.30825	0.002408	3.65328	0
MAPK1_RAT	111	122	YKLLKTQHLSND			11	1459.79	BVD523-2P	8	1463.06	0	2.45204	0.002408	3.66745	0
MAPK1_RAT	111	122	YKLLKTQHLSND			11	1459.79	BVD523-2P	16	1463.31	0	2.69791	0.002408	3.65544	0
MAPK1_RAT	111	122	YKLLKTQHLSND			11	1459.79	BVD523-2P	30	1463.37	0	2.76358	0.002408	3.66524	0
MAPK1_RAT	111	122	YKLLKTQHLSND			11	1459.79	BVD523-2P	60	1463.57	0	2.96181	0.002408	3.64468	0
MAPK1_RAT	111	122	YKLLKTQHLSND			11	1459.79	BVD523-2P	90	1463.55	0	2.94221	0.002408	3.67482	0
MAPK1_RAT	111	122	YKLLKTQHLSND			11	1459.79	BVD523-2P	180	1463.76	0	3.15035	0.002408	3.65505	0
MAPK1_RAT	111	126	YKLLKTQHLSNDHICY			15	1976.01	BVD523-2P	0	1977.23	0.000828	0	0	4.20074	0.002366
MAPK1_RAT	111	126	YKLLKTQHLSNDHICY			15	1976.01	BVD523-2P	0.001	1977.5	0	0.275522	0.000828	4.2736	0
MAPK1_RAT	111	126	YKLLKTQHLSNDHICY			15	1976.01	BVD523-2P	0.5	1978.48	0	1.25537	0.000828	4.27289	0
MAPK1_RAT	111	126	YKLLKTQHLSNDHICY			15	1976.01	BVD523-2P	1	1978.57	0	1.34545	0.000828	4.29782	0
MAPK1_RAT	111	126	YKLLKTQHLSNDHICY			15	1976.01	BVD523-2P	3	1978.55	0	1.3273	0.000828	4.28186	0
MAPK1_RAT	111	126	YKLLKTQHLSNDHICY			15	1976.01	BVD523-2P	8	1978.72	2.27374e-13	1.49516	0.000828	4.29817	0
MAPK1_RAT	111	126	YKLLKTQHLSNDHICY			15	1976.01	BVD523-2P	16	1979.02	0	1.7898	0.000828	4.28454	0
MAPK1_RAT	111	126	YKLLKTQHLSNDHICY			15	1976.01	BVD523-2P	30	1979.14	0	1.91018	0.000828	4.2974	0
MAPK1_RAT	111	126	YKLLKTQHLSNDHICY			15	1976.01	BVD523-2P	60	1979.54	0	2.31608	0.000828	4.27167	0
MAPK1_RAT	111	126	YKLLKTQHLSNDHICY			15	1976.01	BVD523-2P	90	1979.67	0	2.44224	0.000828	4.30156	0
MAPK1_RAT	111	126	YKLLKTQHLSNDHICY			15	1976.01	BVD523-2P	180	1980.23	0	3.00651	0.000828	4.27811	0
MAPK1_RAT	129	144	YQILRGLKYIHSANVL			15	1888.08	BVD523-2P	0	1889.21	0.007961	0	0	5.28796	0.003748
MAPK1_RAT	129	144	YQILRGLKYIHSANVL			15	1888.08	BVD523-2P	0.001	1889.45	0	0.2314	0.007961	5.3712	0
MAPK1_RAT	129	144	YQILRGLKYIHSANVL			15	1888.08	BVD523-2P	0.5	1889.44	2.27374e-13	0.229956	0.007961	5.37113	0
MAPK1_RAT	129	144	YQILRGLKYIHSANVL			15	1888.08	BVD523-2P	1	1889.48	0	0.264933	0.007961	5.39657	0
MAPK1_RAT	129	144	YQILRGLKYIHSANVL			15	1888.08	BVD523-2P	3	1889.44	2.27374e-13	0.222468	0.007961	5.37508	0
MAPK1_RAT	129	144	YQILRGLKYIHSANVL			15	1888.08	BVD523-2P	8	1889.5	0	0.289954	0.007961	5.40099	0
MAPK1_RAT	129	144	YQILRGLKYIHSANVL			15	1888.08	BVD523-2P	16	1889.46	0	0.246889	0.007961	5.37373	0
MAPK1_RAT	129	144	YQILRGLKYIHSANVL			15	1888.08	BVD523-2P	30	1889.54	0	0.325513	0.007961	5.39937	0
MAPK1_RAT	129	144	YQILRGLKYIHSANVL			15	1888.08	BVD523-2P	60	1889.52	0	0.301969	0.007961	5.36552	0
MAPK1_RAT	129	144	YQILRGLKYIHSANVL			15	1888.08	BVD523-2P	90	1889.52	0	0.302919	0.007961	5.4126	0
MAPK1_RAT	129	144	YQILRGLKYIHSANVL			15	1888.08	BVD523-2P	180	1889.59	0	0.379451	0.007961	5.36064	0
MAPK1_RAT	131	144	ILRGLKYIHSANVL			13	1596.96	BVD523-2P	0	1597.89	0.002395	0	0	4.76716	0.003073
MAPK1_RAT	131	144	ILRGLKYIHSANVL			13	1596.96	BVD523-2P	0.001	1598.19	2.27374e-13	0.295393	0.002395	4.84804	0
MAPK1_RAT	131	144	ILRGLKYIHSANVL			13	1596.96	BVD523-2P	0.5	1598.15	0	0.263708	0.002395	4.85058	0
MAPK1_RAT	131	144	ILRGLKYIHSANVL			13	1596.96	BVD523-2P	1	1598.2	0	0.311076	0.002395	4.87139	0
MAPK1_RAT	131	144	ILRGLKYIHSANVL			13	1596.96	BVD523-2P	3	1598.13	0	0.236863	0.002395	4.85722	0
MAPK1_RAT	131	144	ILRGLKYIHSANVL			13	1596.96	BVD523-2P	8	1598.21	0	0.322459	0.002395	4.8736	0
MAPK1_RAT	131	144	ILRGLKYIHSANVL			13	1596.96	BVD523-2P	16	1598.16	0	0.271179	0.002395	4.85951	0
MAPK1_RAT	131	144	ILRGLKYIHSANVL			13	1596.96	BVD523-2P	30	1598.25	0	0.36129	0.002395	4.87612	0
MAPK1_RAT	131	144	ILRGLKYIHSANVL			13	1596.96	BVD523-2P	60	1598.17	0	0.275315	0.002395	4.8473	0
MAPK1_RAT	131	144	ILRGLKYIHSANVL			13	1596.96	BVD523-2P	90	1598.36	0	0.467011	0.002395	4.88802	0
MAPK1_RAT	131	144	ILRGLKYIHSANVL			13	1596.96	BVD523-2P	180	1598.25	0	0.360125	0.002395	4.85762	0
MAPK1_RAT	133	144	RGLKYIHSANVL			11	1370.79	BVD523-2P	0	1371.59	0.011412	0	0	4.20707	0.003692
MAPK1_RAT	133	144	RGLKYIHSANVL			11	1370.79	BVD523-2P	0.001	1371.8	0	0.213181	0.011412	4.28742	0
MAPK1_RAT	133	144	RGLKYIHSANVL			11	1370.79	BVD523-2P	0.5	1371.76	0	0.17494	0.011412	4.28898	0
MAPK1_RAT	133	144	RGLKYIHSANVL			11	1370.79	BVD523-2P	1	1371.78	0	0.190955	0.011412	4.30944	0
MAPK1_RAT	133	144	RGLKYIHSANVL			11	1370.79	BVD523-2P	3	1371.75	0	0.15581	0.011412	4.29672	0
MAPK1_RAT	133	144	RGLKYIHSANVL			11	1370.79	BVD523-2P	8	1371.77	0	0.17656	0.011412	4.31337	0
MAPK1_RAT	133	144	RGLKYIHSANVL			11	1370.79	BVD523-2P	16	1371.78	0	0.189079	0.011412	4.29894	0
MAPK1_RAT	133	144	RGLKYIHSANVL			11	1370.79	BVD523-2P	30	1371.84	0	0.251199	0.011412	4.30961	0
MAPK1_RAT	133	144	RGLKYIHSANVL			11	1370.79	BVD523-2P	60	1371.8	0	0.207432	0.011412	4.28594	0
MAPK1_RAT	133	144	RGLKYIHSANVL			11	1370.79	BVD523-2P	90	1371.97	0	0.376897	0.011412	4.3308	0
MAPK1_RAT	133	144	RGLKYIHSANVL			11	1370.79	BVD523-2P	180	1371.9	0	0.31188	0.011412	4.29373	0
MAPK1_RAT	133	153	RGLKYIHSANVLHRDLKPSNL			19	2431.37	BVD523-2P	0	2432.77	0.009544	0	0	3.98437	0.003678
MAPK1_RAT	133	153	RGLKYIHSANVLHRDLKPSNL			19	2431.37	BVD523-2P	0.001	2433.14	0	0.378348	0.009544	4.06612	0
MAPK1_RAT	133	153	RGLKYIHSANVLHRDLKPSNL			19	2431.37	BVD523-2P	0.5	2433.55	4.54747e-13	0.783588	0.009544	4.07265	0
MAPK1_RAT	133	153	RGLKYIHSANVLHRDLKPSNL			19	2431.37	BVD523-2P	1	2433.58	0	0.815382	0.009544	4.08516	0
MAPK1_RAT	133	153	RGLKYIHSANVLHRDLKPSNL			19	2431.37	BVD523-2P	3	2433.59	0	0.827832	0.009544	4.0778	0
MAPK1_RAT	133	153	RGLKYIHSANVLHRDLKPSNL			19	2431.37	BVD523-2P	8	2433.54	0	0.775645	0.009544	4.09345	0
MAPK1_RAT	133	153	RGLKYIHSANVLHRDLKPSNL			19	2431.37	BVD523-2P	16	2433.63	0	0.868186	0.009544	4.07628	0
MAPK1_RAT	133	153	RGLKYIHSANVLHRDLKPSNL			19	2431.37	BVD523-2P	30	2433.61	0	0.846379	0.009544	4.08526	0
MAPK1_RAT	133	153	RGLKYIHSANVLHRDLKPSNL			19	2431.37	BVD523-2P	60	2433.63	0	0.867502	0.009544	4.06361	0
MAPK1_RAT	133	153	RGLKYIHSANVLHRDLKPSNL			19	2431.37	BVD523-2P	90	2433.63	0	0.863389	0.009544	4.10585	0
MAPK1_RAT	133	153	RGLKYIHSANVLHRDLKPSNL			19	2431.37	BVD523-2P	180	2433.69	0	0.924411	0.009544	4.07107	0
MAPK1_RAT	135	144	LKYIHSANVL			9	1157.67	BVD523-2P	0	1158.31	0.001532	0	0	4.49316	0.002526
MAPK1_RAT	135	144	LKYIHSANVL			9	1157.67	BVD523-2P	0.001	1158.52	0	0.210049	0.001532	4.55571	0
MAPK1_RAT	135	144	LKYIHSANVL			9	1157.67	BVD523-2P	0.5	1158.49	0	0.17347	0.001532	4.56803	0
MAPK1_RAT	135	144	LKYIHSANVL			9	1157.67	BVD523-2P	1	1158.48	0	0.169637	0.001532	4.58444	0
MAPK1_RAT	135	144	LKYIHSANVL			9	1157.67	BVD523-2P	3	1158.47	0	0.15243	0.001532	4.56663	0
MAPK1_RAT	135	144	LKYIHSANVL			9	1157.67	BVD523-2P	8	1158.52	0	0.210138	0.001532	4.5846	0
MAPK1_RAT	135	144	LKYIHSANVL			9	1157.67	BVD523-2P	16	1158.5	0	0.18612	0.001532	4.56425	0
MAPK1_RAT	135	144	LKYIHSANVL			9	1157.67	BVD523-2P	30	1158.55	0	0.237027	0.001532	4.58854	0
MAPK1_RAT	135	144	LKYIHSANVL			9	1157.67	BVD523-2P	60	1158.54	0	0.221364	0.001532	4.55506	0
MAPK1_RAT	135	144	LKYIHSANVL			9	1157.67	BVD523-2P	90	1158.66	0	0.34811	0.001532	4.58892	0
MAPK1_RAT	135	144	LKYIHSANVL			9	1157.67	BVD523-2P	180	1158.61	0	0.298456	0.001532	4.5634	0
MAPK1_RAT	143	153	VLHRDLKPSNL			9	1291.75	BVD523-2P	0	1292.49	0.009668	0	0	3.63273	0.003443
MAPK1_RAT	143	153	VLHRDLKPSNL			9	1291.75	BVD523-2P	0.001	1292.67	0	0.179154	0.009668	3.6953	0
MAPK1_RAT	143	153	VLHRDLKPSNL			9	1291.75	BVD523-2P	0.5	1293.17	0	0.677231	0.009668	3.69805	0
MAPK1_RAT	143	153	VLHRDLKPSNL			9	1291.75	BVD523-2P	1	1293.16	0	0.664983	0.009668	3.71716	0
MAPK1_RAT	143	153	VLHRDLKPSNL			9	1291.75	BVD523-2P	3	1293.1	0	0.604187	0.009668	3.70509	0
MAPK1_RAT	143	153	VLHRDLKPSNL			9	1291.75	BVD523-2P	8	1293.15	0	0.656492	0.009668	3.71847	0
MAPK1_RAT	143	153	VLHRDLKPSNL			9	1291.75	BVD523-2P	16	1293.19	0	0.691738	0.009668	3.70227	0
MAPK1_RAT	143	153	VLHRDLKPSNL			9	1291.75	BVD523-2P	30	1293.18	0	0.687615	0.009668	3.71829	0
MAPK1_RAT	143	153	VLHRDLKPSNL			9	1291.75	BVD523-2P	60	1293.14	0	0.650606	0.009668	3.6927	0
MAPK1_RAT	143	153	VLHRDLKPSNL			9	1291.75	BVD523-2P	90	1293.24	0	0.742361	0.009668	3.73287	0
MAPK1_RAT	143	153	VLHRDLKPSNL			9	1291.75	BVD523-2P	180	1293.21	0	0.719943	0.009668	3.70299	0
MAPK1_RAT	145	153	HRDLKPSNL			7	1079.6	BVD523-2P	0	1080.14	0.000901	0	0	3.27661	0.009421
MAPK1_RAT	145	153	HRDLKPSNL			7	1079.6	BVD523-2P	0.001	1080.37	0	0.227125	0.000901	3.35681	0
MAPK1_RAT	145	153	HRDLKPSNL			7	1079.6	BVD523-2P	0.5	1080.85	0	0.710654	0.000901	3.36689	0
MAPK1_RAT	145	153	HRDLKPSNL			7	1079.6	BVD523-2P	1	1080.87	0	0.735606	0.000901	3.36443	0
MAPK1_RAT	145	153	HRDLKPSNL			7	1079.6	BVD523-2P	3	1080.82	0	0.677997	0.000901	3.36683	0
MAPK1_RAT	145	153	HRDLKPSNL			7	1079.6	BVD523-2P	8	1080.87	0	0.732505	0.000901	3.36995	0
MAPK1_RAT	145	153	HRDLKPSNL			7	1079.6	BVD523-2P	16	1080.89	0	0.750946	0.000901	3.36342	0
MAPK1_RAT	145	153	HRDLKPSNL			7	1079.6	BVD523-2P	30	1080.89	0	0.754898	0.000901	3.36709	0
MAPK1_RAT	145	153	HRDLKPSNL			7	1079.6	BVD523-2P	60	1080.87	0	0.733718	0.000901	3.35205	0
MAPK1_RAT	145	153	HRDLKPSNL			7	1079.6	BVD523-2P	90	1080.92	0	0.780586	0.000901	3.37626	0
MAPK1_RAT	145	153	HRDLKPSNL			7	1079.6	BVD523-2P	180	1080.91	0	0.769201	0.000901	3.36081	0
MAPK1_RAT	145	154	HRDLKPSNLL			8	1192.68	BVD523-2P	0	1193.28	0.010552	0	0	4.2196	0.00475
MAPK1_RAT	145	154	HRDLKPSNLL			8	1192.68	BVD523-2P	0.001	1193.44	0	0.16287	0.010552	4.29792	0
MAPK1_RAT	145	154	HRDLKPSNLL			8	1192.68	BVD523-2P	0.5	1193.98	0	0.698969	0.010552	4.29849	0
MAPK1_RAT	145	154	HRDLKPSNLL			8	1192.68	BVD523-2P	1	1193.96	0	0.678672	0.010552	4.31698	0
MAPK1_RAT	145	154	HRDLKPSNLL			8	1192.68	BVD523-2P	3	1193.96	0	0.685524	0.010552	4.30524	0
MAPK1_RAT	145	154	HRDLKPSNLL			8	1192.68	BVD523-2P	8	1194.05	0	0.773791	0.010552	4.32312	0
MAPK1_RAT	145	154	HRDLKPSNLL			8	1192.68	BVD523-2P	16	1194.03	0	0.750626	0.010552	4.30588	0
MAPK1_RAT	145	154	HRDLKPSNLL			8	1192.68	BVD523-2P	30	1194.1	0	0.824596	0.010552	4.31823	0
MAPK1_RAT	145	154	HRDLKPSNLL			8	1192.68	BVD523-2P	60	1194.05	0	0.771205	0.010552	4.29349	0
MAPK1_RAT	145	154	HRDLKPSNLL			8	1192.68	BVD523-2P	90	1194.1	0	0.818584	0.010552	4.3363	0
MAPK1_RAT	145	154	HRDLKPSNLL			8	1192.68	BVD523-2P	180	1194.06	0	0.785278	0.010552	4.30128	0
MAPK1_RAT	154	160	LLNTTCD			6	779.36	BVD523-2P	0	779.85	0.0011	0	0	4.24496	0.003139
MAPK1_RAT	154	160	LLNTTCD			6	779.36	BVD523-2P	0.001	780.147	0	0.297101	0.0011	4.29441	0
MAPK1_RAT	154	160	LLNTTCD			6	779.36	BVD523-2P	0.5	781.924	0	2.07403	0.0011	4.30579	0
MAPK1_RAT	154	160	LLNTTCD			6	779.36	BVD523-2P	1	782.009	0	2.15857	0.0011	4.31684	0
MAPK1_RAT	154	160	LLNTTCD			6	779.36	BVD523-2P	3	782.091	0	2.24069	0.0011	4.30364	0
MAPK1_RAT	154	160	LLNTTCD			6	779.36	BVD523-2P	8	782.237	0	2.38682	0.0011	4.31856	0
MAPK1_RAT	154	160	LLNTTCD			6	779.36	BVD523-2P	16	782.301	0	2.45112	0.0011	4.30186	0
MAPK1_RAT	154	160	LLNTTCD			6	779.36	BVD523-2P	30	782.29	0	2.43974	0.0011	4.31527	0
MAPK1_RAT	154	160	LLNTTCD			6	779.36	BVD523-2P	60	782.382	0	2.5317	0.0011	4.29183	0
MAPK1_RAT	154	160	LLNTTCD			6	779.36	BVD523-2P	90	782.442	0	2.59238	0.0011	4.33713	0
MAPK1_RAT	154	160	LLNTTCD			6	779.36	BVD523-2P	180	782.553	0	2.70341	0.0011	4.30063	0
MAPK1_RAT	154	161	LLNTTCDL			7	892.444	BVD523-2P	0	892.952	0.003026	0	0	5.61632	0.002931
MAPK1_RAT	154	161	LLNTTCDL			7	892.444	BVD523-2P	0.001	893.247	0	0.294855	0.003026	5.67676	0
MAPK1_RAT	154	161	LLNTTCDL			7	892.444	BVD523-2P	0.5	894.942	0	1.9895	0.003026	5.68309	0
MAPK1_RAT	154	161	LLNTTCDL			7	892.444	BVD523-2P	1	895.052	0	2.09935	0.003026	5.71035	0
MAPK1_RAT	154	161	LLNTTCDL			7	892.444	BVD523-2P	3	894.925	0	1.97239	0.003026	5.684	0
MAPK1_RAT	154	161	LLNTTCDL			7	892.444	BVD523-2P	8	895.171	0	2.21845	0.003026	5.70933	0
MAPK1_RAT	154	161	LLNTTCDL			7	892.444	BVD523-2P	16	895.278	0	2.32577	0.003026	5.68387	0
MAPK1_RAT	154	161	LLNTTCDL			7	892.444	BVD523-2P	30	895.357	0	2.40477	0.003026	5.71142	0
MAPK1_RAT	154	161	LLNTTCDL			7	892.444	BVD523-2P	60	895.457	0	2.50447	0.003026	5.67552	0
MAPK1_RAT	154	161	LLNTTCDL			7	892.444	BVD523-2P	90	895.612	0	2.65936	0.003026	5.71918	0
MAPK1_RAT	154	161	LLNTTCDL			7	892.444	BVD523-2P	180	895.834	0	2.88201	0.003026	5.61546	0
MAPK1_RAT	160	166	DLKICDF			6	853.412	BVD523-2P	0	854.024	0.002826	0	0	6.09027	0.001127
MAPK1_RAT	160	166	DLKICDF			6	853.412	BVD523-2P	0.001	854.138	0	0.113734	0.002826	6.1464	0
MAPK1_RAT	160	166	DLKICDF			6	853.412	BVD523-2P	0.5	854.17	0	0.146007	0.002826	6.15747	0
MAPK1_RAT	160	166	DLKICDF			6	853.412	BVD523-2P	1	854.172	0	0.14823	0.002826	6.18256	0
MAPK1_RAT	160	166	DLKICDF			6	853.412	BVD523-2P	3	854.159	0	0.135355	0.002826	6.15668	0
MAPK1_RAT	160	166	DLKICDF			6	853.412	BVD523-2P	8	854.128	0	0.103995	0.002826	6.18089	0
MAPK1_RAT	160	166	DLKICDF			6	853.412	BVD523-2P	16	854.152	0	0.127785	0.002826	6.15148	0
MAPK1_RAT	160	166	DLKICDF			6	853.412	BVD523-2P	30	854.199	1.13687e-13	0.17558	0.002826	6.18439	0
MAPK1_RAT	160	166	DLKICDF			6	853.412	BVD523-2P	60	854.212	1.13687e-13	0.187795	0.002826	6.1473	0
MAPK1_RAT	160	166	DLKICDF			6	853.412	BVD523-2P	90	854.29	1.13687e-13	0.265831	0.002826	6.19164	0
MAPK1_RAT	160	166	DLKICDF			6	853.412	BVD523-2P	180	854.29	0	0.26639	0.002826	5.98092	0
MAPK1_RAT	161	168	LKICDFGL			7	908.491	BVD523-2P	0	909.067	0.000289	0	0	6.36453	0.000668
MAPK1_RAT	161	168	LKICDFGL			7	908.491	BVD523-2P	0.001	909.299	0	0.231999	0.000289	6.41636	0
MAPK1_RAT	161	168	LKICDFGL			7	908.491	BVD523-2P	0.5	909.284	1.13687e-13	0.217603	0.000289	6.42167	0
MAPK1_RAT	161	168	LKICDFGL			7	908.491	BVD523-2P	1	909.339	0	0.272751	0.000289	6.45364	0
MAPK1_RAT	161	168	LKICDFGL			7	908.491	BVD523-2P	3	909.263	1.13687e-13	0.196751	0.000289	6.4232	0
MAPK1_RAT	161	168	LKICDFGL			7	908.491	BVD523-2P	8	909.367	0	0.300776	0.000289	6.4503	0
MAPK1_RAT	161	168	LKICDFGL			7	908.491	BVD523-2P	16	909.321	0	0.254554	0.000289	6.41957	0
MAPK1_RAT	161	168	LKICDFGL			7	908.491	BVD523-2P	30	909.388	0	0.32152	0.000289	6.45544	0
MAPK1_RAT	161	168	LKICDFGL			7	908.491	BVD523-2P	60	909.323	0	0.256571	0.000289	6.41587	0
MAPK1_RAT	161	168	LKICDFGL			7	908.491	BVD523-2P	90	909.456	0	0.388995	0.000289	6.4623	0
MAPK1_RAT	161	168	LKICDFGL			7	908.491	BVD523-2P	180	909.448	1.13687e-13	0.381349	0.000289	6.17626	0
MAPK1_RAT	166	181	FGLARVADPDHDHTGF			14	1754.82	BVD523-2P	0	1755.84	0.009835	0	0	4.757	0.003014
MAPK1_RAT	166	181	FGLARVADPDHDHTGF			14	1754.82	BVD523-2P	0.001	1756.22	2.27374e-13	0.384391	0.009835	4.82467	0
MAPK1_RAT	166	181	FGLARVADPDHDHTGF			14	1754.82	BVD523-2P	0.5	1757.31	0	1.47573	0.009835	4.82767	0
MAPK1_RAT	166	181	FGLARVADPDHDHTGF			14	1754.82	BVD523-2P	1	1757.64	0	1.80565	0.009835	4.85061	0
MAPK1_RAT	166	181	FGLARVADPDHDHTGF			14	1754.82	BVD523-2P	3	1757.78	0	1.94387	0.009835	4.83332	0
MAPK1_RAT	166	181	FGLARVADPDHDHTGF			14	1754.82	BVD523-2P	8	1758.37	0	2.5398	0.009835	4.84809	0
MAPK1_RAT	166	181	FGLARVADPDHDHTGF			14	1754.82	BVD523-2P	16	1758.25	0	2.41254	0.009835	4.83457	0
MAPK1_RAT	166	181	FGLARVADPDHDHTGF			14	1754.82	BVD523-2P	30	1758.37	0	2.53195	0.009835	4.85026	0
MAPK1_RAT	166	181	FGLARVADPDHDHTGF			14	1754.82	BVD523-2P	60	1758.42	0	2.58687	0.009835	4.82148	0
MAPK1_RAT	166	181	FGLARVADPDHDHTGF			14	1754.82	BVD523-2P	90	1758.56	0	2.72217	0.009835	4.86383	0
MAPK1_RAT	166	181	FGLARVADPDHDHTGF			14	1754.82	BVD523-2P	180	1758.68	2.27374e-13	2.84012	0.009835	4.82648	0
MAPK1_RAT	166	184	FGLARVADPDHDHTGFLTE	Phosphoryl STY (18)		17	2177.97	BVD523-2P	0	2179.19	0.001727	0	0	5.34881	0.003537
MAPK1_RAT	166	184	FGLARVADPDHDHTGFLTE	Phosphoryl STY (18)		17	2177.97	BVD523-2P	0.001	2179.71	0	0.520445	0.001727	5.41127	0
MAPK1_RAT	166	184	FGLARVADPDHDHTGFLTE	Phosphoryl STY (18)		17	2177.97	BVD523-2P	0.5	2181.45	0	2.25498	0.001727	5.41552	0
MAPK1_RAT	166	184	FGLARVADPDHDHTGFLTE	Phosphoryl STY (18)		17	2177.97	BVD523-2P	1	2181.67	0	2.47819	0.001727	5.4382	0
MAPK1_RAT	166	184	FGLARVADPDHDHTGFLTE	Phosphoryl STY (18)		17	2177.97	BVD523-2P	3	2182.01	0	2.81251	0.001727	5.41732	0
MAPK1_RAT	166	184	FGLARVADPDHDHTGFLTE	Phosphoryl STY (18)		17	2177.97	BVD523-2P	8	2182.33	0	3.13688	0.001727	5.43935	0
MAPK1_RAT	166	184	FGLARVADPDHDHTGFLTE	Phosphoryl STY (18)		17	2177.97	BVD523-2P	16	2182.77	0	3.57994	0.001727	5.41287	0
MAPK1_RAT	166	184	FGLARVADPDHDHTGFLTE	Phosphoryl STY (18)		17	2177.97	BVD523-2P	30	2182.62	0	3.43199	0.001727	5.43814	0
MAPK1_RAT	166	184	FGLARVADPDHDHTGFLTE	Phosphoryl STY (18)		17	2177.97	BVD523-2P	60	2182.9	0	3.70774	0.001727	5.4033	0
MAPK1_RAT	166	184	FGLARVADPDHDHTGFLTE	Phosphoryl STY (18)		17	2177.97	BVD523-2P	90	2182.91	0	3.72126	0.001727	5.44355	0
MAPK1_RAT	166	184	FGLARVADPDHDHTGFLTE	Phosphoryl STY (18)		17	2177.97	BVD523-2P	180	2183.33	0	4.13771	0.001727	5.39299	0
MAPK1_RAT	167	184	GLARVADPDHDHTGFLTE	Phosphoryl STY (17)		16	2030.9	BVD523-2P	0	2032.04	0.002458	0	0	4.76892	0.002914
MAPK1_RAT	167	184	GLARVADPDHDHTGFLTE	Phosphoryl STY (17)		16	2030.9	BVD523-2P	0.001	2032.56	2.27374e-13	0.522577	0.002458	4.8283	0
MAPK1_RAT	167	184	GLARVADPDHDHTGFLTE	Phosphoryl STY (17)		16	2030.9	BVD523-2P	0.5	2034.39	0	2.35278	0.002458	4.83026	0
MAPK1_RAT	167	184	GLARVADPDHDHTGFLTE	Phosphoryl STY (17)		16	2030.9	BVD523-2P	1	2034.67	0	2.62781	0.002458	4.85499	0
MAPK1_RAT	167	184	GLARVADPDHDHTGFLTE	Phosphoryl STY (17)		16	2030.9	BVD523-2P	3	2034.94	0	2.90153	0.002458	4.83636	0
MAPK1_RAT	167	184	GLARVADPDHDHTGFLTE	Phosphoryl STY (17)		16	2030.9	BVD523-2P	8	2035.39	0	3.34645	0.002458	4.85391	0
MAPK1_RAT	167	184	GLARVADPDHDHTGFLTE	Phosphoryl STY (17)		16	2030.9	BVD523-2P	16	2035.74	0	3.70289	0.002458	4.83654	0
MAPK1_RAT	167	184	GLARVADPDHDHTGFLTE	Phosphoryl STY (17)		16	2030.9	BVD523-2P	30	2035.64	0	3.60163	0.002458	4.85512	0
MAPK1_RAT	167	184	GLARVADPDHDHTGFLTE	Phosphoryl STY (17)		16	2030.9	BVD523-2P	60	2035.88	2.27374e-13	3.84374	0.002458	4.82445	0
MAPK1_RAT	167	184	GLARVADPDHDHTGFLTE	Phosphoryl STY (17)		16	2030.9	BVD523-2P	90	2035.94	2.27374e-13	3.90193	0.002458	4.86989	0
MAPK1_RAT	167	184	GLARVADPDHDHTGFLTE	Phosphoryl STY (17)		16	2030.9	BVD523-2P	180	2036.27	2.27374e-13	4.22559	0.002458	4.83199	0
MAPK1_RAT	169	181	ARVADPDHDHTGF			11	1437.65	BVD523-2P	0	1438.33	0.004906	0	0	3.52734	0.004808
MAPK1_RAT	169	181	ARVADPDHDHTGF			11	1437.65	BVD523-2P	0.001	1438.56	0	0.233221	0.004906	3.60278	0
MAPK1_RAT	169	181	ARVADPDHDHTGF			11	1437.65	BVD523-2P	0.5	1439.85	0	1.52099	0.004906	3.61117	0
MAPK1_RAT	169	181	ARVADPDHDHTGF			11	1437.65	BVD523-2P	1	1440.06	2.27374e-13	1.72677	0.004906	3.62485	0
MAPK1_RAT	169	181	ARVADPDHDHTGF			11	1437.65	BVD523-2P	3	1440.07	0	1.74378	0.004906	3.61296	0
MAPK1_RAT	169	181	ARVADPDHDHTGF			11	1437.65	BVD523-2P	8	1440.38	0	2.0454	0.004906	3.62271	0
MAPK1_RAT	169	181	ARVADPDHDHTGF			11	1437.65	BVD523-2P	16	1440.41	0	2.07541	0.004906	3.61018	0
MAPK1_RAT	169	181	ARVADPDHDHTGF			11	1437.65	BVD523-2P	30	1440.56	0	2.228	0.004906	3.6227	0
MAPK1_RAT	169	181	ARVADPDHDHTGF			11	1437.65	BVD523-2P	60	1440.62	0	2.29298	0.004906	3.59914	0
MAPK1_RAT	169	181	ARVADPDHDHTGF			11	1437.65	BVD523-2P	90	1440.61	0	2.28221	0.004906	3.63463	0
MAPK1_RAT	169	181	ARVADPDHDHTGF			11	1437.65	BVD523-2P	180	1440.83	0	2.4947	0.004906	3.60937	0
MAPK1_RAT	169	184	ARVADPDHDHTGFLTE	Phosphoryl STY (15)		14	1860.79	BVD523-2P	0	1861.8	0.012535	0	0	4.44463	0.002983
MAPK1_RAT	169	184	ARVADPDHDHTGFLTE	Phosphoryl STY (15)		14	1860.79	BVD523-2P	0.001	1862.25	2.27374e-13	0.456113	0.012535	4.50569	0
MAPK1_RAT	169	184	ARVADPDHDHTGFLTE	Phosphoryl STY (15)		14	1860.79	BVD523-2P	0.5	1864.1	0	2.29997	0.012535	4.50684	0
MAPK1_RAT	169	184	ARVADPDHDHTGFLTE	Phosphoryl STY (15)		14	1860.79	BVD523-2P	1	1864.35	2.27374e-13	2.54774	0.012535	4.53236	0
MAPK1_RAT	169	184	ARVADPDHDHTGFLTE	Phosphoryl STY (15)		14	1860.79	BVD523-2P	3	1864.59	2.27374e-13	2.79189	0.012535	4.51407	0
MAPK1_RAT	169	184	ARVADPDHDHTGFLTE	Phosphoryl STY (15)		14	1860.79	BVD523-2P	8	1864.93	0	3.1317	0.012535	4.5321	0
MAPK1_RAT	169	184	ARVADPDHDHTGFLTE	Phosphoryl STY (15)		14	1860.79	BVD523-2P	16	1865.25	0	3.45208	0.012535	4.51272	0
MAPK1_RAT	169	184	ARVADPDHDHTGFLTE	Phosphoryl STY (15)		14	1860.79	BVD523-2P	30	1865.16	0	3.3628	0.012535	4.53244	0
MAPK1_RAT	169	184	ARVADPDHDHTGFLTE	Phosphoryl STY (15)		14	1860.79	BVD523-2P	60	1865.33	0	3.53393	0.012535	4.50255	0
MAPK1_RAT	169	184	ARVADPDHDHTGFLTE	Phosphoryl STY (15)		14	1860.79	BVD523-2P	90	1865.4	0	3.60089	0.012535	4.54013	0
MAPK1_RAT	169	184	ARVADPDHDHTGFLTE	Phosphoryl STY (15)		14	1860.79	BVD523-2P	180	1865.64	0	3.83962	0.012535	4.51053	0
MAPK1_RAT	191	197	YRAPEIM			5	879.439	BVD523-2P	0	879.945	0.00223	0	0	4.75502	0.003329
MAPK1_RAT	191	197	YRAPEIM			5	879.439	BVD523-2P	0.001	880.107	0	0.162156	0.00223	4.82286	0
MAPK1_RAT	191	197	YRAPEIM			5	879.439	BVD523-2P	0.5	880.178	0	0.23252	0.00223	4.8245	0
MAPK1_RAT	191	197	YRAPEIM			5	879.439	BVD523-2P	1	880.264	0	0.318906	0.00223	4.84966	0
MAPK1_RAT	191	197	YRAPEIM			5	879.439	BVD523-2P	3	880.388	0	0.442587	0.00223	4.83054	0
MAPK1_RAT	191	197	YRAPEIM			5	879.439	BVD523-2P	8	880.673	0	0.727826	0.00223	4.85052	0
MAPK1_RAT	191	197	YRAPEIM			5	879.439	BVD523-2P	16	880.82	0	0.875219	0.00223	4.83164	0
MAPK1_RAT	191	197	YRAPEIM			5	879.439	BVD523-2P	30	880.883	0	0.938159	0.00223	4.85044	0
MAPK1_RAT	191	197	YRAPEIM			5	879.439	BVD523-2P	60	880.978	0	1.03291	0.00223	4.81736	0
MAPK1_RAT	191	197	YRAPEIM			5	879.439	BVD523-2P	90	881.036	0	1.09053	0.00223	4.86173	0
MAPK1_RAT	191	197	YRAPEIM			5	879.439	BVD523-2P	180	881.131	0	1.18571	0.00223	4.82487	0
MAPK1_RAT	191	198	YRAPEIML			6	992.523	BVD523-2P	0	993.104	0.001253	0	0	5.73096	0.002367
MAPK1_RAT	191	198	YRAPEIML			6	992.523	BVD523-2P	0.001	993.249	0	0.145328	0.001253	5.79842	0
MAPK1_RAT	191	198	YRAPEIML			6	992.523	BVD523-2P	0.5	993.411	0	0.30722	0.001253	5.80336	0
MAPK1_RAT	191	198	YRAPEIML			6	992.523	BVD523-2P	1	993.584	0	0.480389	0.001253	5.82983	0
MAPK1_RAT	191	198	YRAPEIML			6	992.523	BVD523-2P	3	993.912	0	0.808504	0.001253	5.80569	0
MAPK1_RAT	191	198	YRAPEIML			6	992.523	BVD523-2P	8	994.475	0	1.37125	0.001253	5.8277	0
MAPK1_RAT	191	198	YRAPEIML			6	992.523	BVD523-2P	16	994.773	0	1.66912	0.001253	5.79946	0
MAPK1_RAT	191	198	YRAPEIML			6	992.523	BVD523-2P	30	994.845	0	1.74148	0.001253	5.8317	0
MAPK1_RAT	191	198	YRAPEIML			6	992.523	BVD523-2P	60	994.936	0	1.83232	0.001253	5.79146	0
MAPK1_RAT	191	198	YRAPEIML			6	992.523	BVD523-2P	90	994.98	0	1.87563	0.001253	5.83839	0
MAPK1_RAT	191	198	YRAPEIML			6	992.523	BVD523-2P	180	995.122	0	2.01764	0.001253	5.70539	0
MAPK1_RAT	198	209	LNSKGYTKSIDI			11	1338.73	BVD523-2P	0	1339.51	0.002857	0	0	4.33818	0.002777
MAPK1_RAT	198	209	LNSKGYTKSIDI			11	1338.73	BVD523-2P	0.001	1339.83	0	0.316411	0.002857	4.40627	0
MAPK1_RAT	198	209	LNSKGYTKSIDI			11	1338.73	BVD523-2P	0.5	1341.93	0	2.41397	0.002857	4.41307	0
MAPK1_RAT	198	209	LNSKGYTKSIDI			11	1338.73	BVD523-2P	1	1342.19	0	2.67645	0.002857	4.43476	0
MAPK1_RAT	198	209	LNSKGYTKSIDI			11	1338.73	BVD523-2P	3	1342.38	0	2.86886	0.002857	4.41655	0
MAPK1_RAT	198	209	LNSKGYTKSIDI			11	1338.73	BVD523-2P	8	1342.8	2.27374e-13	3.2828	0.002857	4.43372	0
MAPK1_RAT	198	209	LNSKGYTKSIDI			11	1338.73	BVD523-2P	16	1343.07	0	3.56194	0.002857	4.41594	0
MAPK1_RAT	198	209	LNSKGYTKSIDI			11	1338.73	BVD523-2P	30	1343.1	0	3.58585	0.002857	4.43448	0
MAPK1_RAT	198	209	LNSKGYTKSIDI			11	1338.73	BVD523-2P	60	1343.34	0	3.82907	0.002857	4.40388	0
MAPK1_RAT	198	209	LNSKGYTKSIDI			11	1338.73	BVD523-2P	90	1343.44	0	3.9297	0.002857	4.4383	0
MAPK1_RAT	198	209	LNSKGYTKSIDI			11	1338.73	BVD523-2P	180	1343.74	0	4.22607	0.002857	4.4109	0
MAPK1_RAT	199	209	NSKGYTKSIDI			10	1225.64	BVD523-2P	0	1226.33	0.009077	0	0	4.14901	0.004588
MAPK1_RAT	199	209	NSKGYTKSIDI			10	1225.64	BVD523-2P	0.001	1226.63	0	0.297992	0.009077	4.21906	0
MAPK1_RAT	199	209	NSKGYTKSIDI			10	1225.64	BVD523-2P	0.5	1228.36	0	2.03475	0.009077	4.22687	0
MAPK1_RAT	199	209	NSKGYTKSIDI			10	1225.64	BVD523-2P	1	1228.6	2.27374e-13	2.27315	0.009077	4.24237	0
MAPK1_RAT	199	209	NSKGYTKSIDI			10	1225.64	BVD523-2P	3	1228.79	0	2.45846	0.009077	4.2306	0
MAPK1_RAT	199	209	NSKGYTKSIDI			10	1225.64	BVD523-2P	8	1229.18	0	2.85489	0.009077	4.24787	0
MAPK1_RAT	199	209	NSKGYTKSIDI			10	1225.64	BVD523-2P	16	1229.43	0	3.10107	0.009077	4.22605	0
MAPK1_RAT	199	209	NSKGYTKSIDI			10	1225.64	BVD523-2P	30	1229.5	0	3.17107	0.009077	4.2426	0
MAPK1_RAT	199	209	NSKGYTKSIDI			10	1225.64	BVD523-2P	60	1229.66	2.27374e-13	3.33408	0.009077	4.21742	0
MAPK1_RAT	199	209	NSKGYTKSIDI			10	1225.64	BVD523-2P	90	1229.83	0	3.49804	0.009077	4.26197	0
MAPK1_RAT	199	209	NSKGYTKSIDI			10	1225.64	BVD523-2P	180	1230.08	2.27374e-13	3.74746	0.009077	4.22548	0
MAPK1_RAT	199	210	NSKGYTKSIDIW			11	1411.72	BVD523-2P	0	1412.5	0.000996	0	0	5.30369	0.004418
MAPK1_RAT	199	210	NSKGYTKSIDIW			11	1411.72	BVD523-2P	0.001	1412.78	0	0.278741	0.000996	5.38873	0
MAPK1_RAT	199	210	NSKGYTKSIDIW			11	1411.72	BVD523-2P	0.5	1414.27	0	1.76105	0.000996	5.38194	0
MAPK1_RAT	199	210	NSKGYTKSIDIW			11	1411.72	BVD523-2P	1	1414.45	0	1.94814	0.000996	5.41532	0
MAPK1_RAT	199	210	NSKGYTKSIDIW			11	1411.72	BVD523-2P	3	1414.63	0	2.12267	0.000996	5.39409	0
MAPK1_RAT	199	210	NSKGYTKSIDIW			11	1411.72	BVD523-2P	8	1414.92	0	2.41872	0.000996	5.41857	0
MAPK1_RAT	199	210	NSKGYTKSIDIW			11	1411.72	BVD523-2P	16	1415.1	0	2.59568	0.000996	5.39116	0
MAPK1_RAT	199	210	NSKGYTKSIDIW			11	1411.72	BVD523-2P	30	1415.28	0	2.77562	0.000996	5.41562	0
MAPK1_RAT	199	210	NSKGYTKSIDIW			11	1411.72	BVD523-2P	60	1415.4	0	2.89163	0.000996	5.38174	0
MAPK1_RAT	199	210	NSKGYTKSIDIW			11	1411.72	BVD523-2P	90	1415.63	0	3.12582	0.000996	5.42361	0
MAPK1_RAT	199	210	NSKGYTKSIDIW			11	1411.72	BVD523-2P	180	1415.79	0	3.28952	0.000996	5.37428	0
MAPK1_RAT	203	209	YTKSIDI			6	839.451	BVD523-2P	0	840.066	0.001912	0	0	4.50767	0.003844
MAPK1_RAT	203	209	YTKSIDI			6	839.451	BVD523-2P	0.001	840.233	0	0.166092	0.001912	4.57507	0
MAPK1_RAT	203	209	YTKSIDI			6	839.451	BVD523-2P	0.5	841.05	0	0.983926	0.001912	4.58072	0
MAPK1_RAT	203	209	YTKSIDI			6	839.451	BVD523-2P	1	841.182	0	1.11597	0.001912	4.60553	0
MAPK1_RAT	203	209	YTKSIDI			6	839.451	BVD523-2P	3	841.093	0	1.02695	0.001912	4.58589	0
MAPK1_RAT	203	209	YTKSIDI			6	839.451	BVD523-2P	8	841.266	0	1.20005	0.001912	4.60664	0
MAPK1_RAT	203	209	YTKSIDI			6	839.451	BVD523-2P	16	841.298	0	1.23156	0.001912	4.58707	0
MAPK1_RAT	203	209	YTKSIDI			6	839.451	BVD523-2P	30	841.453	0	1.3868	0.001912	4.60532	0
MAPK1_RAT	203	209	YTKSIDI			6	839.451	BVD523-2P	60	841.543	0	1.47697	0.001912	4.57338	0
MAPK1_RAT	203	209	YTKSIDI			6	839.451	BVD523-2P	90	841.747	0	1.68079	0.001912	4.61323	0
MAPK1_RAT	203	209	YTKSIDI			6	839.451	BVD523-2P	180	841.843	0	1.7767	0.001912	4.58179	0
MAPK1_RAT	203	210	YTKSIDIW			7	1025.53	BVD523-2P	0	1026.16	0.005592	0	0	5.84934	0.001693
MAPK1_RAT	203	210	YTKSIDIW			7	1025.53	BVD523-2P	0.001	1026.29	0	0.13368	0.005592	5.92002	0
MAPK1_RAT	203	210	YTKSIDIW			7	1025.53	BVD523-2P	0.5	1027.01	0	0.847377	0.005592	5.92594	0
MAPK1_RAT	203	210	YTKSIDIW			7	1025.53	BVD523-2P	1	1027.09	0	0.928909	0.005592	5.95305	0
MAPK1_RAT	203	210	YTKSIDIW			7	1025.53	BVD523-2P	3	1027.07	0	0.915405	0.005592	5.92715	0
MAPK1_RAT	203	210	YTKSIDIW			7	1025.53	BVD523-2P	8	1027.14	0	0.978876	0.005592	5.9538	0
MAPK1_RAT	203	210	YTKSIDIW			7	1025.53	BVD523-2P	16	1027.24	0	1.0822	0.005592	5.92871	0
MAPK1_RAT	203	210	YTKSIDIW			7	1025.53	BVD523-2P	30	1027.34	0	1.18212	0.005592	5.95652	0
MAPK1_RAT	203	210	YTKSIDIW			7	1025.53	BVD523-2P	60	1027.48	0	1.31921	0.005592	5.92071	0
MAPK1_RAT	203	210	YTKSIDIW			7	1025.53	BVD523-2P	90	1027.65	0	1.49561	0.005592	5.966	0
MAPK1_RAT	203	210	YTKSIDIW			7	1025.53	BVD523-2P	180	1027.84	0	1.68183	0.005592	5.80702	0
MAPK1_RAT	219	235	MLSNRPIFPGKHYLDQL			14	2029.07	BVD523-2P	0	2030.34	0.002626	0	0	5.26091	0.00315
MAPK1_RAT	219	235	MLSNRPIFPGKHYLDQL			14	2029.07	BVD523-2P	0.001	2030.68	0	0.345312	0.002626	5.33556	0
MAPK1_RAT	219	235	MLSNRPIFPGKHYLDQL			14	2029.07	BVD523-2P	0.5	2033.75	0	3.41254	0.002626	5.33236	0
MAPK1_RAT	219	235	MLSNRPIFPGKHYLDQL			14	2029.07	BVD523-2P	1	2034.12	0	3.78663	0.002626	5.36003	0
MAPK1_RAT	219	235	MLSNRPIFPGKHYLDQL			14	2029.07	BVD523-2P	3	2034.68	0	4.34552	0.002626	5.33649	0
MAPK1_RAT	219	235	MLSNRPIFPGKHYLDQL			14	2029.07	BVD523-2P	8	2035.04	2.27374e-13	4.70306	0.002626	5.35874	0
MAPK1_RAT	219	235	MLSNRPIFPGKHYLDQL			14	2029.07	BVD523-2P	16	2035.47	0	5.12899	0.002626	5.33327	0
MAPK1_RAT	219	235	MLSNRPIFPGKHYLDQL			14	2029.07	BVD523-2P	30	2035.33	0	4.99295	0.002626	5.35712	0
MAPK1_RAT	219	235	MLSNRPIFPGKHYLDQL			14	2029.07	BVD523-2P	60	2035.61	0	5.27617	0.002626	5.32365	0
MAPK1_RAT	219	235	MLSNRPIFPGKHYLDQL			14	2029.07	BVD523-2P	90	2035.45	0	5.1111	0.002626	5.3651	0
MAPK1_RAT	219	235	MLSNRPIFPGKHYLDQL			14	2029.07	BVD523-2P	180	2035.99	0	5.65777	0.002626	5.32584	0
MAPK1_RAT	220	235	LSNRPIFPGKHYLDQL			13	1898.03	BVD523-2P	0	1899.12	5.76185e-05	0	0	5.10998	0.002381
MAPK1_RAT	220	235	LSNRPIFPGKHYLDQL			13	1898.03	BVD523-2P	0.001	1899.46	0	0.34301	5.76185e-05	5.1771	0
MAPK1_RAT	220	235	LSNRPIFPGKHYLDQL			13	1898.03	BVD523-2P	0.5	1902.48	0	3.36004	5.76185e-05	5.17389	0
MAPK1_RAT	220	235	LSNRPIFPGKHYLDQL			13	1898.03	BVD523-2P	1	1902.89	0	3.76539	5.76185e-05	5.19987	0
MAPK1_RAT	220	235	LSNRPIFPGKHYLDQL			13	1898.03	BVD523-2P	3	1903.34	2.27374e-13	4.22403	5.76185e-05	5.17959	0
MAPK1_RAT	220	235	LSNRPIFPGKHYLDQL			13	1898.03	BVD523-2P	8	1903.74	0	4.61895	5.76185e-05	5.19776	0
MAPK1_RAT	220	235	LSNRPIFPGKHYLDQL			13	1898.03	BVD523-2P	16	1904.07	0	4.95049	5.76185e-05	5.1763	0
MAPK1_RAT	220	235	LSNRPIFPGKHYLDQL			13	1898.03	BVD523-2P	30	1903.89	2.27374e-13	4.7685	5.76185e-05	5.19794	0
MAPK1_RAT	220	235	LSNRPIFPGKHYLDQL			13	1898.03	BVD523-2P	60	1904.18	0	5.06335	5.76185e-05	5.16509	0
MAPK1_RAT	220	235	LSNRPIFPGKHYLDQL			13	1898.03	BVD523-2P	90	1904.07	0	4.94622	5.76185e-05	5.20198	0
MAPK1_RAT	220	235	LSNRPIFPGKHYLDQL			13	1898.03	BVD523-2P	180	1904.52	2.27374e-13	5.39977	5.76185e-05	5.17192	0
MAPK1_RAT	236	247	NHILGILGSPSQ			10	1235.67	BVD523-2P	0	1236.41	0.00547	0	0	5.3838	0.003534
MAPK1_RAT	236	247	NHILGILGSPSQ			10	1235.67	BVD523-2P	0.001	1236.6	0	0.184761	0.00547	5.4396	0
MAPK1_RAT	236	247	NHILGILGSPSQ			10	1235.67	BVD523-2P	0.5	1237.7	0	1.28622	0.00547	5.44485	0
MAPK1_RAT	236	247	NHILGILGSPSQ			10	1235.67	BVD523-2P	1	1237.71	0	1.29518	0.00547	5.46958	0
MAPK1_RAT	236	247	NHILGILGSPSQ			10	1235.67	BVD523-2P	3	1237.78	0	1.37071	0.00547	5.44628	0
MAPK1_RAT	236	247	NHILGILGSPSQ			10	1235.67	BVD523-2P	8	1238.04	0	1.62911	0.00547	5.47234	0
MAPK1_RAT	236	247	NHILGILGSPSQ			10	1235.67	BVD523-2P	16	1238.12	0	1.70358	0.00547	5.44516	0
MAPK1_RAT	236	247	NHILGILGSPSQ			10	1235.67	BVD523-2P	30	1238.2	0	1.78984	0.00547	5.47374	0
MAPK1_RAT	236	247	NHILGILGSPSQ			10	1235.67	BVD523-2P	60	1238.44	0	2.02614	0.00547	5.4353	0
MAPK1_RAT	236	247	NHILGILGSPSQ			10	1235.67	BVD523-2P	90	1238.35	0	1.9407	0.00547	5.48103	0
MAPK1_RAT	236	247	NHILGILGSPSQ			10	1235.67	BVD523-2P	180	1238.53	0	2.11723	0.00547	5.42271	0
MAPK1_RAT	236	248	NHILGILGSPSQE			11	1364.72	BVD523-2P	0	1365.42	0.002608	0	0	5.41676	0.003744
MAPK1_RAT	236	248	NHILGILGSPSQE			11	1364.72	BVD523-2P	0.001	1365.71	0	0.286906	0.002608	5.47455	0
MAPK1_RAT	236	248	NHILGILGSPSQE			11	1364.72	BVD523-2P	0.5	1367.21	0	1.78637	0.002608	5.47099	0
MAPK1_RAT	236	248	NHILGILGSPSQE			11	1364.72	BVD523-2P	1	1367.27	0	1.84956	0.002608	5.50215	0
MAPK1_RAT	236	248	NHILGILGSPSQE			11	1364.72	BVD523-2P	3	1367.32	0	1.89418	0.002608	5.4797	0
MAPK1_RAT	236	248	NHILGILGSPSQE			11	1364.72	BVD523-2P	8	1367.53	0	2.10377	0.002608	5.50316	0
MAPK1_RAT	236	248	NHILGILGSPSQE			11	1364.72	BVD523-2P	16	1367.74	0	2.31717	0.002608	5.47552	0
MAPK1_RAT	236	248	NHILGILGSPSQE			11	1364.72	BVD523-2P	30	1367.69	0	2.26596	0.002608	5.50345	0
MAPK1_RAT	236	248	NHILGILGSPSQE			11	1364.72	BVD523-2P	60	1367.87	0	2.44944	0.002608	5.469	0
MAPK1_RAT	236	248	NHILGILGSPSQE			11	1364.72	BVD523-2P	90	1367.9	0	2.47202	0.002608	5.51049	0
MAPK1_RAT	236	248	NHILGILGSPSQE			11	1364.72	BVD523-2P	180	1368.24	0	2.81506	0.002608	5.44271	0
MAPK1_RAT	236	252	NHILGILGSPSQEDLNC			15	1809.88	BVD523-2P	0	1810.99	0.000453	0	0	5.76809	0.000418
MAPK1_RAT	236	252	NHILGILGSPSQEDLNC			15	1809.88	BVD523-2P	0.001	1811.32	2.27374e-13	0.321495	0.000453	5.81996	0
MAPK1_RAT	236	252	NHILGILGSPSQEDLNC			15	1809.88	BVD523-2P	0.5	1814.06	2.27374e-13	3.06219	0.000453	5.8347	0
MAPK1_RAT	236	252	NHILGILGSPSQEDLNC			15	1809.88	BVD523-2P	1	1814.25	2.27374e-13	3.25412	0.000453	5.85216	0
MAPK1_RAT	236	252	NHILGILGSPSQEDLNC			15	1809.88	BVD523-2P	3	1814.52	0	3.52386	0.000453	5.82937	0
MAPK1_RAT	236	252	NHILGILGSPSQEDLNC			15	1809.88	BVD523-2P	8	1814.9	0	3.90352	0.000453	5.85144	0
MAPK1_RAT	236	252	NHILGILGSPSQEDLNC			15	1809.88	BVD523-2P	16	1815.34	2.27374e-13	4.3468	0.000453	5.82515	0
MAPK1_RAT	236	252	NHILGILGSPSQEDLNC			15	1809.88	BVD523-2P	30	1815.2	0	4.20204	0.000453	5.85708	0
MAPK1_RAT	236	252	NHILGILGSPSQEDLNC			15	1809.88	BVD523-2P	60	1815.42	2.27374e-13	4.42668	0.000453	5.81883	0
MAPK1_RAT	236	252	NHILGILGSPSQEDLNC			15	1809.88	BVD523-2P	90	1815.26	0	4.26019	0.000453	5.86228	0
MAPK1_RAT	236	252	NHILGILGSPSQEDLNC			15	1809.88	BVD523-2P	180	1815.86	0	4.86423	0.000453	5.72933	0
MAPK1_RAT	240	248	GILGSPSQE			7	887.447	BVD523-2P	0	887.891	0.000373	0	0	4.6783	0.002699
MAPK1_RAT	240	248	GILGSPSQE			7	887.447	BVD523-2P	0.001	888.188	0	0.296753	0.000373	4.73499	0
MAPK1_RAT	240	248	GILGSPSQE			7	887.447	BVD523-2P	0.5	889.735	0	1.84349	0.000373	4.74028	0
MAPK1_RAT	240	248	GILGSPSQE			7	887.447	BVD523-2P	1	889.803	0	1.91138	0.000373	4.76407	0
MAPK1_RAT	240	248	GILGSPSQE			7	887.447	BVD523-2P	3	889.862	0	1.97109	0.000373	4.74339	0
MAPK1_RAT	240	248	GILGSPSQE			7	887.447	BVD523-2P	8	890.025	0	2.13413	0.000373	4.76328	0
MAPK1_RAT	240	248	GILGSPSQE			7	887.447	BVD523-2P	16	890.239	0	2.34766	0.000373	4.74491	0
MAPK1_RAT	240	248	GILGSPSQE			7	887.447	BVD523-2P	30	890.208	0	2.31676	0.000373	4.76223	0
MAPK1_RAT	240	248	GILGSPSQE			7	887.447	BVD523-2P	60	890.295	0	2.40399	0.000373	4.73008	0
MAPK1_RAT	240	248	GILGSPSQE			7	887.447	BVD523-2P	90	890.304	0	2.41312	0.000373	4.77281	0
MAPK1_RAT	240	248	GILGSPSQE			7	887.447	BVD523-2P	180	890.454	0	2.56294	0.000373	4.73739	0
MAPK1_RAT	240	250	GILGSPSQEDL			9	1115.56	BVD523-2P	0	1116.16	0.003297	0	0	5.53895	0.002506
MAPK1_RAT	240	250	GILGSPSQEDL			9	1115.56	BVD523-2P	0.001	1116.5	0	0.343446	0.003297	5.5894	0
MAPK1_RAT	240	250	GILGSPSQEDL			9	1115.56	BVD523-2P	0.5	1118.13	0	1.97761	0.003297	5.59994	0
MAPK1_RAT	240	250	GILGSPSQEDL			9	1115.56	BVD523-2P	1	1118.36	0	2.20199	0.003297	5.6221	0
MAPK1_RAT	240	250	GILGSPSQEDL			9	1115.56	BVD523-2P	3	1118.57	0	2.40818	0.003297	5.59794	0
MAPK1_RAT	240	250	GILGSPSQEDL			9	1115.56	BVD523-2P	8	1118.98	0	2.82536	0.003297	5.61989	0
MAPK1_RAT	240	250	GILGSPSQEDL			9	1115.56	BVD523-2P	16	1119.33	0	3.17709	0.003297	5.59654	0
MAPK1_RAT	240	250	GILGSPSQEDL			9	1115.56	BVD523-2P	30	1119.22	0	3.0622	0.003297	5.62262	0
MAPK1_RAT	240	250	GILGSPSQEDL			9	1115.56	BVD523-2P	60	1119.29	0	3.12803	0.003297	5.58902	0
MAPK1_RAT	240	250	GILGSPSQEDL			9	1115.56	BVD523-2P	90	1119.31	0	3.15393	0.003297	5.63014	0
MAPK1_RAT	240	250	GILGSPSQEDL			9	1115.56	BVD523-2P	180	1119.55	0	3.39531	0.003297	5.54706	0
MAPK1_RAT	240	252	GILGSPSQEDLNC			11	1332.61	BVD523-2P	0	1333.43	3.33554e-05	0	0	5.37418	0.002636
MAPK1_RAT	240	252	GILGSPSQEDLNC			11	1332.61	BVD523-2P	0.001	1333.77	0	0.343603	3.33554e-05	5.41793	0
MAPK1_RAT	240	252	GILGSPSQEDLNC			11	1332.61	BVD523-2P	0.5	1336.48	0	3.05894	3.33554e-05	5.42745	0
MAPK1_RAT	240	252	GILGSPSQEDLNC			11	1332.61	BVD523-2P	1	1336.72	0	3.29226	3.33554e-05	5.45097	0
MAPK1_RAT	240	252	GILGSPSQEDLNC			11	1332.61	BVD523-2P	3	1336.95	0	3.52881	3.33554e-05	5.42513	0
MAPK1_RAT	240	252	GILGSPSQEDLNC			11	1332.61	BVD523-2P	8	1337.36	0	3.93039	3.33554e-05	5.4528	0
MAPK1_RAT	240	252	GILGSPSQEDLNC			11	1332.61	BVD523-2P	16	1337.74	0	4.31665	3.33554e-05	5.42225	0
MAPK1_RAT	240	252	GILGSPSQEDLNC			11	1332.61	BVD523-2P	30	1337.53	0	4.10443	3.33554e-05	5.45456	0
MAPK1_RAT	240	252	GILGSPSQEDLNC			11	1332.61	BVD523-2P	60	1337.76	0	4.33298	3.33554e-05	5.41131	0
MAPK1_RAT	240	252	GILGSPSQEDLNC			11	1332.61	BVD523-2P	90	1337.57	0	4.14778	3.33554e-05	5.46131	0
MAPK1_RAT	240	252	GILGSPSQEDLNC			11	1332.61	BVD523-2P	180	1337.95	0	4.52393	3.33554e-05	5.40355	0
MAPK1_RAT	261	276	YLLSLPHKNKVPWNRL			13	1978.14	BVD523-2P	0	1979.32	0.002497	0	0	5.01147	0.003057
MAPK1_RAT	261	276	YLLSLPHKNKVPWNRL			13	1978.14	BVD523-2P	0.001	1979.5	0	0.185252	0.002497	5.11332	0
MAPK1_RAT	261	276	YLLSLPHKNKVPWNRL			13	1978.14	BVD523-2P	0.5	1982.03	2.27374e-13	2.71579	0.002497	5.11626	0
MAPK1_RAT	261	276	YLLSLPHKNKVPWNRL			13	1978.14	BVD523-2P	1	1982.38	0	3.05946	0.002497	5.14011	0
MAPK1_RAT	261	276	YLLSLPHKNKVPWNRL			13	1978.14	BVD523-2P	3	1982.86	0	3.54589	0.002497	5.12075	0
MAPK1_RAT	261	276	YLLSLPHKNKVPWNRL			13	1978.14	BVD523-2P	8	1983.49	0	4.17098	0.002497	5.13843	0
MAPK1_RAT	261	276	YLLSLPHKNKVPWNRL			13	1978.14	BVD523-2P	16	1984.28	2.27374e-13	4.96035	0.002497	5.11866	0
MAPK1_RAT	261	276	YLLSLPHKNKVPWNRL			13	1978.14	BVD523-2P	30	1984.5	0	5.18698	0.002497	5.13664	0
MAPK1_RAT	261	276	YLLSLPHKNKVPWNRL			13	1978.14	BVD523-2P	60	1985.08	0	5.765	0.002497	5.10547	0
MAPK1_RAT	261	276	YLLSLPHKNKVPWNRL			13	1978.14	BVD523-2P	90	1984.89	0	5.57514	0.002497	5.13874	0
MAPK1_RAT	261	276	YLLSLPHKNKVPWNRL			13	1978.14	BVD523-2P	180	1985.38	0	6.0622	0.002497	5.11403	0
MAPK1_RAT	263	280	LSLPHKNKVPWNRLFPNA			14	2131.19	BVD523-2P	0	2132.51	0.004209	0	0	5.16773	0.004109
MAPK1_RAT	263	280	LSLPHKNKVPWNRLFPNA			14	2131.19	BVD523-2P	0.001	2132.75	0	0.242418	0.004209	5.27105	0
MAPK1_RAT	263	280	LSLPHKNKVPWNRLFPNA			14	2131.19	BVD523-2P	0.5	2135.9	0	3.38767	0.004209	5.27315	0
MAPK1_RAT	263	280	LSLPHKNKVPWNRLFPNA			14	2131.19	BVD523-2P	1	2136.15	0	3.64033	0.004209	5.29517	0
MAPK1_RAT	263	280	LSLPHKNKVPWNRLFPNA			14	2131.19	BVD523-2P	3	2136.5	0	3.99279	0.004209	5.27407	0
MAPK1_RAT	263	280	LSLPHKNKVPWNRLFPNA			14	2131.19	BVD523-2P	8	2136.99	0	4.47627	0.004209	5.29402	0
MAPK1_RAT	263	280	LSLPHKNKVPWNRLFPNA			14	2131.19	BVD523-2P	16	2137.66	0	5.14632	0.004209	5.2722	0
MAPK1_RAT	263	280	LSLPHKNKVPWNRLFPNA			14	2131.19	BVD523-2P	30	2137.81	0	5.29545	0.004209	5.2937	0
MAPK1_RAT	263	280	LSLPHKNKVPWNRLFPNA			14	2131.19	BVD523-2P	60	2138.56	0	6.05077	0.004209	5.26116	0
MAPK1_RAT	263	280	LSLPHKNKVPWNRLFPNA			14	2131.19	BVD523-2P	90	2138.46	0	5.95078	0.004209	5.30098	0
MAPK1_RAT	263	280	LSLPHKNKVPWNRLFPNA			14	2131.19	BVD523-2P	180	2139.15	0	6.63888	0.004209	5.27229	0
MAPK1_RAT	263	281	LSLPHKNKVPWNRLFPNAD			15	2246.22	BVD523-2P	0	2247.55	0.005601	0	0	5.13085	0.002847
MAPK1_RAT	263	281	LSLPHKNKVPWNRLFPNAD			15	2246.22	BVD523-2P	0.001	2247.9	0	0.349543	0.005601	5.22758	0
MAPK1_RAT	263	281	LSLPHKNKVPWNRLFPNAD			15	2246.22	BVD523-2P	0.5	2251.4	0	3.84721	0.005601	5.22203	0
MAPK1_RAT	263	281	LSLPHKNKVPWNRLFPNAD			15	2246.22	BVD523-2P	1	2251.66	0	4.11168	0.005601	5.24531	0
MAPK1_RAT	263	281	LSLPHKNKVPWNRLFPNAD			15	2246.22	BVD523-2P	3	2252.04	0	4.49266	0.005601	5.23022	0
MAPK1_RAT	263	281	LSLPHKNKVPWNRLFPNAD			15	2246.22	BVD523-2P	8	2252.45	0	4.89997	0.005601	5.24882	0
MAPK1_RAT	263	281	LSLPHKNKVPWNRLFPNAD			15	2246.22	BVD523-2P	16	2253.25	0	5.70286	0.005601	5.2259	0
MAPK1_RAT	263	281	LSLPHKNKVPWNRLFPNAD			15	2246.22	BVD523-2P	30	2253.34	0	5.79176	0.005601	5.24991	0
MAPK1_RAT	263	281	LSLPHKNKVPWNRLFPNAD			15	2246.22	BVD523-2P	60	2254.07	0	6.51551	0.005601	5.21699	0
MAPK1_RAT	263	281	LSLPHKNKVPWNRLFPNAD			15	2246.22	BVD523-2P	90	2254.01	0	6.45752	0.005601	5.25695	0
MAPK1_RAT	263	281	LSLPHKNKVPWNRLFPNAD			15	2246.22	BVD523-2P	180	2254.66	0	7.10899	0.005601	5.22229	0
MAPK1_RAT	263	284	LSLPHKNKVPWNRLFPNADSKA			18	2532.38	BVD523-2P	0	2533.9	0.000593	0	0	4.75165	0.002559
MAPK1_RAT	263	284	LSLPHKNKVPWNRLFPNADSKA			18	2532.38	BVD523-2P	0.001	2534.35	0	0.450996	0.000593	4.83133	0
MAPK1_RAT	263	284	LSLPHKNKVPWNRLFPNADSKA			18	2532.38	BVD523-2P	0.5	2538.35	0	4.45302	0.000593	4.82694	0
MAPK1_RAT	263	284	LSLPHKNKVPWNRLFPNADSKA			18	2532.38	BVD523-2P	1	2538.56	0	4.65841	0.000593	4.85142	0
MAPK1_RAT	263	284	LSLPHKNKVPWNRLFPNADSKA			18	2532.38	BVD523-2P	3	2538.93	0	5.02841	0.000593	4.83462	0
MAPK1_RAT	263	284	LSLPHKNKVPWNRLFPNADSKA			18	2532.38	BVD523-2P	8	2539.32	0	5.42806	0.000593	4.85076	0
MAPK1_RAT	263	284	LSLPHKNKVPWNRLFPNADSKA			18	2532.38	BVD523-2P	16	2540.25	0	6.35136	0.000593	4.83709	0
MAPK1_RAT	263	284	LSLPHKNKVPWNRLFPNADSKA			18	2532.38	BVD523-2P	30	2540.24	0	6.34496	0.000593	4.85194	0
MAPK1_RAT	263	284	LSLPHKNKVPWNRLFPNADSKA			18	2532.38	BVD523-2P	60	2541.15	0	7.24855	0.000593	4.82161	0
MAPK1_RAT	263	284	LSLPHKNKVPWNRLFPNADSKA			18	2532.38	BVD523-2P	90	2541.03	0	7.12842	0.000593	4.86711	0
MAPK1_RAT	263	284	LSLPHKNKVPWNRLFPNADSKA			18	2532.38	BVD523-2P	180	2541.99	0	8.0885	0.000593	4.82671	0
MAPK1_RAT	277	284	FPNADSKA			6	849.41	BVD523-2P	0	849.865	0.011222	0	0	3.43539	0.003301
MAPK1_RAT	277	284	FPNADSKA			6	849.41	BVD523-2P	0.001	850.291	0	0.42575	0.011222	3.4899	0
MAPK1_RAT	277	284	FPNADSKA			6	849.41	BVD523-2P	0.5	852.885	0	3.01978	0.011222	3.49328	0
MAPK1_RAT	277	284	FPNADSKA			6	849.41	BVD523-2P	1	852.875	0	3.01017	0.011222	3.50808	0
MAPK1_RAT	277	284	FPNADSKA			6	849.41	BVD523-2P	3	852.856	0	2.99093	0.011222	3.49633	0
MAPK1_RAT	277	284	FPNADSKA			6	849.41	BVD523-2P	8	852.859	0	2.99451	0.011222	3.5074	0
MAPK1_RAT	277	284	FPNADSKA			6	849.41	BVD523-2P	16	853.009	0	3.14404	0.011222	3.49532	0
MAPK1_RAT	277	284	FPNADSKA			6	849.41	BVD523-2P	30	852.914	0	3.04873	0.011222	3.50699	0
MAPK1_RAT	277	284	FPNADSKA			6	849.41	BVD523-2P	60	853.082	0	3.21687	0.011222	3.48766	0
MAPK1_RAT	277	284	FPNADSKA			6	849.41	BVD523-2P	90	853.009	0	3.14447	0.011222	3.51928	0
MAPK1_RAT	277	284	FPNADSKA			6	849.41	BVD523-2P	180	853.314	0	3.44917	0.011222	3.49595	0
MAPK1_RAT	288	303	LDKMLTFNPHKRIEVE			14	1970.05	BVD523-2P	0	1971.27	0.008896	0	0	4.47206	0.00283
MAPK1_RAT	288	303	LDKMLTFNPHKRIEVE			14	1970.05	BVD523-2P	0.001	1971.61	0	0.3358	0.008896	4.53524	0
MAPK1_RAT	288	303	LDKMLTFNPHKRIEVE			14	1970.05	BVD523-2P	0.5	1973.11	0	1.83955	0.008896	4.54907	0
MAPK1_RAT	288	303	LDKMLTFNPHKRIEVE			14	1970.05	BVD523-2P	1	1973.55	0	2.27809	0.008896	4.55998	0
MAPK1_RAT	288	303	LDKMLTFNPHKRIEVE			14	1970.05	BVD523-2P	3	1973.94	0	2.66383	0.008896	4.54437	0
MAPK1_RAT	288	303	LDKMLTFNPHKRIEVE			14	1970.05	BVD523-2P	8	1974.31	0	3.04001	0.008896	4.56016	0
MAPK1_RAT	288	303	LDKMLTFNPHKRIEVE			14	1970.05	BVD523-2P	16	1974.82	0	3.55049	0.008896	4.54358	0
MAPK1_RAT	288	303	LDKMLTFNPHKRIEVE			14	1970.05	BVD523-2P	30	1974.93	2.27374e-13	3.6547	0.008896	4.55853	0
MAPK1_RAT	288	303	LDKMLTFNPHKRIEVE			14	1970.05	BVD523-2P	60	1975.34	0	4.0681	0.008896	4.53542	0
MAPK1_RAT	288	303	LDKMLTFNPHKRIEVE			14	1970.05	BVD523-2P	90	1975.33	0	4.06047	0.008896	4.57584	0
MAPK1_RAT	288	303	LDKMLTFNPHKRIEVE			14	1970.05	BVD523-2P	180	1975.63	0	4.35476	0.008896	4.54366	0
MAPK1_RAT	288	304	LDKMLTFNPHKRIEVEQ			15	2098.11	BVD523-2P	0	2099.44	0.016248	0	0	4.36151	0.002677
MAPK1_RAT	288	304	LDKMLTFNPHKRIEVEQ			15	2098.11	BVD523-2P	0.001	2099.81	0	0.370901	0.016248	4.43201	0
MAPK1_RAT	288	304	LDKMLTFNPHKRIEVEQ			15	2098.11	BVD523-2P	0.5	2101.59	0	2.15478	0.016248	4.43212	0
MAPK1_RAT	288	304	LDKMLTFNPHKRIEVEQ			15	2098.11	BVD523-2P	1	2102.16	0	2.72573	0.016248	4.45839	0
MAPK1_RAT	288	304	LDKMLTFNPHKRIEVEQ			15	2098.11	BVD523-2P	3	2102.79	0	3.35437	0.016248	4.44018	0
MAPK1_RAT	288	304	LDKMLTFNPHKRIEVEQ			15	2098.11	BVD523-2P	8	2103.22	0	3.77792	0.016248	4.45804	0
MAPK1_RAT	288	304	LDKMLTFNPHKRIEVEQ			15	2098.11	BVD523-2P	16	2103.84	0	4.40289	0.016248	4.4369	0
MAPK1_RAT	288	304	LDKMLTFNPHKRIEVEQ			15	2098.11	BVD523-2P	30	2103.87	0	4.43267	0.016248	4.45866	0
MAPK1_RAT	288	304	LDKMLTFNPHKRIEVEQ			15	2098.11	BVD523-2P	60	2104.31	0	4.86814	0.016248	4.43013	0
MAPK1_RAT	288	304	LDKMLTFNPHKRIEVEQ			15	2098.11	BVD523-2P	90	2104.26	0	4.82099	0.016248	4.46914	0
MAPK1_RAT	288	304	LDKMLTFNPHKRIEVEQ			15	2098.11	BVD523-2P	180	2104.68	0	5.24534	0.016248	4.43775	0
MAPK1_RAT	288	305	LDKMLTFNPHKRIEVEQA			16	2169.15	BVD523-2P	0	2170.5	0.006662	0	0	4.41326	0.002426
MAPK1_RAT	288	305	LDKMLTFNPHKRIEVEQA			16	2169.15	BVD523-2P	0.001	2170.93	0	0.430238	0.006662	4.47276	0
MAPK1_RAT	288	305	LDKMLTFNPHKRIEVEQA			16	2169.15	BVD523-2P	0.5	2172.75	0	2.25131	0.006662	4.48759	0
MAPK1_RAT	288	305	LDKMLTFNPHKRIEVEQA			16	2169.15	BVD523-2P	1	2173.27	0	2.77916	0.006662	4.50058	0
MAPK1_RAT	288	305	LDKMLTFNPHKRIEVEQA			16	2169.15	BVD523-2P	3	2173.93	0	3.43182	0.006662	4.4858	0
MAPK1_RAT	288	305	LDKMLTFNPHKRIEVEQA			16	2169.15	BVD523-2P	8	2174.26	0	3.76665	0.006662	4.50131	0
MAPK1_RAT	288	305	LDKMLTFNPHKRIEVEQA			16	2169.15	BVD523-2P	16	2174.87	0	4.37551	0.006662	4.48265	0
MAPK1_RAT	288	305	LDKMLTFNPHKRIEVEQA			16	2169.15	BVD523-2P	30	2174.87	0	4.37815	0.006662	4.50259	0
MAPK1_RAT	288	305	LDKMLTFNPHKRIEVEQA			16	2169.15	BVD523-2P	60	2175.32	0	4.82906	0.006662	4.47352	0
MAPK1_RAT	288	305	LDKMLTFNPHKRIEVEQA			16	2169.15	BVD523-2P	90	2175.33	0	4.83606	0.006662	4.50992	0
MAPK1_RAT	288	305	LDKMLTFNPHKRIEVEQA			16	2169.15	BVD523-2P	180	2175.65	0	5.15135	0.006662	4.4815	0
MAPK1_RAT	292	305	LTFNPHKRIEVEQA			12	1681.9	BVD523-2P	0	1682.9	0.002727	0	0	4.06974	0.003309
MAPK1_RAT	292	305	LTFNPHKRIEVEQA			12	1681.9	BVD523-2P	0.001	1683.26	0	0.36228	0.002727	4.12739	0
MAPK1_RAT	292	305	LTFNPHKRIEVEQA			12	1681.9	BVD523-2P	0.5	1684.95	0	2.05617	0.002727	4.13141	0
MAPK1_RAT	292	305	LTFNPHKRIEVEQA			12	1681.9	BVD523-2P	1	1685.6	0	2.69886	0.002727	4.15064	0
MAPK1_RAT	292	305	LTFNPHKRIEVEQA			12	1681.9	BVD523-2P	3	1686.21	0	3.31176	0.002727	4.13663	0
MAPK1_RAT	292	305	LTFNPHKRIEVEQA			12	1681.9	BVD523-2P	8	1686.68	0	3.78279	0.002727	4.15209	0
MAPK1_RAT	292	305	LTFNPHKRIEVEQA			12	1681.9	BVD523-2P	16	1687.14	0	4.24451	0.002727	4.13554	0
MAPK1_RAT	292	305	LTFNPHKRIEVEQA			12	1681.9	BVD523-2P	30	1687.27	0	4.36899	0.002727	4.14707	0
MAPK1_RAT	292	305	LTFNPHKRIEVEQA			12	1681.9	BVD523-2P	60	1687.6	0	4.69984	0.002727	4.12604	0
MAPK1_RAT	292	305	LTFNPHKRIEVEQA			12	1681.9	BVD523-2P	90	1687.65	0	4.75025	0.002727	4.15241	0
MAPK1_RAT	292	305	LTFNPHKRIEVEQA			12	1681.9	BVD523-2P	180	1687.95	0	5.05014	0.002727	4.13413	0
MAPK1_RAT	292	313	LTFNPHKRIEVEQALAHPYLEQ			19	2633.38	BVD523-2P	0	2634.94	0.001383	0	0	4.88585	0.002702
MAPK1_RAT	292	313	LTFNPHKRIEVEQALAHPYLEQ			19	2633.38	BVD523-2P	0.001	2635.34	0	0.398021	0.001383	4.96191	0
MAPK1_RAT	292	313	LTFNPHKRIEVEQALAHPYLEQ			19	2633.38	BVD523-2P	0.5	2637.63	0	2.68899	0.001383	4.97074	0
MAPK1_RAT	292	313	LTFNPHKRIEVEQALAHPYLEQ			19	2633.38	BVD523-2P	1	2638.26	0	3.31997	0.001383	4.98721	0
MAPK1_RAT	292	313	LTFNPHKRIEVEQALAHPYLEQ			19	2633.38	BVD523-2P	3	2639.13	0	4.1855	0.001383	4.96469	0
MAPK1_RAT	292	313	LTFNPHKRIEVEQALAHPYLEQ			19	2633.38	BVD523-2P	8	2639.47	4.54747e-13	4.53208	0.001383	4.98001	0
MAPK1_RAT	292	313	LTFNPHKRIEVEQALAHPYLEQ			19	2633.38	BVD523-2P	16	2640.21	0	5.26693	0.001383	4.95954	0
MAPK1_RAT	292	313	LTFNPHKRIEVEQALAHPYLEQ			19	2633.38	BVD523-2P	30	2639.86	0	4.9215	0.001383	4.98355	0
MAPK1_RAT	292	313	LTFNPHKRIEVEQALAHPYLEQ			19	2633.38	BVD523-2P	60	2640.55	0	5.60532	0.001383	4.94971	0
MAPK1_RAT	292	313	LTFNPHKRIEVEQALAHPYLEQ			19	2633.38	BVD523-2P	90	2639.92	0	4.97616	0.001383	4.99132	0
MAPK1_RAT	292	313	LTFNPHKRIEVEQALAHPYLEQ			19	2633.38	BVD523-2P	180	2641.04	0	6.09586	0.001383	4.95723	0
MAPK1_RAT	304	313	QALAHPYLEQ			8	1169.59	BVD523-2P	0	1170.25	0.003313	0	0	4.37452	0.003247
MAPK1_RAT	304	313	QALAHPYLEQ			8	1169.59	BVD523-2P	0.001	1170.56	0	0.310894	0.003313	4.43723	0
MAPK1_RAT	304	313	QALAHPYLEQ			8	1169.59	BVD523-2P	0.5	1171.32	0	1.06289	0.003313	4.43729	0
MAPK1_RAT	304	313	QALAHPYLEQ			8	1169.59	BVD523-2P	1	1171.49	0	1.23724	0.003313	4.46177	0
MAPK1_RAT	304	313	QALAHPYLEQ			8	1169.59	BVD523-2P	3	1171.6	0	1.34797	0.003313	4.44476	0
MAPK1_RAT	304	313	QALAHPYLEQ			8	1169.59	BVD523-2P	8	1171.71	0	1.46021	0.003313	4.46334	0
MAPK1_RAT	304	313	QALAHPYLEQ			8	1169.59	BVD523-2P	16	1171.72	0	1.46588	0.003313	4.44365	0
MAPK1_RAT	304	313	QALAHPYLEQ			8	1169.59	BVD523-2P	30	1171.73	0	1.47952	0.003313	4.4619	0
MAPK1_RAT	304	313	QALAHPYLEQ			8	1169.59	BVD523-2P	60	1171.73	0	1.4817	0.003313	4.4344	0
MAPK1_RAT	304	313	QALAHPYLEQ			8	1169.59	BVD523-2P	90	1171.74	0	1.48978	0.003313	4.47629	0
MAPK1_RAT	304	313	QALAHPYLEQ			8	1169.59	BVD523-2P	180	1171.77	0	1.51545	0.003313	4.44379	0
MAPK1_RAT	305	313	ALAHPYLEQ			7	1041.54	BVD523-2P	0	1042.11	0.010101	0	0	4.33022	0.00294
MAPK1_RAT	305	313	ALAHPYLEQ			7	1041.54	BVD523-2P	0.001	1042.41	0	0.309365	0.010101	4.39724	0
MAPK1_RAT	305	313	ALAHPYLEQ			7	1041.54	BVD523-2P	0.5	1043.11	0	1.00044	0.010101	4.40639	0
MAPK1_RAT	305	313	ALAHPYLEQ			7	1041.54	BVD523-2P	1	1043.3	0	1.19846	0.010101	4.42218	0
MAPK1_RAT	305	313	ALAHPYLEQ			7	1041.54	BVD523-2P	3	1043.4	0	1.29826	0.010101	4.40842	0
MAPK1_RAT	305	313	ALAHPYLEQ			7	1041.54	BVD523-2P	8	1043.51	0	1.40788	0.010101	4.42507	0
MAPK1_RAT	305	313	ALAHPYLEQ			7	1041.54	BVD523-2P	16	1043.51	0	1.40852	0.010101	4.40877	0
MAPK1_RAT	305	313	ALAHPYLEQ			7	1041.54	BVD523-2P	30	1043.55	0	1.44501	0.010101	4.42285	0
MAPK1_RAT	305	313	ALAHPYLEQ			7	1041.54	BVD523-2P	60	1043.53	0	1.42144	0.010101	4.39564	0
MAPK1_RAT	305	313	ALAHPYLEQ			7	1041.54	BVD523-2P	90	1043.53	0	1.4239	0.010101	4.43117	0
MAPK1_RAT	305	313	ALAHPYLEQ			7	1041.54	BVD523-2P	180	1043.56	0	1.4513	0.010101	4.4043	0
MAPK1_RAT	306	313	LAHPYLEQ			6	970.499	BVD523-2P	0	971.068	0.000576	0	0	4.20569	0.003702
MAPK1_RAT	306	313	LAHPYLEQ			6	970.499	BVD523-2P	0.001	971.268	0	0.199422	0.000576	4.27505	0
MAPK1_RAT	306	313	LAHPYLEQ			6	970.499	BVD523-2P	0.5	972.057	0	0.988621	0.000576	4.27393	0
MAPK1_RAT	306	313	LAHPYLEQ			6	970.499	BVD523-2P	1	972.232	0	1.16428	0.000576	4.29696	0
MAPK1_RAT	306	313	LAHPYLEQ			6	970.499	BVD523-2P	3	972.355	0	1.28671	0.000576	4.28214	0
MAPK1_RAT	306	313	LAHPYLEQ			6	970.499	BVD523-2P	8	972.393	0	1.32506	0.000576	4.29912	0
MAPK1_RAT	306	313	LAHPYLEQ			6	970.499	BVD523-2P	16	972.458	0	1.38975	0.000576	4.2837	0
MAPK1_RAT	306	313	LAHPYLEQ			6	970.499	BVD523-2P	30	972.443	0	1.37505	0.000576	4.29687	0
MAPK1_RAT	306	313	LAHPYLEQ			6	970.499	BVD523-2P	60	972.477	0	1.40873	0.000576	4.2716	0
MAPK1_RAT	306	313	LAHPYLEQ			6	970.499	BVD523-2P	90	972.49	0	1.42217	0.000576	4.30448	0
MAPK1_RAT	306	313	LAHPYLEQ			6	970.499	BVD523-2P	180	972.526	0	1.45827	0.000576	4.27847	0
MAPK1_RAT	314	324	YYDPSDEPIAE			8	1298.54	BVD523-2P	0	1299.25	0.002619	0	0	4.7532	0.002516
MAPK1_RAT	314	324	YYDPSDEPIAE			8	1298.54	BVD523-2P	0.001	1299.6	0	0.359139	0.002619	4.80704	0
MAPK1_RAT	314	324	YYDPSDEPIAE			8	1298.54	BVD523-2P	0.5	1302.16	0	2.91453	0.002619	4.81497	0
MAPK1_RAT	314	324	YYDPSDEPIAE			8	1298.54	BVD523-2P	1	1302.59	0	3.34064	0.002619	4.83208	0
MAPK1_RAT	314	324	YYDPSDEPIAE			8	1298.54	BVD523-2P	3	1302.85	0	3.60884	0.002619	4.81217	0
MAPK1_RAT	314	324	YYDPSDEPIAE			8	1298.54	BVD523-2P	8	1302.94	0	3.69548	0.002619	4.82818	0
MAPK1_RAT	314	324	YYDPSDEPIAE			8	1298.54	BVD523-2P	16	1303.16	0	3.91251	0.002619	4.81199	0
MAPK1_RAT	314	324	YYDPSDEPIAE			8	1298.54	BVD523-2P	30	1303.01	0	3.76051	0.002619	4.83145	0
MAPK1_RAT	314	324	YYDPSDEPIAE			8	1298.54	BVD523-2P	60	1303.09	0	3.84575	0.002619	4.80105	0
MAPK1_RAT	314	324	YYDPSDEPIAE			8	1298.54	BVD523-2P	90	1302.98	0	3.73657	0.002619	4.83594	0
MAPK1_RAT	314	324	YYDPSDEPIAE			8	1298.54	BVD523-2P	180	1303.16	0	3.91355	0.002619	4.80843	0
MAPK1_RAT	325	332	APFKFDME			6	984.449	BVD523-2P	0	985.076	0.001311	0	0	5.55904	0.002454
MAPK1_RAT	325	332	APFKFDME			6	984.449	BVD523-2P	0.001	985.338	0	0.261493	0.001311	5.6219	0
MAPK1_RAT	325	332	APFKFDME			6	984.449	BVD523-2P	0.5	987.84	0	2.76425	0.001311	5.62257	0
MAPK1_RAT	325	332	APFKFDME			6	984.449	BVD523-2P	1	988.067	0	2.9914	0.001311	5.65765	0
MAPK1_RAT	325	332	APFKFDME			6	984.449	BVD523-2P	3	988.11	0	3.03421	0.001311	5.62988	0
MAPK1_RAT	325	332	APFKFDME			6	984.449	BVD523-2P	8	988.179	0	3.10252	0.001311	5.65213	0
MAPK1_RAT	325	332	APFKFDME			6	984.449	BVD523-2P	16	988.272	0	3.19551	0.001311	5.62763	0
MAPK1_RAT	325	332	APFKFDME			6	984.449	BVD523-2P	30	988.221	0	3.14486	0.001311	5.65439	0
MAPK1_RAT	325	332	APFKFDME			6	984.449	BVD523-2P	60	988.209	0	3.13297	0.001311	5.62137	0
MAPK1_RAT	325	332	APFKFDME			6	984.449	BVD523-2P	90	988.181	0	3.10521	0.001311	5.66346	0
MAPK1_RAT	325	332	APFKFDME			6	984.449	BVD523-2P	180	988.288	0	3.21213	0.001311	5.56855	0
MAPK1_RAT	325	333	APFKFDMEL			7	1097.53	BVD523-2P	0	1098.27	0.003372	0	0	6.38544	5.99252e-05
MAPK1_RAT	325	333	APFKFDMEL			7	1097.53	BVD523-2P	0.001	1098.51	0	0.245378	0.003372	6.43411	0
MAPK1_RAT	325	333	APFKFDMEL			7	1097.53	BVD523-2P	0.5	1102.08	0	3.81224	0.003372	6.44216	0
MAPK1_RAT	325	333	APFKFDMEL			7	1097.53	BVD523-2P	1	1102.32	0	4.05506	0.003372	6.47302	0
MAPK1_RAT	325	333	APFKFDMEL			7	1097.53	BVD523-2P	3	1102.3	0	4.0324	0.003372	6.44118	0
MAPK1_RAT	325	333	APFKFDMEL			7	1097.53	BVD523-2P	8	1102.43	0	4.16012	0.003372	6.46942	0
MAPK1_RAT	325	333	APFKFDMEL			7	1097.53	BVD523-2P	16	1102.54	0	4.27063	0.003372	6.43664	0
MAPK1_RAT	325	333	APFKFDMEL			7	1097.53	BVD523-2P	30	1102.47	0	4.20094	0.003372	6.47432	0
MAPK1_RAT	325	333	APFKFDMEL			7	1097.53	BVD523-2P	60	1102.5	0	4.23516	0.003372	6.43374	0
MAPK1_RAT	325	333	APFKFDMEL			7	1097.53	BVD523-2P	90	1102.32	0	4.05695	0.003372	6.48101	0
MAPK1_RAT	325	333	APFKFDMEL			7	1097.53	BVD523-2P	180	1102.61	0	4.34054	0.003372	6.18982	0
MAPK1_RAT	333	343	LDDLPKEKLKE			9	1327.75	BVD523-2P	0	1328.52	0.001723	0	0	3.63133	0.002806
MAPK1_RAT	333	343	LDDLPKEKLKE			9	1327.75	BVD523-2P	0.001	1328.74	0	0.2238	0.001723	3.6812	0
MAPK1_RAT	333	343	LDDLPKEKLKE			9	1327.75	BVD523-2P	0.5	1330.48	0	1.96417	0.001723	3.68893	0
MAPK1_RAT	333	343	LDDLPKEKLKE			9	1327.75	BVD523-2P	1	1330.76	0	2.23812	0.001723	3.70339	0
MAPK1_RAT	333	343	LDDLPKEKLKE			9	1327.75	BVD523-2P	3	1330.98	0	2.46421	0.001723	3.68909	0
MAPK1_RAT	333	343	LDDLPKEKLKE			9	1327.75	BVD523-2P	8	1331.44	0	2.92168	0.001723	3.70213	0
MAPK1_RAT	333	343	LDDLPKEKLKE			9	1327.75	BVD523-2P	16	1331.81	0	3.2906	0.001723	3.68549	0
MAPK1_RAT	333	343	LDDLPKEKLKE			9	1327.75	BVD523-2P	30	1331.98	0	3.46057	0.001723	3.70064	0
MAPK1_RAT	333	343	LDDLPKEKLKE			9	1327.75	BVD523-2P	60	1332.23	0	3.70975	0.001723	3.6753	0
MAPK1_RAT	333	343	LDDLPKEKLKE			9	1327.75	BVD523-2P	90	1332.34	0	3.81991	0.001723	3.71435	0
MAPK1_RAT	333	343	LDDLPKEKLKE			9	1327.75	BVD523-2P	180	1332.72	0	4.20291	0.001723	3.68611	0
MAPK1_RAT	334	343	DDLPKEKLKE			8	1214.66	BVD523-2P	0	1215.32	0.003612	0	0	3.32063	0.003661
MAPK1_RAT	334	343	DDLPKEKLKE			8	1214.66	BVD523-2P	0.001	1215.56	0	0.234122	0.003612	3.36893	0
MAPK1_RAT	334	343	DDLPKEKLKE			8	1214.66	BVD523-2P	0.5	1217.42	0	2.09523	0.003612	3.38097	0
MAPK1_RAT	334	343	DDLPKEKLKE			8	1214.66	BVD523-2P	1	1217.67	0	2.34487	0.003612	3.39601	0
MAPK1_RAT	334	343	DDLPKEKLKE			8	1214.66	BVD523-2P	3	1217.92	0	2.59955	0.003612	3.37946	0
MAPK1_RAT	334	343	DDLPKEKLKE			8	1214.66	BVD523-2P	8	1218.45	0	3.13286	0.003612	3.38643	0
MAPK1_RAT	334	343	DDLPKEKLKE			8	1214.66	BVD523-2P	16	1218.82	0	3.49424	0.003612	3.37544	0
MAPK1_RAT	334	343	DDLPKEKLKE			8	1214.66	BVD523-2P	30	1219	0	3.67794	0.003612	3.38599	0
MAPK1_RAT	334	343	DDLPKEKLKE			8	1214.66	BVD523-2P	60	1219.33	0	4.01078	0.003612	3.36591	0
MAPK1_RAT	334	343	DDLPKEKLKE			8	1214.66	BVD523-2P	90	1219.4	0	4.08003	0.003612	3.40637	0
MAPK1_RAT	334	343	DDLPKEKLKE			8	1214.66	BVD523-2P	180	1219.82	0	4.50224	0.003612	3.37462	0
MAPK1_RAT	334	346	DDLPKEKLKELIF			11	1587.9	BVD523-2P	0	1588.89	0.002625	0	0	5.56584	0.0022
MAPK1_RAT	334	346	DDLPKEKLKELIF			11	1587.9	BVD523-2P	0.001	1589.07	0	0.182204	0.002625	5.63409	0
MAPK1_RAT	334	346	DDLPKEKLKELIF			11	1587.9	BVD523-2P	0.5	1590.7	0	1.81072	0.002625	5.63377	0
MAPK1_RAT	334	346	DDLPKEKLKELIF			11	1587.9	BVD523-2P	1	1590.9	0	2.01073	0.002625	5.66995	0
MAPK1_RAT	334	346	DDLPKEKLKELIF			11	1587.9	BVD523-2P	3	1591.12	0	2.23014	0.002625	5.63903	0
MAPK1_RAT	334	346	DDLPKEKLKELIF			11	1587.9	BVD523-2P	8	1591.55	0	2.65255	0.002625	5.66218	0
MAPK1_RAT	334	346	DDLPKEKLKELIF			11	1587.9	BVD523-2P	16	1591.97	0	3.08173	0.002625	5.63646	0
MAPK1_RAT	334	346	DDLPKEKLKELIF			11	1587.9	BVD523-2P	30	1591.99	0	3.09555	0.002625	5.66463	0
MAPK1_RAT	334	346	DDLPKEKLKELIF			11	1587.9	BVD523-2P	60	1592.48	0	3.58285	0.002625	5.62715	0
MAPK1_RAT	334	346	DDLPKEKLKELIF			11	1587.9	BVD523-2P	90	1592.59	0	3.69857	0.002625	5.67316	0
MAPK1_RAT	334	346	DDLPKEKLKELIF			11	1587.9	BVD523-2P	180	1593.04	0	4.14794	0.002625	5.57189	0
MAPK1_RAT	337	343	PKEKLKE			5	871.525	BVD523-2P	0	872.015	0.00144	0	0	3.32101	0.004017
MAPK1_RAT	337	343	PKEKLKE			5	871.525	BVD523-2P	0.001	872.207	0	0.19199	0.00144	3.36883	0
MAPK1_RAT	337	343	PKEKLKE			5	871.525	BVD523-2P	0.5	873.604	0	1.58888	0.00144	3.38026	0
MAPK1_RAT	337	343	PKEKLKE			5	871.525	BVD523-2P	1	873.79	0	1.77488	0.00144	3.39364	0
MAPK1_RAT	337	343	PKEKLKE			5	871.525	BVD523-2P	3	873.963	0	1.94845	0.00144	3.37965	0
MAPK1_RAT	337	343	PKEKLKE			5	871.525	BVD523-2P	8	874.333	0	2.31821	0.00144	3.38569	0
MAPK1_RAT	337	343	PKEKLKE			5	871.525	BVD523-2P	16	874.639	0	2.62401	0.00144	3.37558	0
MAPK1_RAT	337	343	PKEKLKE			5	871.525	BVD523-2P	30	874.717	0	2.70175	0.00144	3.38555	0
MAPK1_RAT	337	343	PKEKLKE			5	871.525	BVD523-2P	60	875.018	0	3.00289	0.00144	3.36597	0
MAPK1_RAT	337	343	PKEKLKE			5	871.525	BVD523-2P	90	875.085	0	3.06987	0.00144	3.40584	0
MAPK1_RAT	337	343	PKEKLKE			5	871.525	BVD523-2P	180	875.405	0	3.39033	0.00144	3.37454	0
MAPK1_RAT	347	358	EETARFQPGYRS			10	1440.69	BVD523-2P	0	1441.46	0.000603	0	0	3.69577	0.003221
MAPK1_RAT	347	358	EETARFQPGYRS			10	1440.69	BVD523-2P	0.001	1441.89	0	0.430868	0.000603	3.74913	0
MAPK1_RAT	347	358	EETARFQPGYRS			10	1440.69	BVD523-2P	0.5	1446.3	0	4.84054	0.000603	3.75615	0
MAPK1_RAT	347	358	EETARFQPGYRS			10	1440.69	BVD523-2P	1	1446.65	0	5.18941	0.000603	3.76282	0
MAPK1_RAT	347	358	EETARFQPGYRS			10	1440.69	BVD523-2P	3	1446.75	0	5.29277	0.000603	3.7537	0
MAPK1_RAT	347	358	EETARFQPGYRS			10	1440.69	BVD523-2P	8	1447.06	0	5.59523	0.000603	3.76798	0
MAPK1_RAT	347	358	EETARFQPGYRS			10	1440.69	BVD523-2P	16	1447.31	0	5.85178	0.000603	3.74989	0
MAPK1_RAT	347	358	EETARFQPGYRS			10	1440.69	BVD523-2P	30	1447.26	0	5.79717	0.000603	3.76571	0
MAPK1_RAT	347	358	EETARFQPGYRS			10	1440.69	BVD523-2P	60	1447.4	0	5.935	0.000603	3.74142	0
MAPK1_RAT	347	358	EETARFQPGYRS			10	1440.69	BVD523-2P	90	1447.31	0	5.84524	0.000603	3.77386	0
MAPK1_RAT	347	358	EETARFQPGYRS			10	1440.69	BVD523-2P	180	1447.6	0	6.13431	0.000603	3.75198	0
MAPK1_RAT	349	358	TARFQPGYRS			8	1182.6	BVD523-2P	0	1183.31	0.013839	0	0	3.48848	0.004317
MAPK1_RAT	349	358	TARFQPGYRS			8	1182.6	BVD523-2P	0.001	1183.63	0	0.32096	0.013839	3.54294	0
MAPK1_RAT	349	358	TARFQPGYRS			8	1182.6	BVD523-2P	0.5	1187.89	0	4.57627	0.013839	3.55066	0
MAPK1_RAT	349	358	TARFQPGYRS			8	1182.6	BVD523-2P	1	1188.16	0	4.85051	0.013839	3.57153	0
MAPK1_RAT	349	358	TARFQPGYRS			8	1182.6	BVD523-2P	3	1188.14	0	4.83181	0.013839	3.5519	0
MAPK1_RAT	349	358	TARFQPGYRS			8	1182.6	BVD523-2P	8	1188.15	0	4.84206	0.013839	3.56185	0
MAPK1_RAT	349	358	TARFQPGYRS			8	1182.6	BVD523-2P	16	1188.32	0	5.00663	0.013839	3.5498	0
MAPK1_RAT	349	358	TARFQPGYRS			8	1182.6	BVD523-2P	30	1188.22	0	4.90793	0.013839	3.56485	0
MAPK1_RAT	349	358	TARFQPGYRS			8	1182.6	BVD523-2P	60	1188.3	0	4.99418	0.013839	3.54356	0
MAPK1_RAT	349	358	TARFQPGYRS			8	1182.6	BVD523-2P	90	1188.16	0	4.85445	0.013839	3.58344	0
MAPK1_RAT	349	358	TARFQPGYRS			8	1182.6	BVD523-2P	180	1188.44	0	5.12624	0.013839	3.54967	0
MAPK1_RAT	350	358	ARFQPGYRS			7	1081.55	BVD523-2P	0	1082.19	0.005369	0	0	3.41823	0.003956
MAPK1_RAT	350	358	ARFQPGYRS			7	1081.55	BVD523-2P	0.001	1082.52	0	0.330501	0.005369	3.4738	0
MAPK1_RAT	350	358	ARFQPGYRS			7	1081.55	BVD523-2P	0.5	1086.29	0	4.09312	0.005369	3.47477	0
MAPK1_RAT	350	358	ARFQPGYRS			7	1081.55	BVD523-2P	1	1086.47	0	4.27096	0.005369	3.49616	0
MAPK1_RAT	350	358	ARFQPGYRS			7	1081.55	BVD523-2P	3	1086.46	0	4.26074	0.005369	3.47861	0
MAPK1_RAT	350	358	ARFQPGYRS			7	1081.55	BVD523-2P	8	1086.49	0	4.29933	0.005369	3.49051	0
MAPK1_RAT	350	358	ARFQPGYRS			7	1081.55	BVD523-2P	16	1086.65	0	4.45117	0.005369	3.47764	0
MAPK1_RAT	350	358	ARFQPGYRS			7	1081.55	BVD523-2P	30	1086.56	0	4.36962	0.005369	3.49233	0
MAPK1_RAT	350	358	ARFQPGYRS			7	1081.55	BVD523-2P	60	1086.61	0	4.41095	0.005369	3.47139	0
MAPK1_RAT	350	358	ARFQPGYRS			7	1081.55	BVD523-2P	90	1086.54	0	4.34228	0.005369	3.50731	0
MAPK1_RAT	350	358	ARFQPGYRS			7	1081.55	BVD523-2P	180	1086.71	0	4.51906	0.005369	3.47836	0

## Sheet: VTX11e-0P
Protein	Start	End	Sequence	Modification	Fragment	MaxUptake	MHP	State	Exposure	Center	Center SD	Uptake	Uptake SD	RT	RT SD
MAPK1_RAT	2	11	AAAAAAGPEM			8	859.398	VTX11e-0P	0	859.908	0.000122	0	0	4.10752	0.001545
MAPK1_RAT	2	11	AAAAAAGPEM			8	859.398	VTX11e-0P	0.001	860.309	0	0.401256	0.000122	4.06156	0
MAPK1_RAT	2	11	AAAAAAGPEM			8	859.398	VTX11e-0P	0.5	864.557	0	4.64914	0.000122	4.04538	0
MAPK1_RAT	2	11	AAAAAAGPEM			8	859.398	VTX11e-0P	1	864.688	0	4.7798	0.000122	4.0434	0
MAPK1_RAT	2	11	AAAAAAGPEM			8	859.398	VTX11e-0P	3	864.64	0	4.73172	0.000122	4.06345	0
MAPK1_RAT	2	11	AAAAAAGPEM			8	859.398	VTX11e-0P	8	864.518	0	4.6103	0.000122	4.05484	0
MAPK1_RAT	2	11	AAAAAAGPEM			8	859.398	VTX11e-0P	16	864.71	0	4.80141	0.000122	4.0492	0
MAPK1_RAT	2	11	AAAAAAGPEM			8	859.398	VTX11e-0P	30	864.626	0	4.71756	0.000122	4.05697	0
MAPK1_RAT	2	11	AAAAAAGPEM			8	859.398	VTX11e-0P	60	864.692	0	4.78418	0.000122	4.05732	0
MAPK1_RAT	2	11	AAAAAAGPEM			8	859.398	VTX11e-0P	90	864.644	0	4.73556	0.000122	4.05439	0
MAPK1_RAT	2	11	AAAAAAGPEM			8	859.398	VTX11e-0P	180	864.659	0	4.75132	0.000122	4.04753	0
MAPK1_RAT	2	17	AAAAAAGPEMVRGQVF			14	1545.78	VTX11e-0P	0	1546.75	0.001403	0	0	5.23925	0.000472
MAPK1_RAT	2	17	AAAAAAGPEMVRGQVF			14	1545.78	VTX11e-0P	0.001	1547.28	0	0.53467	0.001403	5.16265	0
MAPK1_RAT	2	17	AAAAAAGPEMVRGQVF			14	1545.78	VTX11e-0P	0.5	1554.2	0	7.44959	0.001403	5.14068	0
MAPK1_RAT	2	17	AAAAAAGPEMVRGQVF			14	1545.78	VTX11e-0P	1	1554.88	0	8.12905	0.001403	5.13551	0
MAPK1_RAT	2	17	AAAAAAGPEMVRGQVF			14	1545.78	VTX11e-0P	3	1555.34	0	8.58963	0.001403	5.16081	0
MAPK1_RAT	2	17	AAAAAAGPEMVRGQVF			14	1545.78	VTX11e-0P	8	1555.3	0	8.55632	0.001403	5.14994	0
MAPK1_RAT	2	17	AAAAAAGPEMVRGQVF			14	1545.78	VTX11e-0P	16	1555.81	0	9.06634	0.001403	5.13664	0
MAPK1_RAT	2	17	AAAAAAGPEMVRGQVF			14	1545.78	VTX11e-0P	30	1555.57	0	8.82757	0.001403	5.1525	0
MAPK1_RAT	2	17	AAAAAAGPEMVRGQVF			14	1545.78	VTX11e-0P	60	1555.71	0	8.96189	0.001403	5.15553	0
MAPK1_RAT	2	17	AAAAAAGPEMVRGQVF			14	1545.78	VTX11e-0P	90	1555.64	0	8.89196	0.001403	5.14873	0
MAPK1_RAT	2	17	AAAAAAGPEMVRGQVF			14	1545.78	VTX11e-0P	180	1555.58	0	8.82989	0.001403	5.14412	0
MAPK1_RAT	12	26	VRGQVFDVGPRYTNL			13	1720.91	VTX11e-0P	0	1721.94	0.000794	0	0	5.17823	0.001339
MAPK1_RAT	12	26	VRGQVFDVGPRYTNL			13	1720.91	VTX11e-0P	0.001	1722.23	2.27374e-13	0.290867	0.000794	5.10402	0
MAPK1_RAT	12	26	VRGQVFDVGPRYTNL			13	1720.91	VTX11e-0P	0.5	1725.73	0	3.7897	0.000794	5.08251	0
MAPK1_RAT	12	26	VRGQVFDVGPRYTNL			13	1720.91	VTX11e-0P	1	1726.38	0	4.44055	0.000794	5.08056	0
MAPK1_RAT	12	26	VRGQVFDVGPRYTNL			13	1720.91	VTX11e-0P	3	1727.08	0	5.14711	0.000794	5.10534	0
MAPK1_RAT	12	26	VRGQVFDVGPRYTNL			13	1720.91	VTX11e-0P	8	1727.77	0	5.83566	0.000794	5.08557	0
MAPK1_RAT	12	26	VRGQVFDVGPRYTNL			13	1720.91	VTX11e-0P	16	1727.8	0	5.86194	0.000794	5.08712	0
MAPK1_RAT	12	26	VRGQVFDVGPRYTNL			13	1720.91	VTX11e-0P	30	1727.68	2.27374e-13	5.73819	0.000794	5.09911	0
MAPK1_RAT	12	26	VRGQVFDVGPRYTNL			13	1720.91	VTX11e-0P	60	1727.78	0	5.84299	0.000794	5.10294	0
MAPK1_RAT	12	26	VRGQVFDVGPRYTNL			13	1720.91	VTX11e-0P	90	1727.69	0	5.75291	0.000794	5.08889	0
MAPK1_RAT	12	26	VRGQVFDVGPRYTNL			13	1720.91	VTX11e-0P	180	1727.7	0	5.76673	0.000794	5.08524	0
MAPK1_RAT	18	26	DVGPRYTNL			7	1034.53	VTX11e-0P	0	1035.07	0.001567	0	0	4.70266	0.002118
MAPK1_RAT	18	26	DVGPRYTNL			7	1034.53	VTX11e-0P	0.001	1035.29	0	0.225829	0.001567	4.64671	0
MAPK1_RAT	18	26	DVGPRYTNL			7	1034.53	VTX11e-0P	0.5	1036.98	0	1.91119	0.001567	4.62841	0
MAPK1_RAT	18	26	DVGPRYTNL			7	1034.53	VTX11e-0P	1	1037.19	0	2.12496	0.001567	4.6315	0
MAPK1_RAT	18	26	DVGPRYTNL			7	1034.53	VTX11e-0P	3	1037.43	0	2.35984	0.001567	4.64938	0
MAPK1_RAT	18	26	DVGPRYTNL			7	1034.53	VTX11e-0P	8	1037.61	0	2.53656	0.001567	4.63943	0
MAPK1_RAT	18	26	DVGPRYTNL			7	1034.53	VTX11e-0P	16	1037.82	0	2.75393	0.001567	4.63178	0
MAPK1_RAT	18	26	DVGPRYTNL			7	1034.53	VTX11e-0P	30	1037.77	0	2.6986	0.001567	4.64354	0
MAPK1_RAT	18	26	DVGPRYTNL			7	1034.53	VTX11e-0P	60	1037.78	0	2.70942	0.001567	4.64698	0
MAPK1_RAT	18	26	DVGPRYTNL			7	1034.53	VTX11e-0P	90	1037.78	0	2.71042	0.001567	4.63782	0
MAPK1_RAT	18	26	DVGPRYTNL			7	1034.53	VTX11e-0P	180	1037.78	0	2.71212	0.001567	4.63882	0
MAPK1_RAT	27	33	SYIGEGA			6	696.32	VTX11e-0P	0	696.693	0.000556	0	0	4.34835	0.001682
MAPK1_RAT	27	33	SYIGEGA			6	696.32	VTX11e-0P	0.001	696.926	0	0.233185	0.000556	4.30284	0
MAPK1_RAT	27	33	SYIGEGA			6	696.32	VTX11e-0P	0.5	697.838	0	1.14526	0.000556	4.29214	0
MAPK1_RAT	27	33	SYIGEGA			6	696.32	VTX11e-0P	1	697.925	0	1.23273	0.000556	4.29027	0
MAPK1_RAT	27	33	SYIGEGA			6	696.32	VTX11e-0P	3	697.992	0	1.29904	0.000556	4.30744	0
MAPK1_RAT	27	33	SYIGEGA			6	696.32	VTX11e-0P	8	698.106	0	1.41307	0.000556	4.29519	0
MAPK1_RAT	27	33	SYIGEGA			6	696.32	VTX11e-0P	16	698.307	0	1.61432	0.000556	4.29507	0
MAPK1_RAT	27	33	SYIGEGA			6	696.32	VTX11e-0P	30	698.37	0	1.6772	0.000556	4.30111	0
MAPK1_RAT	27	33	SYIGEGA			6	696.32	VTX11e-0P	60	698.426	0	1.73318	0.000556	4.30192	0
MAPK1_RAT	27	33	SYIGEGA			6	696.32	VTX11e-0P	90	698.391	0	1.6983	0.000556	4.29869	0
MAPK1_RAT	27	33	SYIGEGA			6	696.32	VTX11e-0P	180	698.419	0	1.72611	0.000556	4.29459	0
MAPK1_RAT	27	34	SYIGEGAY			7	859.383	VTX11e-0P	0	859.874	0.000187	0	0	5.09248	0.000797
MAPK1_RAT	27	34	SYIGEGAY			7	859.383	VTX11e-0P	0.001	860.116	0	0.241516	0.000187	5.02801	0
MAPK1_RAT	27	34	SYIGEGAY			7	859.383	VTX11e-0P	0.5	861.564	0	1.68989	0.000187	5.00943	0
MAPK1_RAT	27	34	SYIGEGAY			7	859.383	VTX11e-0P	1	861.711	0	1.8367	0.000187	5.00831	0
MAPK1_RAT	27	34	SYIGEGAY			7	859.383	VTX11e-0P	3	861.842	0	1.9681	0.000187	5.03148	0
MAPK1_RAT	27	34	SYIGEGAY			7	859.383	VTX11e-0P	8	861.839	0	1.96479	0.000187	5.02295	0
MAPK1_RAT	27	34	SYIGEGAY			7	859.383	VTX11e-0P	16	862.082	0	2.20817	0.000187	5.01622	0
MAPK1_RAT	27	34	SYIGEGAY			7	859.383	VTX11e-0P	30	862.153	0	2.27902	0.000187	5.02744	0
MAPK1_RAT	27	34	SYIGEGAY			7	859.383	VTX11e-0P	60	862.193	0	2.31892	0.000187	5.02676	0
MAPK1_RAT	27	34	SYIGEGAY			7	859.383	VTX11e-0P	90	862.159	0	2.28445	0.000187	5.01708	0
MAPK1_RAT	27	34	SYIGEGAY			7	859.383	VTX11e-0P	180	862.165	0	2.2912	0.000187	5.01793	0
MAPK1_RAT	27	36	SYIGEGAYGM			9	1047.45	VTX11e-0P	0	1048.11	0.002224	0	0	5.67932	0.000637
MAPK1_RAT	27	36	SYIGEGAYGM			9	1047.45	VTX11e-0P	0.001	1048.54	0	0.432729	0.002224	5.61224	0
MAPK1_RAT	27	36	SYIGEGAYGM			9	1047.45	VTX11e-0P	0.5	1050.62	0	2.51056	0.002224	5.60057	0
MAPK1_RAT	27	36	SYIGEGAYGM			9	1047.45	VTX11e-0P	1	1050.89	0	2.77464	0.002224	5.59616	0
MAPK1_RAT	27	36	SYIGEGAYGM			9	1047.45	VTX11e-0P	3	1050.99	0	2.88239	0.002224	5.61919	0
MAPK1_RAT	27	36	SYIGEGAYGM			9	1047.45	VTX11e-0P	8	1051.06	0	2.95234	0.002224	5.61083	0
MAPK1_RAT	27	36	SYIGEGAYGM			9	1047.45	VTX11e-0P	16	1051.29	0	3.1767	0.002224	5.60493	0
MAPK1_RAT	27	36	SYIGEGAYGM			9	1047.45	VTX11e-0P	30	1051.31	0	3.19742	0.002224	5.60975	0
MAPK1_RAT	27	36	SYIGEGAYGM			9	1047.45	VTX11e-0P	60	1051.35	0	3.23649	0.002224	5.61376	0
MAPK1_RAT	27	36	SYIGEGAYGM			9	1047.45	VTX11e-0P	90	1051.36	0	3.24682	0.002224	5.60428	0
MAPK1_RAT	27	36	SYIGEGAYGM			9	1047.45	VTX11e-0P	180	1051.42	0	3.3099	0.002224	5.60105	0
MAPK1_RAT	27	38	SYIGEGAYGMVC			11	1249.52	VTX11e-0P	0	1250.39	0.020543	0	0	6.21652	0.003034
MAPK1_RAT	27	38	SYIGEGAYGMVC			11	1249.52	VTX11e-0P	0.001	1251.09	0	0.706453	0.020543	6.13358	0
MAPK1_RAT	27	38	SYIGEGAYGMVC			11	1249.52	VTX11e-0P	0.5	1252.57	0	2.1851	0.020543	6.11815	0
MAPK1_RAT	27	38	SYIGEGAYGMVC			11	1249.52	VTX11e-0P	1	1253.23	0	2.83736	0.020543	6.11972	0
MAPK1_RAT	27	38	SYIGEGAYGMVC			11	1249.52	VTX11e-0P	3	1253.36	0	2.97102	0.020543	6.14113	0
MAPK1_RAT	27	38	SYIGEGAYGMVC			11	1249.52	VTX11e-0P	8	1253.47	0	3.08201	0.020543	6.13181	0
MAPK1_RAT	27	38	SYIGEGAYGMVC			11	1249.52	VTX11e-0P	16	1253.67	0	3.28549	0.020543	6.12432	0
MAPK1_RAT	27	38	SYIGEGAYGMVC			11	1249.52	VTX11e-0P	30	1253.6	0	3.20741	0.020543	6.13091	0
MAPK1_RAT	27	38	SYIGEGAYGMVC			11	1249.52	VTX11e-0P	60	1253.73	0	3.33767	0.020543	6.12773	0
MAPK1_RAT	27	38	SYIGEGAYGMVC			11	1249.52	VTX11e-0P	90	1253.69	0	3.30119	0.020543	6.12527	0
MAPK1_RAT	27	38	SYIGEGAYGMVC			11	1249.52	VTX11e-0P	180	1253.59	0	3.20237	0.020543	6.12696	0
MAPK1_RAT	29	40	IGEGAYGMVCSA			11	1157.5	VTX11e-0P	0	1158.24	0.002941	0	0	5.59111	0.000832
MAPK1_RAT	29	40	IGEGAYGMVCSA			11	1157.5	VTX11e-0P	0.001	1158.83	0	0.585234	0.002941	5.52957	0
MAPK1_RAT	29	40	IGEGAYGMVCSA			11	1157.5	VTX11e-0P	0.5	1160.75	0	2.50847	0.002941	5.51791	0
MAPK1_RAT	29	40	IGEGAYGMVCSA			11	1157.5	VTX11e-0P	1	1161.19	0	2.94733	0.002941	5.51	0
MAPK1_RAT	29	40	IGEGAYGMVCSA			11	1157.5	VTX11e-0P	3	1161.27	0	3.02425	0.002941	5.53353	0
MAPK1_RAT	29	40	IGEGAYGMVCSA			11	1157.5	VTX11e-0P	8	1161.33	0	3.08818	0.002941	5.52549	0
MAPK1_RAT	29	40	IGEGAYGMVCSA			11	1157.5	VTX11e-0P	16	1161.5	0	3.25452	0.002941	5.51934	0
MAPK1_RAT	29	40	IGEGAYGMVCSA			11	1157.5	VTX11e-0P	30	1161.34	0	3.10025	0.002941	5.52521	0
MAPK1_RAT	29	40	IGEGAYGMVCSA			11	1157.5	VTX11e-0P	60	1161.48	0	3.23445	0.002941	5.52574	0
MAPK1_RAT	29	40	IGEGAYGMVCSA			11	1157.5	VTX11e-0P	90	1161.51	0	3.26382	0.002941	5.52255	0
MAPK1_RAT	29	40	IGEGAYGMVCSA			11	1157.5	VTX11e-0P	180	1161.48	0	3.23767	0.002941	5.51482	0
MAPK1_RAT	34	40	YGMVCSA			6	730.29	VTX11e-0P	0	730.796	0.001648	0	0	4.89813	0.001043
MAPK1_RAT	34	40	YGMVCSA			6	730.29	VTX11e-0P	0.001	731.088	0	0.292013	0.001648	4.85124	0
MAPK1_RAT	34	40	YGMVCSA			6	730.29	VTX11e-0P	0.5	731.117	0	0.321405	0.001648	4.83734	0
MAPK1_RAT	34	40	YGMVCSA			6	730.29	VTX11e-0P	1	731.187	0	0.39095	0.001648	4.84195	0
MAPK1_RAT	34	40	YGMVCSA			6	730.29	VTX11e-0P	3	731.151	0	0.355115	0.001648	4.85745	0
MAPK1_RAT	34	40	YGMVCSA			6	730.29	VTX11e-0P	8	731.156	0	0.36053	0.001648	4.8458	0
MAPK1_RAT	34	40	YGMVCSA			6	730.29	VTX11e-0P	16	731.163	0	0.367482	0.001648	4.83818	0
MAPK1_RAT	34	40	YGMVCSA			6	730.29	VTX11e-0P	30	731.186	0	0.389708	0.001648	4.84967	0
MAPK1_RAT	34	40	YGMVCSA			6	730.29	VTX11e-0P	60	731.183	0	0.387499	0.001648	4.85148	0
MAPK1_RAT	34	40	YGMVCSA			6	730.29	VTX11e-0P	90	731.212	0	0.416674	0.001648	4.84622	0
MAPK1_RAT	34	40	YGMVCSA			6	730.29	VTX11e-0P	180	731.236	0	0.440423	0.001648	4.84247	0
MAPK1_RAT	41	64	YDNLNKVRVAIKKISPFEHQTYCQ			22	2894.5	VTX11e-0P	0	2896.27	0.011383	0	0	5.07373	0.001407
MAPK1_RAT	41	64	YDNLNKVRVAIKKISPFEHQTYCQ			22	2894.5	VTX11e-0P	0.001	2896.7	0	0.427564	0.011383	5.0063	0
MAPK1_RAT	41	64	YDNLNKVRVAIKKISPFEHQTYCQ			22	2894.5	VTX11e-0P	0.5	2898.97	0	2.70066	0.011383	4.98224	0
MAPK1_RAT	41	64	YDNLNKVRVAIKKISPFEHQTYCQ			22	2894.5	VTX11e-0P	1	2899.56	0	3.2867	0.011383	4.98081	0
MAPK1_RAT	41	64	YDNLNKVRVAIKKISPFEHQTYCQ			22	2894.5	VTX11e-0P	3	2900.1	0	3.83366	0.011383	5.00212	0
MAPK1_RAT	41	64	YDNLNKVRVAIKKISPFEHQTYCQ			22	2894.5	VTX11e-0P	8	2900.51	4.54747e-13	4.24181	0.011383	4.99066	0
MAPK1_RAT	41	64	YDNLNKVRVAIKKISPFEHQTYCQ			22	2894.5	VTX11e-0P	16	2901.13	0	4.86362	0.011383	4.98474	0
MAPK1_RAT	41	64	YDNLNKVRVAIKKISPFEHQTYCQ			22	2894.5	VTX11e-0P	30	2901.28	4.54747e-13	5.00861	0.011383	4.9974	0
MAPK1_RAT	41	64	YDNLNKVRVAIKKISPFEHQTYCQ			22	2894.5	VTX11e-0P	60	2901.59	0	5.32371	0.011383	4.99658	0
MAPK1_RAT	41	64	YDNLNKVRVAIKKISPFEHQTYCQ			22	2894.5	VTX11e-0P	90	2901.8	0	5.52561	0.011383	4.97823	0
MAPK1_RAT	41	64	YDNLNKVRVAIKKISPFEHQTYCQ			22	2894.5	VTX11e-0P	180	2902.05	4.54747e-13	5.77648	0.011383	4.97524	0
MAPK1_RAT	45	62	NKVRVAIKKISPFEHQTY			16	2158.21	VTX11e-0P	0	2159.5	0.013469	0	0	4.06924	0.001747
MAPK1_RAT	45	62	NKVRVAIKKISPFEHQTY			16	2158.21	VTX11e-0P	0.001	2159.95	0	0.451397	0.013469	4.02199	0
MAPK1_RAT	45	62	NKVRVAIKKISPFEHQTY			16	2158.21	VTX11e-0P	0.5	2162.3	0	2.79739	0.013469	4.0004	0
MAPK1_RAT	45	62	NKVRVAIKKISPFEHQTY			16	2158.21	VTX11e-0P	1	2162.81	0	3.30953	0.013469	3.99733	0
MAPK1_RAT	45	62	NKVRVAIKKISPFEHQTY			16	2158.21	VTX11e-0P	3	2163.05	0	3.54567	0.013469	4.02109	0
MAPK1_RAT	45	62	NKVRVAIKKISPFEHQTY			16	2158.21	VTX11e-0P	8	2163.18	0	3.67768	0.013469	4.00748	0
MAPK1_RAT	45	62	NKVRVAIKKISPFEHQTY			16	2158.21	VTX11e-0P	16	2163.34	0	3.83908	0.013469	4.00165	0
MAPK1_RAT	45	62	NKVRVAIKKISPFEHQTY			16	2158.21	VTX11e-0P	30	2163.31	0	3.81337	0.013469	4.01611	0
MAPK1_RAT	45	62	NKVRVAIKKISPFEHQTY			16	2158.21	VTX11e-0P	60	2163.35	0	3.84917	0.013469	4.02013	0
MAPK1_RAT	45	62	NKVRVAIKKISPFEHQTY			16	2158.21	VTX11e-0P	90	2163.31	0	3.81078	0.013469	4.00142	0
MAPK1_RAT	45	62	NKVRVAIKKISPFEHQTY			16	2158.21	VTX11e-0P	180	2163.35	0	3.85286	0.013469	4.01335	0
MAPK1_RAT	45	63	NKVRVAIKKISPFEHQTYC			17	2261.22	VTX11e-0P	0	2262.65	0.002001	0	0	4.1935	0.0013
MAPK1_RAT	45	63	NKVRVAIKKISPFEHQTYC			17	2261.22	VTX11e-0P	0.001	2263.11	0	0.460095	0.002001	4.13983	0
MAPK1_RAT	45	63	NKVRVAIKKISPFEHQTYC			17	2261.22	VTX11e-0P	0.5	2265.64	0	2.99765	0.002001	4.12525	0
MAPK1_RAT	45	63	NKVRVAIKKISPFEHQTYC			17	2261.22	VTX11e-0P	1	2266.29	0	3.64121	0.002001	4.11484	0
MAPK1_RAT	45	63	NKVRVAIKKISPFEHQTYC			17	2261.22	VTX11e-0P	3	2266.65	0	4.00734	0.002001	4.13787	0
MAPK1_RAT	45	63	NKVRVAIKKISPFEHQTYC			17	2261.22	VTX11e-0P	8	2266.75	0	4.10745	0.002001	4.13099	0
MAPK1_RAT	45	63	NKVRVAIKKISPFEHQTYC			17	2261.22	VTX11e-0P	16	2266.94	0	4.29706	0.002001	4.13144	0
MAPK1_RAT	45	63	NKVRVAIKKISPFEHQTYC			17	2261.22	VTX11e-0P	30	2266.91	0	4.26496	0.002001	4.13601	0
MAPK1_RAT	45	63	NKVRVAIKKISPFEHQTYC			17	2261.22	VTX11e-0P	60	2266.91	0	4.26493	0.002001	4.13733	0
MAPK1_RAT	45	63	NKVRVAIKKISPFEHQTYC			17	2261.22	VTX11e-0P	90	2266.91	0	4.25889	0.002001	4.1212	0
MAPK1_RAT	45	63	NKVRVAIKKISPFEHQTYC			17	2261.22	VTX11e-0P	180	2266.91	0	4.26027	0.002001	4.12509	0
MAPK1_RAT	45	64	NKVRVAIKKISPFEHQTYCQ			18	2389.28	VTX11e-0P	0	2390.78	0.00835	0	0	4.09043	0.002342
MAPK1_RAT	45	64	NKVRVAIKKISPFEHQTYCQ			18	2389.28	VTX11e-0P	0.001	2391.26	0	0.475733	0.00835	4.04396	0
MAPK1_RAT	45	64	NKVRVAIKKISPFEHQTYCQ			18	2389.28	VTX11e-0P	0.5	2393.84	0	3.05574	0.00835	4.02431	0
MAPK1_RAT	45	64	NKVRVAIKKISPFEHQTYCQ			18	2389.28	VTX11e-0P	1	2394.45	0	3.66818	0.00835	4.01872	0
MAPK1_RAT	45	64	NKVRVAIKKISPFEHQTYCQ			18	2389.28	VTX11e-0P	3	2394.91	0	4.13114	0.00835	4.04193	0
MAPK1_RAT	45	64	NKVRVAIKKISPFEHQTYCQ			18	2389.28	VTX11e-0P	8	2395.13	0	4.34562	0.00835	4.03207	0
MAPK1_RAT	45	64	NKVRVAIKKISPFEHQTYCQ			18	2389.28	VTX11e-0P	16	2395.42	0	4.63976	0.00835	4.02387	0
MAPK1_RAT	45	64	NKVRVAIKKISPFEHQTYCQ			18	2389.28	VTX11e-0P	30	2395.45	0	4.67239	0.00835	4.03896	0
MAPK1_RAT	45	64	NKVRVAIKKISPFEHQTYCQ			18	2389.28	VTX11e-0P	60	2395.61	0	4.82962	0.00835	4.04158	0
MAPK1_RAT	45	64	NKVRVAIKKISPFEHQTYCQ			18	2389.28	VTX11e-0P	90	2395.56	0	4.78066	0.00835	4.03253	0
MAPK1_RAT	45	64	NKVRVAIKKISPFEHQTYCQ			18	2389.28	VTX11e-0P	180	2395.59	0	4.81407	0.00835	4.02966	0
MAPK1_RAT	63	69	CQRTLRE			6	905.462	VTX11e-0P	0	906.037	0.010161	0	0	2.51395	0.000259
MAPK1_RAT	63	69	CQRTLRE			6	905.462	VTX11e-0P	0.001	906.328	0	0.290872	0.010161	2.53027	0
MAPK1_RAT	63	69	CQRTLRE			6	905.462	VTX11e-0P	0.5	906.292	0	0.254702	0.010161	2.52274	0
MAPK1_RAT	63	69	CQRTLRE			6	905.462	VTX11e-0P	1	906.342	0	0.305129	0.010161	2.52466	0
MAPK1_RAT	63	69	CQRTLRE			6	905.462	VTX11e-0P	3	906.354	1.13687e-13	0.317176	0.010161	2.53111	0
MAPK1_RAT	63	69	CQRTLRE			6	905.462	VTX11e-0P	8	906.329	0	0.291734	0.010161	2.52156	0
MAPK1_RAT	63	69	CQRTLRE			6	905.462	VTX11e-0P	16	906.315	0	0.278061	0.010161	2.52224	0
MAPK1_RAT	63	69	CQRTLRE			6	905.462	VTX11e-0P	30	906.405	0	0.367623	0.010161	2.52228	0
MAPK1_RAT	63	69	CQRTLRE			6	905.462	VTX11e-0P	60	906.393	0	0.356105	0.010161	2.523	0
MAPK1_RAT	63	69	CQRTLRE			6	905.462	VTX11e-0P	90	906.447	0	0.409388	0.010161	2.52462	0
MAPK1_RAT	63	69	CQRTLRE			6	905.462	VTX11e-0P	180	906.535	0	0.497511	0.010161	2.52516	0
MAPK1_RAT	70	76	IKILLRF			6	902.619	VTX11e-0P	0	903.149	0.002092	0	0	5.83047	0.00126
MAPK1_RAT	70	76	IKILLRF			6	902.619	VTX11e-0P	0.001	903.224	0	0.074868	0.002092	5.71999	0
MAPK1_RAT	70	76	IKILLRF			6	902.619	VTX11e-0P	0.5	903.249	0	0.099778	0.002092	5.7054	0
MAPK1_RAT	70	76	IKILLRF			6	902.619	VTX11e-0P	1	903.353	0	0.204542	0.002092	5.71109	0
MAPK1_RAT	70	76	IKILLRF			6	902.619	VTX11e-0P	3	903.377	0	0.228037	0.002092	5.72654	0
MAPK1_RAT	70	76	IKILLRF			6	902.619	VTX11e-0P	8	903.583	0	0.433911	0.002092	5.72201	0
MAPK1_RAT	70	76	IKILLRF			6	902.619	VTX11e-0P	16	903.744	0	0.595157	0.002092	5.70984	0
MAPK1_RAT	70	76	IKILLRF			6	902.619	VTX11e-0P	30	903.901	0	0.751904	0.002092	5.72049	0
MAPK1_RAT	70	76	IKILLRF			6	902.619	VTX11e-0P	60	903.988	0	0.839642	0.002092	5.71811	0
MAPK1_RAT	70	76	IKILLRF			6	902.619	VTX11e-0P	90	904.141	0	0.991935	0.002092	5.71185	0
MAPK1_RAT	70	76	IKILLRF			6	902.619	VTX11e-0P	180	904.244	0	1.09539	0.002092	5.71563	0
MAPK1_RAT	70	83	IKILLRFRHENIIG			13	1722.05	VTX11e-0P	0	1723.11	0.009001	0	0	4.95034	0.001861
MAPK1_RAT	70	83	IKILLRFRHENIIG			13	1722.05	VTX11e-0P	0.001	1723.38	2.27374e-13	0.27279	0.009001	4.86729	0
MAPK1_RAT	70	83	IKILLRFRHENIIG			13	1722.05	VTX11e-0P	0.5	1723.57	0	0.459952	0.009001	4.85508	0
MAPK1_RAT	70	83	IKILLRFRHENIIG			13	1722.05	VTX11e-0P	1	1723.87	0	0.756652	0.009001	4.85734	0
MAPK1_RAT	70	83	IKILLRFRHENIIG			13	1722.05	VTX11e-0P	3	1724.09	0	0.97673	0.009001	4.86764	0
MAPK1_RAT	70	83	IKILLRFRHENIIG			13	1722.05	VTX11e-0P	8	1724.3	0	1.19257	0.009001	4.86358	0
MAPK1_RAT	70	83	IKILLRFRHENIIG			13	1722.05	VTX11e-0P	16	1724.48	0	1.36683	0.009001	4.84614	0
MAPK1_RAT	70	83	IKILLRFRHENIIG			13	1722.05	VTX11e-0P	30	1724.45	0	1.34169	0.009001	4.8672	0
MAPK1_RAT	70	83	IKILLRFRHENIIG			13	1722.05	VTX11e-0P	60	1724.61	2.27374e-13	1.49396	0.009001	4.86292	0
MAPK1_RAT	70	83	IKILLRFRHENIIG			13	1722.05	VTX11e-0P	90	1724.67	0	1.56164	0.009001	4.85602	0
MAPK1_RAT	70	83	IKILLRFRHENIIG			13	1722.05	VTX11e-0P	180	1724.66	0	1.54823	0.009001	4.85329	0
MAPK1_RAT	74	83	LRFRHENIIG			9	1254.71	VTX11e-0P	0	1255.42	0.000783	0	0	4.2076	0.002138
MAPK1_RAT	74	83	LRFRHENIIG			9	1254.71	VTX11e-0P	0.001	1255.62	0	0.191582	0.000783	4.14908	0
MAPK1_RAT	74	83	LRFRHENIIG			9	1254.71	VTX11e-0P	0.5	1255.88	0	0.452803	0.000783	4.13566	0
MAPK1_RAT	74	83	LRFRHENIIG			9	1254.71	VTX11e-0P	1	1256.04	0	0.617441	0.000783	4.13246	0
MAPK1_RAT	74	83	LRFRHENIIG			9	1254.71	VTX11e-0P	3	1256.26	0	0.836719	0.000783	4.15106	0
MAPK1_RAT	74	83	LRFRHENIIG			9	1254.71	VTX11e-0P	8	1256.31	0	0.882682	0.000783	4.14153	0
MAPK1_RAT	74	83	LRFRHENIIG			9	1254.71	VTX11e-0P	16	1256.38	0	0.95758	0.000783	4.14652	0
MAPK1_RAT	74	83	LRFRHENIIG			9	1254.71	VTX11e-0P	30	1256.42	0	1.00017	0.000783	4.14863	0
MAPK1_RAT	74	83	LRFRHENIIG			9	1254.71	VTX11e-0P	60	1256.5	0	1.07546	0.000783	4.15155	0
MAPK1_RAT	74	83	LRFRHENIIG			9	1254.71	VTX11e-0P	90	1256.5	0	1.07599	0.000783	4.14235	0
MAPK1_RAT	74	83	LRFRHENIIG			9	1254.71	VTX11e-0P	180	1256.61	0	1.19013	0.000783	4.14136	0
MAPK1_RAT	74	86	LRFRHENIIGIND			12	1596.86	VTX11e-0P	0	1597.77	0.005998	0	0	4.76364	0.000747
MAPK1_RAT	74	86	LRFRHENIIGIND			12	1596.86	VTX11e-0P	0.001	1598.05	0	0.288564	0.005998	4.68257	0
MAPK1_RAT	74	86	LRFRHENIIGIND			12	1596.86	VTX11e-0P	0.5	1598.91	2.27374e-13	1.14133	0.005998	4.65934	0
MAPK1_RAT	74	86	LRFRHENIIGIND			12	1596.86	VTX11e-0P	1	1599.17	0	1.40533	0.005998	4.65692	0
MAPK1_RAT	74	86	LRFRHENIIGIND			12	1596.86	VTX11e-0P	3	1599.39	0	1.62373	0.005998	4.68231	0
MAPK1_RAT	74	86	LRFRHENIIGIND			12	1596.86	VTX11e-0P	8	1599.49	2.27374e-13	1.72295	0.005998	4.67288	0
MAPK1_RAT	74	86	LRFRHENIIGIND			12	1596.86	VTX11e-0P	16	1599.71	2.27374e-13	1.94639	0.005998	4.66094	0
MAPK1_RAT	74	86	LRFRHENIIGIND			12	1596.86	VTX11e-0P	30	1599.7	0	1.93728	0.005998	4.67856	0
MAPK1_RAT	74	86	LRFRHENIIGIND			12	1596.86	VTX11e-0P	60	1599.89	0	2.12708	0.005998	4.67807	0
MAPK1_RAT	74	86	LRFRHENIIGIND			12	1596.86	VTX11e-0P	90	1600.02	0	2.25035	0.005998	4.66446	0
MAPK1_RAT	74	86	LRFRHENIIGIND			12	1596.86	VTX11e-0P	180	1600.19	0	2.4199	0.005998	4.66023	0
MAPK1_RAT	75	83	RFRHENIIG			8	1141.62	VTX11e-0P	0	1142.27	0.00114	0	0	3.6891	0.002747
MAPK1_RAT	75	83	RFRHENIIG			8	1141.62	VTX11e-0P	0.001	1142.41	0	0.13556	0.00114	3.61812	0
MAPK1_RAT	75	83	RFRHENIIG			8	1141.62	VTX11e-0P	0.5	1142.66	0	0.388575	0.00114	3.6153	0
MAPK1_RAT	75	83	RFRHENIIG			8	1141.62	VTX11e-0P	1	1142.81	0	0.53682	0.00114	3.60675	0
MAPK1_RAT	75	83	RFRHENIIG			8	1141.62	VTX11e-0P	3	1143.08	0	0.811817	0.00114	3.62089	0
MAPK1_RAT	75	83	RFRHENIIG			8	1141.62	VTX11e-0P	8	1143.15	0	0.878965	0.00114	3.61426	0
MAPK1_RAT	75	83	RFRHENIIG			8	1141.62	VTX11e-0P	16	1143.19	0	0.914366	0.00114	3.61654	0
MAPK1_RAT	75	83	RFRHENIIG			8	1141.62	VTX11e-0P	30	1143.16	0	0.891656	0.00114	3.61713	0
MAPK1_RAT	75	83	RFRHENIIG			8	1141.62	VTX11e-0P	60	1143.24	0	0.970472	0.00114	3.61838	0
MAPK1_RAT	75	83	RFRHENIIG			8	1141.62	VTX11e-0P	90	1143.22	0	0.944401	0.00114	3.62255	0
MAPK1_RAT	75	83	RFRHENIIG			8	1141.62	VTX11e-0P	180	1143.26	0	0.984777	0.00114	3.6111	0
MAPK1_RAT	75	86	RFRHENIIGIND			11	1483.78	VTX11e-0P	0	1484.63	0.00578	0	0	4.48301	0.001509
MAPK1_RAT	75	86	RFRHENIIGIND			11	1483.78	VTX11e-0P	0.001	1484.84	2.27374e-13	0.207254	0.00578	4.40035	0
MAPK1_RAT	75	86	RFRHENIIGIND			11	1483.78	VTX11e-0P	0.5	1485.71	0	1.08144	0.00578	4.38142	0
MAPK1_RAT	75	86	RFRHENIIGIND			11	1483.78	VTX11e-0P	1	1485.95	0	1.32431	0.00578	4.38715	0
MAPK1_RAT	75	86	RFRHENIIGIND			11	1483.78	VTX11e-0P	3	1486.1	0	1.46729	0.00578	4.39824	0
MAPK1_RAT	75	86	RFRHENIIGIND			11	1483.78	VTX11e-0P	8	1486.27	0	1.641	0.00578	4.38757	0
MAPK1_RAT	75	86	RFRHENIIGIND			11	1483.78	VTX11e-0P	16	1486.39	0	1.7641	0.00578	4.38951	0
MAPK1_RAT	75	86	RFRHENIIGIND			11	1483.78	VTX11e-0P	30	1486.48	0	1.84969	0.00578	4.39641	0
MAPK1_RAT	75	86	RFRHENIIGIND			11	1483.78	VTX11e-0P	60	1486.61	0	1.97944	0.00578	4.39624	0
MAPK1_RAT	75	86	RFRHENIIGIND			11	1483.78	VTX11e-0P	90	1486.65	0	2.02663	0.00578	4.38676	0
MAPK1_RAT	75	86	RFRHENIIGIND			11	1483.78	VTX11e-0P	180	1486.75	0	2.12627	0.00578	4.38373	0
MAPK1_RAT	77	83	RHENIIG			6	838.453	VTX11e-0P	0	838.917	0.003983	0	0	3.49896	0.001342
MAPK1_RAT	77	83	RHENIIG			6	838.453	VTX11e-0P	0.001	839.033	0	0.116177	0.003983	3.40769	0
MAPK1_RAT	77	83	RHENIIG			6	838.453	VTX11e-0P	0.5	839.168	0	0.251692	0.003983	3.39927	0
MAPK1_RAT	77	83	RHENIIG			6	838.453	VTX11e-0P	1	839.308	0	0.391794	0.003983	3.40084	0
MAPK1_RAT	77	83	RHENIIG			6	838.453	VTX11e-0P	3	839.581	0	0.664182	0.003983	3.40876	0
MAPK1_RAT	77	83	RHENIIG			6	838.453	VTX11e-0P	8	839.737	0	0.820537	0.003983	3.40111	0
MAPK1_RAT	77	83	RHENIIG			6	838.453	VTX11e-0P	16	839.684	0	0.767289	0.003983	3.40428	0
MAPK1_RAT	77	83	RHENIIG			6	838.453	VTX11e-0P	30	839.675	0	0.758216	0.003983	3.40675	0
MAPK1_RAT	77	83	RHENIIG			6	838.453	VTX11e-0P	60	839.767	0	0.850634	0.003983	3.37851	0
MAPK1_RAT	77	83	RHENIIG			6	838.453	VTX11e-0P	90	839.768	0	0.850983	0.003983	3.4048	0
MAPK1_RAT	77	83	RHENIIG			6	838.453	VTX11e-0P	180	839.776	0	0.859695	0.003983	3.40654	0
MAPK1_RAT	87	95	IIRAPTIEQ			7	1040.61	VTX11e-0P	0	1041.13	0.001009	0	0	4.281	0.000578
MAPK1_RAT	87	95	IIRAPTIEQ			7	1040.61	VTX11e-0P	0.001	1041.33	0	0.195206	0.001009	4.24225	0
MAPK1_RAT	87	95	IIRAPTIEQ			7	1040.61	VTX11e-0P	0.5	1044.09	0	2.96176	0.001009	4.23051	0
MAPK1_RAT	87	95	IIRAPTIEQ			7	1040.61	VTX11e-0P	1	1044.51	0	3.38119	0.001009	4.22585	0
MAPK1_RAT	87	95	IIRAPTIEQ			7	1040.61	VTX11e-0P	3	1044.78	0	3.65118	0.001009	4.24969	0
MAPK1_RAT	87	95	IIRAPTIEQ			7	1040.61	VTX11e-0P	8	1045.19	0	4.05471	0.001009	4.23536	0
MAPK1_RAT	87	95	IIRAPTIEQ			7	1040.61	VTX11e-0P	16	1045.61	0	4.47825	0.001009	4.22983	0
MAPK1_RAT	87	95	IIRAPTIEQ			7	1040.61	VTX11e-0P	30	1045.75	0	4.61578	0.001009	4.24069	0
MAPK1_RAT	87	95	IIRAPTIEQ			7	1040.61	VTX11e-0P	60	1045.78	0	4.65007	0.001009	4.24447	0
MAPK1_RAT	87	95	IIRAPTIEQ			7	1040.61	VTX11e-0P	90	1045.8	0	4.66437	0.001009	4.23219	0
MAPK1_RAT	87	95	IIRAPTIEQ			7	1040.61	VTX11e-0P	180	1045.79	0	4.66084	0.001009	4.2352	0
MAPK1_RAT	87	96	IIRAPTIEQM			8	1171.65	VTX11e-0P	0	1172.37	5.4585e-05	0	0	5.17358	0.000462
MAPK1_RAT	87	96	IIRAPTIEQM			8	1171.65	VTX11e-0P	0.001	1172.64	0	0.264756	5.4585e-05	5.09577	0
MAPK1_RAT	87	96	IIRAPTIEQM			8	1171.65	VTX11e-0P	0.5	1175.43	0	3.05493	5.4585e-05	5.07429	0
MAPK1_RAT	87	96	IIRAPTIEQM			8	1171.65	VTX11e-0P	1	1175.93	0	3.55725	5.4585e-05	5.07486	0
MAPK1_RAT	87	96	IIRAPTIEQM			8	1171.65	VTX11e-0P	3	1176.52	0	4.14638	5.4585e-05	5.0947	0
MAPK1_RAT	87	96	IIRAPTIEQM			8	1171.65	VTX11e-0P	8	1176.96	0	4.58899	5.4585e-05	5.08378	0
MAPK1_RAT	87	96	IIRAPTIEQM			8	1171.65	VTX11e-0P	16	1177.36	0	4.98963	5.4585e-05	5.07575	0
MAPK1_RAT	87	96	IIRAPTIEQM			8	1171.65	VTX11e-0P	30	1177.47	0	5.09764	5.4585e-05	5.08794	0
MAPK1_RAT	87	96	IIRAPTIEQM			8	1171.65	VTX11e-0P	60	1177.54	0	5.16475	5.4585e-05	5.09109	0
MAPK1_RAT	87	96	IIRAPTIEQM			8	1171.65	VTX11e-0P	90	1177.49	0	5.119	5.4585e-05	5.08033	0
MAPK1_RAT	87	96	IIRAPTIEQM			8	1171.65	VTX11e-0P	180	1177.5	0	5.12768	5.4585e-05	5.07497	0
MAPK1_RAT	99	105	VYIVQDL			6	849.472	VTX11e-0P	0	849.978	0.009986	0	0	6.05122	0.00209
MAPK1_RAT	99	105	VYIVQDL			6	849.472	VTX11e-0P	0.001	850.07	0	0.092149	0.009986	5.9743	0
MAPK1_RAT	99	105	VYIVQDL			6	849.472	VTX11e-0P	0.5	850.109	0	0.13123	0.009986	5.96156	0
MAPK1_RAT	99	105	VYIVQDL			6	849.472	VTX11e-0P	1	850.185	0	0.207608	0.009986	5.96061	0
MAPK1_RAT	99	105	VYIVQDL			6	849.472	VTX11e-0P	3	850.256	0	0.278492	0.009986	5.98118	0
MAPK1_RAT	99	105	VYIVQDL			6	849.472	VTX11e-0P	8	850.498	0	0.520543	0.009986	5.97474	0
MAPK1_RAT	99	105	VYIVQDL			6	849.472	VTX11e-0P	16	850.731	0	0.752972	0.009986	5.96604	0
MAPK1_RAT	99	105	VYIVQDL			6	849.472	VTX11e-0P	30	850.915	0	0.936976	0.009986	5.9716	0
MAPK1_RAT	99	105	VYIVQDL			6	849.472	VTX11e-0P	60	851.115	0	1.13725	0.009986	5.97028	0
MAPK1_RAT	99	105	VYIVQDL			6	849.472	VTX11e-0P	90	851.256	0	1.27809	0.009986	5.96499	0
MAPK1_RAT	99	105	VYIVQDL			6	849.472	VTX11e-0P	180	851.325	0	1.34701	0.009986	5.95822	0
MAPK1_RAT	111	122	YKLLKTQHLSND			11	1459.79	VTX11e-0P	0	1460.63	0.002893	0	0	3.65371	0.001904
MAPK1_RAT	111	122	YKLLKTQHLSND			11	1459.79	VTX11e-0P	0.001	1461.05	0	0.420333	0.002893	3.59387	0
MAPK1_RAT	111	122	YKLLKTQHLSND			11	1459.79	VTX11e-0P	0.5	1462.69	0	2.0624	0.002893	3.57496	0
MAPK1_RAT	111	122	YKLLKTQHLSND			11	1459.79	VTX11e-0P	1	1462.85	0	2.22032	0.002893	3.58195	0
MAPK1_RAT	111	122	YKLLKTQHLSND			11	1459.79	VTX11e-0P	3	1462.85	0	2.22033	0.002893	3.59743	0
MAPK1_RAT	111	122	YKLLKTQHLSND			11	1459.79	VTX11e-0P	8	1462.88	0	2.25598	0.002893	3.59027	0
MAPK1_RAT	111	122	YKLLKTQHLSND			11	1459.79	VTX11e-0P	16	1463.12	0	2.49613	0.002893	3.5845	0
MAPK1_RAT	111	122	YKLLKTQHLSND			11	1459.79	VTX11e-0P	30	1463.22	0	2.59036	0.002893	3.5878	0
MAPK1_RAT	111	122	YKLLKTQHLSND			11	1459.79	VTX11e-0P	60	1463.34	0	2.71281	0.002893	3.59414	0
MAPK1_RAT	111	122	YKLLKTQHLSND			11	1459.79	VTX11e-0P	90	1463.38	0	2.75065	0.002893	3.58634	0
MAPK1_RAT	111	122	YKLLKTQHLSND			11	1459.79	VTX11e-0P	180	1463.46	0	2.83747	0.002893	3.58505	0
MAPK1_RAT	111	126	YKLLKTQHLSNDHICY			15	1976.01	VTX11e-0P	0	1977.25	0.002092	0	0	4.27276	0.000743
MAPK1_RAT	111	126	YKLLKTQHLSNDHICY			15	1976.01	VTX11e-0P	0.001	1977.54	2.27374e-13	0.289344	0.002092	4.22092	0
MAPK1_RAT	111	126	YKLLKTQHLSNDHICY			15	1976.01	VTX11e-0P	0.5	1978.31	0	1.06061	0.002092	4.20507	0
MAPK1_RAT	111	126	YKLLKTQHLSNDHICY			15	1976.01	VTX11e-0P	1	1978.49	0	1.23828	0.002092	4.20229	0
MAPK1_RAT	111	126	YKLLKTQHLSNDHICY			15	1976.01	VTX11e-0P	3	1978.48	2.27374e-13	1.23752	0.002092	4.22161	0
MAPK1_RAT	111	126	YKLLKTQHLSNDHICY			15	1976.01	VTX11e-0P	8	1978.6	2.27374e-13	1.34945	0.002092	4.2148	0
MAPK1_RAT	111	126	YKLLKTQHLSNDHICY			15	1976.01	VTX11e-0P	16	1978.82	0	1.57427	0.002092	4.20752	0
MAPK1_RAT	111	126	YKLLKTQHLSNDHICY			15	1976.01	VTX11e-0P	30	1979	2.27374e-13	1.75533	0.002092	4.21978	0
MAPK1_RAT	111	126	YKLLKTQHLSNDHICY			15	1976.01	VTX11e-0P	60	1979.27	2.27374e-13	2.02458	0.002092	4.22081	0
MAPK1_RAT	111	126	YKLLKTQHLSNDHICY			15	1976.01	VTX11e-0P	90	1979.56	0	2.31743	0.002092	4.21153	0
MAPK1_RAT	111	126	YKLLKTQHLSNDHICY			15	1976.01	VTX11e-0P	180	1979.95	2.27374e-13	2.70619	0.002092	4.21472	0
MAPK1_RAT	129	144	YQILRGLKYIHSANVL			15	1888.08	VTX11e-0P	0	1889.21	0.004816	0	0	5.38825	0.000995
MAPK1_RAT	129	144	YQILRGLKYIHSANVL			15	1888.08	VTX11e-0P	0.001	1889.51	0	0.299438	0.004816	5.31439	0
MAPK1_RAT	129	144	YQILRGLKYIHSANVL			15	1888.08	VTX11e-0P	0.5	1889.45	0	0.237976	0.004816	5.29446	0
MAPK1_RAT	129	144	YQILRGLKYIHSANVL			15	1888.08	VTX11e-0P	1	1889.5	0	0.283486	0.004816	5.28638	0
MAPK1_RAT	129	144	YQILRGLKYIHSANVL			15	1888.08	VTX11e-0P	3	1889.48	0	0.266633	0.004816	5.31046	0
MAPK1_RAT	129	144	YQILRGLKYIHSANVL			15	1888.08	VTX11e-0P	8	1889.48	0	0.264436	0.004816	5.30338	0
MAPK1_RAT	129	144	YQILRGLKYIHSANVL			15	1888.08	VTX11e-0P	16	1889.52	0	0.302215	0.004816	5.29424	0
MAPK1_RAT	129	144	YQILRGLKYIHSANVL			15	1888.08	VTX11e-0P	30	1889.57	0	0.35176	0.004816	5.31124	0
MAPK1_RAT	129	144	YQILRGLKYIHSANVL			15	1888.08	VTX11e-0P	60	1889.61	0	0.39266	0.004816	5.31136	0
MAPK1_RAT	129	144	YQILRGLKYIHSANVL			15	1888.08	VTX11e-0P	90	1889.66	0	0.449899	0.004816	5.2954	0
MAPK1_RAT	129	144	YQILRGLKYIHSANVL			15	1888.08	VTX11e-0P	180	1889.76	0	0.547619	0.004816	5.29935	0
MAPK1_RAT	131	144	ILRGLKYIHSANVL			13	1596.96	VTX11e-0P	0	1597.9	0.008187	0	0	4.85289	0.000575
MAPK1_RAT	131	144	ILRGLKYIHSANVL			13	1596.96	VTX11e-0P	0.001	1598.18	0	0.277801	0.008187	4.78313	0
MAPK1_RAT	131	144	ILRGLKYIHSANVL			13	1596.96	VTX11e-0P	0.5	1598.12	0	0.216651	0.008187	4.76864	0
MAPK1_RAT	131	144	ILRGLKYIHSANVL			13	1596.96	VTX11e-0P	1	1598.16	2.27374e-13	0.254329	0.008187	4.76931	0
MAPK1_RAT	131	144	ILRGLKYIHSANVL			13	1596.96	VTX11e-0P	3	1598.12	0	0.216217	0.008187	4.78935	0
MAPK1_RAT	131	144	ILRGLKYIHSANVL			13	1596.96	VTX11e-0P	8	1598.2	2.27374e-13	0.297668	0.008187	4.7806	0
MAPK1_RAT	131	144	ILRGLKYIHSANVL			13	1596.96	VTX11e-0P	16	1598.16	2.27374e-13	0.251122	0.008187	4.77037	0
MAPK1_RAT	131	144	ILRGLKYIHSANVL			13	1596.96	VTX11e-0P	30	1598.25	0	0.341704	0.008187	4.78576	0
MAPK1_RAT	131	144	ILRGLKYIHSANVL			13	1596.96	VTX11e-0P	60	1598.21	0	0.306587	0.008187	4.78633	0
MAPK1_RAT	131	144	ILRGLKYIHSANVL			13	1596.96	VTX11e-0P	90	1598.34	0	0.436093	0.008187	4.77282	0
MAPK1_RAT	131	144	ILRGLKYIHSANVL			13	1596.96	VTX11e-0P	180	1598.41	0	0.502389	0.008187	4.77101	0
MAPK1_RAT	133	144	RGLKYIHSANVL			11	1370.79	VTX11e-0P	0	1371.58	0.005421	0	0	4.29118	0.000512
MAPK1_RAT	133	144	RGLKYIHSANVL			11	1370.79	VTX11e-0P	0.001	1371.77	2.27374e-13	0.19095	0.005421	4.2284	0
MAPK1_RAT	133	144	RGLKYIHSANVL			11	1370.79	VTX11e-0P	0.5	1371.73	0	0.159217	0.005421	4.22053	0
MAPK1_RAT	133	144	RGLKYIHSANVL			11	1370.79	VTX11e-0P	1	1371.77	2.27374e-13	0.198701	0.005421	4.21581	0
MAPK1_RAT	133	144	RGLKYIHSANVL			11	1370.79	VTX11e-0P	3	1371.74	2.27374e-13	0.16626	0.005421	4.23324	0
MAPK1_RAT	133	144	RGLKYIHSANVL			11	1370.79	VTX11e-0P	8	1371.78	2.27374e-13	0.203379	0.005421	4.22363	0
MAPK1_RAT	133	144	RGLKYIHSANVL			11	1370.79	VTX11e-0P	16	1371.79	0	0.211935	0.005421	4.22243	0
MAPK1_RAT	133	144	RGLKYIHSANVL			11	1370.79	VTX11e-0P	30	1371.82	0	0.245018	0.005421	4.2309	0
MAPK1_RAT	133	144	RGLKYIHSANVL			11	1370.79	VTX11e-0P	60	1371.83	0	0.258099	0.005421	4.23334	0
MAPK1_RAT	133	144	RGLKYIHSANVL			11	1370.79	VTX11e-0P	90	1371.93	0	0.353063	0.005421	4.22554	0
MAPK1_RAT	133	144	RGLKYIHSANVL			11	1370.79	VTX11e-0P	180	1372.02	0	0.444105	0.005421	4.22915	0
MAPK1_RAT	133	153	RGLKYIHSANVLHRDLKPSNL			19	2431.37	VTX11e-0P	0	2432.79	0.016228	0	0	4.05629	0.001784
MAPK1_RAT	133	153	RGLKYIHSANVLHRDLKPSNL			19	2431.37	VTX11e-0P	0.001	2433.19	0	0.40389	0.016228	4.00896	0
MAPK1_RAT	133	153	RGLKYIHSANVLHRDLKPSNL			19	2431.37	VTX11e-0P	0.5	2433.44	0	0.655375	0.016228	3.98455	0
MAPK1_RAT	133	153	RGLKYIHSANVLHRDLKPSNL			19	2431.37	VTX11e-0P	1	2433.51	0	0.719354	0.016228	3.98441	0
MAPK1_RAT	133	153	RGLKYIHSANVLHRDLKPSNL			19	2431.37	VTX11e-0P	3	2433.5	0	0.710172	0.016228	4.00896	0
MAPK1_RAT	133	153	RGLKYIHSANVLHRDLKPSNL			19	2431.37	VTX11e-0P	8	2433.49	0	0.698057	0.016228	3.99513	0
MAPK1_RAT	133	153	RGLKYIHSANVLHRDLKPSNL			19	2431.37	VTX11e-0P	16	2433.52	0	0.733886	0.016228	3.98846	0
MAPK1_RAT	133	153	RGLKYIHSANVLHRDLKPSNL			19	2431.37	VTX11e-0P	30	2433.55	0	0.762997	0.016228	4.00536	0
MAPK1_RAT	133	153	RGLKYIHSANVLHRDLKPSNL			19	2431.37	VTX11e-0P	60	2433.57	0	0.778799	0.016228	4.00792	0
MAPK1_RAT	133	153	RGLKYIHSANVLHRDLKPSNL			19	2431.37	VTX11e-0P	90	2433.62	0	0.834347	0.016228	3.99012	0
MAPK1_RAT	133	153	RGLKYIHSANVLHRDLKPSNL			19	2431.37	VTX11e-0P	180	2433.74	0	0.947612	0.016228	3.99608	0
MAPK1_RAT	135	144	LKYIHSANVL			9	1157.67	VTX11e-0P	0	1158.39	0.002941	0	0	4.57809	0.00166
MAPK1_RAT	135	144	LKYIHSANVL			9	1157.67	VTX11e-0P	0.001	1158.54	0	0.144739	0.002941	4.5033	0
MAPK1_RAT	135	144	LKYIHSANVL			9	1157.67	VTX11e-0P	0.5	1158.48	0	0.092642	0.002941	4.49615	0
MAPK1_RAT	135	144	LKYIHSANVL			9	1157.67	VTX11e-0P	1	1158.52	0	0.124958	0.002941	4.48828	0
MAPK1_RAT	135	144	LKYIHSANVL			9	1157.67	VTX11e-0P	3	1158.45	0	0.059787	0.002941	4.50895	0
MAPK1_RAT	135	144	LKYIHSANVL			9	1157.67	VTX11e-0P	8	1158.5	0	0.107408	0.002941	4.49925	0
MAPK1_RAT	135	144	LKYIHSANVL			9	1157.67	VTX11e-0P	16	1158.55	0	0.155284	0.002941	4.49466	0
MAPK1_RAT	135	144	LKYIHSANVL			9	1157.67	VTX11e-0P	30	1158.61	0	0.215043	0.002941	4.50444	0
MAPK1_RAT	135	144	LKYIHSANVL			9	1157.67	VTX11e-0P	60	1158.57	0	0.176342	0.002941	4.50687	0
MAPK1_RAT	135	144	LKYIHSANVL			9	1157.67	VTX11e-0P	90	1158.67	0	0.273166	0.002941	4.49847	0
MAPK1_RAT	135	144	LKYIHSANVL			9	1157.67	VTX11e-0P	180	1158.78	0	0.38508	0.002941	4.4925	0
MAPK1_RAT	143	153	VLHRDLKPSNL			9	1291.75	VTX11e-0P	0	1292.47	0.0168	0	0	3.70613	0.00135
MAPK1_RAT	143	153	VLHRDLKPSNL			9	1291.75	VTX11e-0P	0.001	1292.76	0	0.289279	0.0168	3.63794	0
MAPK1_RAT	143	153	VLHRDLKPSNL			9	1291.75	VTX11e-0P	0.5	1293.13	0	0.660818	0.0168	3.62923	0
MAPK1_RAT	143	153	VLHRDLKPSNL			9	1291.75	VTX11e-0P	1	1293.18	0	0.709728	0.0168	3.62246	0
MAPK1_RAT	143	153	VLHRDLKPSNL			9	1291.75	VTX11e-0P	3	1293.16	0	0.689348	0.0168	3.64253	0
MAPK1_RAT	143	153	VLHRDLKPSNL			9	1291.75	VTX11e-0P	8	1293.18	0	0.71252	0.0168	3.63455	0
MAPK1_RAT	143	153	VLHRDLKPSNL			9	1291.75	VTX11e-0P	16	1293.19	0	0.72402	0.0168	3.62632	0
MAPK1_RAT	143	153	VLHRDLKPSNL			9	1291.75	VTX11e-0P	30	1293.16	0	0.690275	0.0168	3.6328	0
MAPK1_RAT	143	153	VLHRDLKPSNL			9	1291.75	VTX11e-0P	60	1293.19	0	0.722322	0.0168	3.64062	0
MAPK1_RAT	143	153	VLHRDLKPSNL			9	1291.75	VTX11e-0P	90	1293.25	0	0.780646	0.0168	3.63242	0
MAPK1_RAT	143	153	VLHRDLKPSNL			9	1291.75	VTX11e-0P	180	1293.3	2.27374e-13	0.828772	0.0168	3.63122	0
MAPK1_RAT	145	152	HRDLKPSN			6	966.512	VTX11e-0P	0	967.078	0.017791	0	0	2.51369	0.000444
MAPK1_RAT	145	152	HRDLKPSN			6	966.512	VTX11e-0P	0.001	967.286	0	0.207858	0.017791	2.52562	0
MAPK1_RAT	145	152	HRDLKPSN			6	966.512	VTX11e-0P	0.5	967.787	0	0.709415	0.017791	2.51959	0
MAPK1_RAT	145	152	HRDLKPSN			6	966.512	VTX11e-0P	1	967.848	0	0.769759	0.017791	2.52269	0
MAPK1_RAT	145	152	HRDLKPSN			6	966.512	VTX11e-0P	3	967.86	0	0.782248	0.017791	2.52757	0
MAPK1_RAT	145	152	HRDLKPSN			6	966.512	VTX11e-0P	8	967.808	0	0.730435	0.017791	2.51883	0
MAPK1_RAT	145	152	HRDLKPSN			6	966.512	VTX11e-0P	16	967.854	0	0.77631	0.017791	2.52045	0
MAPK1_RAT	145	152	HRDLKPSN			6	966.512	VTX11e-0P	30	967.879	0	0.800907	0.017791	2.5202	0
MAPK1_RAT	145	152	HRDLKPSN			6	966.512	VTX11e-0P	60	967.935	0	0.85729	0.017791	2.521	0
MAPK1_RAT	145	152	HRDLKPSN			6	966.512	VTX11e-0P	90	967.896	0	0.818293	0.017791	2.52081	0
MAPK1_RAT	145	152	HRDLKPSN			6	966.512	VTX11e-0P	180	967.962	0	0.884274	0.017791	2.52282	0
MAPK1_RAT	145	153	HRDLKPSNL			7	1079.6	VTX11e-0P	0	1080.19	0.015438	0	0	3.36264	0.001268
MAPK1_RAT	145	153	HRDLKPSNL			7	1079.6	VTX11e-0P	0.001	1080.36	0	0.176339	0.015438	3.29296	0
MAPK1_RAT	145	153	HRDLKPSNL			7	1079.6	VTX11e-0P	0.5	1080.82	0	0.631068	0.015438	3.2799	0
MAPK1_RAT	145	153	HRDLKPSNL			7	1079.6	VTX11e-0P	1	1080.86	0	0.670467	0.015438	3.2821	0
MAPK1_RAT	145	153	HRDLKPSNL			7	1079.6	VTX11e-0P	3	1080.84	0	0.652294	0.015438	3.29294	0
MAPK1_RAT	145	153	HRDLKPSNL			7	1079.6	VTX11e-0P	8	1080.84	0	0.655683	0.015438	3.28948	0
MAPK1_RAT	145	153	HRDLKPSNL			7	1079.6	VTX11e-0P	16	1080.87	0	0.680942	0.015438	3.2875	0
MAPK1_RAT	145	153	HRDLKPSNL			7	1079.6	VTX11e-0P	30	1080.86	0	0.676603	0.015438	3.29115	0
MAPK1_RAT	145	153	HRDLKPSNL			7	1079.6	VTX11e-0P	60	1080.88	0	0.699088	0.015438	3.26936	0
MAPK1_RAT	145	153	HRDLKPSNL			7	1079.6	VTX11e-0P	90	1080.93	0	0.748052	0.015438	3.28414	0
MAPK1_RAT	145	153	HRDLKPSNL			7	1079.6	VTX11e-0P	180	1080.99	0	0.809319	0.015438	3.28611	0
MAPK1_RAT	145	154	HRDLKPSNLL			8	1192.68	VTX11e-0P	0	1193.35	0.000377	0	0	4.31267	0.002935
MAPK1_RAT	145	154	HRDLKPSNLL			8	1192.68	VTX11e-0P	0.001	1193.61	0	0.253139	0.000377	4.23836	0
MAPK1_RAT	145	154	HRDLKPSNLL			8	1192.68	VTX11e-0P	0.5	1193.92	0	0.572198	0.000377	4.22554	0
MAPK1_RAT	145	154	HRDLKPSNLL			8	1192.68	VTX11e-0P	1	1193.98	0	0.629902	0.000377	4.22155	0
MAPK1_RAT	145	154	HRDLKPSNLL			8	1192.68	VTX11e-0P	3	1194.03	0	0.67484	0.000377	4.24135	0
MAPK1_RAT	145	154	HRDLKPSNLL			8	1192.68	VTX11e-0P	8	1194.04	0	0.689791	0.000377	4.22968	0
MAPK1_RAT	145	154	HRDLKPSNLL			8	1192.68	VTX11e-0P	16	1194.12	0	0.762988	0.000377	4.22907	0
MAPK1_RAT	145	154	HRDLKPSNLL			8	1192.68	VTX11e-0P	30	1194.07	0	0.71583	0.000377	4.23666	0
MAPK1_RAT	145	154	HRDLKPSNLL			8	1192.68	VTX11e-0P	60	1194.07	0	0.713738	0.000377	4.24095	0
MAPK1_RAT	145	154	HRDLKPSNLL			8	1192.68	VTX11e-0P	90	1194.08	0	0.730877	0.000377	4.23071	0
MAPK1_RAT	145	154	HRDLKPSNLL			8	1192.68	VTX11e-0P	180	1194.14	0	0.786016	0.000377	4.23324	0
MAPK1_RAT	154	160	LLNTTCD			6	779.36	VTX11e-0P	0	779.846	0.00313	0	0	4.28648	0.00042
MAPK1_RAT	154	160	LLNTTCD			6	779.36	VTX11e-0P	0.001	780.089	0	0.242469	0.00313	4.24679	0
MAPK1_RAT	154	160	LLNTTCD			6	779.36	VTX11e-0P	0.5	781.801	0	1.95468	0.00313	4.2351	0
MAPK1_RAT	154	160	LLNTTCD			6	779.36	VTX11e-0P	1	782.011	0	2.16431	0.00313	4.23227	0
MAPK1_RAT	154	160	LLNTTCD			6	779.36	VTX11e-0P	3	782.044	0	2.19797	0.00313	4.25444	0
MAPK1_RAT	154	160	LLNTTCD			6	779.36	VTX11e-0P	8	782.054	0	2.20784	0.00313	4.24014	0
MAPK1_RAT	154	160	LLNTTCD			6	779.36	VTX11e-0P	16	782.241	0	2.39431	0.00313	4.2351	0
MAPK1_RAT	154	160	LLNTTCD			6	779.36	VTX11e-0P	30	782.225	0	2.37849	0.00313	4.24499	0
MAPK1_RAT	154	160	LLNTTCD			6	779.36	VTX11e-0P	60	782.277	0	2.43038	0.00313	4.24428	0
MAPK1_RAT	154	160	LLNTTCD			6	779.36	VTX11e-0P	90	782.308	0	2.46177	0.00313	4.23665	0
MAPK1_RAT	154	160	LLNTTCD			6	779.36	VTX11e-0P	180	782.391	0	2.54448	0.00313	4.23977	0
MAPK1_RAT	154	161	LLNTTCDL			7	892.444	VTX11e-0P	0	892.993	0.009848	0	0	5.69595	5.87842e-05
MAPK1_RAT	154	161	LLNTTCDL			7	892.444	VTX11e-0P	0.001	893.248	0	0.254546	0.009848	5.625	0
MAPK1_RAT	154	161	LLNTTCDL			7	892.444	VTX11e-0P	0.5	894.942	0	1.9489	0.009848	5.61046	0
MAPK1_RAT	154	161	LLNTTCDL			7	892.444	VTX11e-0P	1	895.136	0	2.14306	0.009848	5.60794	0
MAPK1_RAT	154	161	LLNTTCDL			7	892.444	VTX11e-0P	3	895.222	0	2.22883	0.009848	5.6322	0
MAPK1_RAT	154	161	LLNTTCDL			7	892.444	VTX11e-0P	8	895.292	0	2.29907	0.009848	5.62154	0
MAPK1_RAT	154	161	LLNTTCDL			7	892.444	VTX11e-0P	16	895.5	0	2.50668	0.009848	5.61449	0
MAPK1_RAT	154	161	LLNTTCDL			7	892.444	VTX11e-0P	30	895.56	0	2.56652	0.009848	5.62291	0
MAPK1_RAT	154	161	LLNTTCDL			7	892.444	VTX11e-0P	60	895.723	0	2.72997	0.009848	5.6257	0
MAPK1_RAT	154	161	LLNTTCDL			7	892.444	VTX11e-0P	90	895.903	0	2.91005	0.009848	5.61456	0
MAPK1_RAT	154	161	LLNTTCDL			7	892.444	VTX11e-0P	180	896.114	0	3.12125	0.009848	5.61471	0
MAPK1_RAT	160	166	DLKICDF			6	853.412	VTX11e-0P	0	853.948	0.01515	0	0	6.19247	0.003202
MAPK1_RAT	160	166	DLKICDF			6	853.412	VTX11e-0P	0.001	854.16	0	0.212784	0.01515	6.08946	0
MAPK1_RAT	160	166	DLKICDF			6	853.412	VTX11e-0P	0.5	854.127	0	0.179843	0.01515	6.07899	0
MAPK1_RAT	160	166	DLKICDF			6	853.412	VTX11e-0P	1	854.152	0	0.204763	0.01515	6.07515	0
MAPK1_RAT	160	166	DLKICDF			6	853.412	VTX11e-0P	3	854.186	0	0.238502	0.01515	6.09668	0
MAPK1_RAT	160	166	DLKICDF			6	853.412	VTX11e-0P	8	854.215	0	0.267477	0.01515	6.08896	0
MAPK1_RAT	160	166	DLKICDF			6	853.412	VTX11e-0P	16	854.252	0	0.304894	0.01515	6.07932	0
MAPK1_RAT	160	166	DLKICDF			6	853.412	VTX11e-0P	30	854.323	0	0.375198	0.01515	6.08836	0
MAPK1_RAT	160	166	DLKICDF			6	853.412	VTX11e-0P	60	854.359	0	0.411085	0.01515	6.08632	0
MAPK1_RAT	160	166	DLKICDF			6	853.412	VTX11e-0P	90	854.407	0	0.459641	0.01515	6.08	0
MAPK1_RAT	160	166	DLKICDF			6	853.412	VTX11e-0P	180	854.438	0	0.490365	0.01515	6.08106	0
MAPK1_RAT	161	168	LKICDFGL			7	908.491	VTX11e-0P	0	909.11	0.001291	0	0	6.48895	0.004264
MAPK1_RAT	161	168	LKICDFGL			7	908.491	VTX11e-0P	0.001	909.297	0	0.187119	0.001291	6.3601	0
MAPK1_RAT	161	168	LKICDFGL			7	908.491	VTX11e-0P	0.5	909.299	0	0.189652	0.001291	6.34644	0
MAPK1_RAT	161	168	LKICDFGL			7	908.491	VTX11e-0P	1	909.36	0	0.250604	0.001291	6.35027	0
MAPK1_RAT	161	168	LKICDFGL			7	908.491	VTX11e-0P	3	909.339	0	0.229777	0.001291	6.36839	0
MAPK1_RAT	161	168	LKICDFGL			7	908.491	VTX11e-0P	8	909.498	1.13687e-13	0.388442	0.001291	6.36352	0
MAPK1_RAT	161	168	LKICDFGL			7	908.491	VTX11e-0P	16	909.618	0	0.508073	0.001291	6.35747	0
MAPK1_RAT	161	168	LKICDFGL			7	908.491	VTX11e-0P	30	909.844	0	0.733996	0.001291	6.35843	0
MAPK1_RAT	161	168	LKICDFGL			7	908.491	VTX11e-0P	60	909.915	0	0.80495	0.001291	6.35445	0
MAPK1_RAT	161	168	LKICDFGL			7	908.491	VTX11e-0P	90	910.384	0	1.2744	0.001291	6.35353	0
MAPK1_RAT	161	168	LKICDFGL			7	908.491	VTX11e-0P	180	910.656	0	1.54661	0.001291	6.34938	0
MAPK1_RAT	166	181	FGLARVADPDHDHTGF			14	1754.82	VTX11e-0P	0	1755.86	0.006255	0	0	4.85471	0.001099
MAPK1_RAT	166	181	FGLARVADPDHDHTGF			14	1754.82	VTX11e-0P	0.001	1756.24	0	0.375221	0.006255	4.76586	0
MAPK1_RAT	166	181	FGLARVADPDHDHTGF			14	1754.82	VTX11e-0P	0.5	1758.17	0	2.30314	0.006255	4.74484	0
MAPK1_RAT	166	181	FGLARVADPDHDHTGF			14	1754.82	VTX11e-0P	1	1758.72	0	2.85796	0.006255	4.74913	0
MAPK1_RAT	166	181	FGLARVADPDHDHTGF			14	1754.82	VTX11e-0P	3	1759.43	0	3.56819	0.006255	4.76914	0
MAPK1_RAT	166	181	FGLARVADPDHDHTGF			14	1754.82	VTX11e-0P	8	1759.63	0	3.76847	0.006255	4.75871	0
MAPK1_RAT	166	181	FGLARVADPDHDHTGF			14	1754.82	VTX11e-0P	16	1759.86	0	3.9905	0.006255	4.74928	0
MAPK1_RAT	166	181	FGLARVADPDHDHTGF			14	1754.82	VTX11e-0P	30	1759.85	0	3.98915	0.006255	4.76234	0
MAPK1_RAT	166	181	FGLARVADPDHDHTGF			14	1754.82	VTX11e-0P	60	1759.95	0	4.08241	0.006255	4.76503	0
MAPK1_RAT	166	181	FGLARVADPDHDHTGF			14	1754.82	VTX11e-0P	90	1760.02	0	4.15746	0.006255	4.75602	0
MAPK1_RAT	166	181	FGLARVADPDHDHTGF			14	1754.82	VTX11e-0P	180	1760.08	0	4.21694	0.006255	4.75094	0
MAPK1_RAT	169	181	ARVADPDHDHTGF			11	1437.65	VTX11e-0P	0	1438.47	0.009889	0	0	3.60172	0.002016
MAPK1_RAT	169	181	ARVADPDHDHTGF			11	1437.65	VTX11e-0P	0.001	1438.78	2.27374e-13	0.317691	0.009889	3.5294	0
MAPK1_RAT	169	181	ARVADPDHDHTGF			11	1437.65	VTX11e-0P	0.5	1440.75	0	2.28437	0.009889	3.51362	0
MAPK1_RAT	169	181	ARVADPDHDHTGF			11	1437.65	VTX11e-0P	1	1441.11	0	2.64758	0.009889	3.51247	0
MAPK1_RAT	169	181	ARVADPDHDHTGF			11	1437.65	VTX11e-0P	3	1441.29	0	2.81856	0.009889	3.5324	0
MAPK1_RAT	169	181	ARVADPDHDHTGF			11	1437.65	VTX11e-0P	8	1441.28	0	2.80855	0.009889	3.52457	0
MAPK1_RAT	169	181	ARVADPDHDHTGF			11	1437.65	VTX11e-0P	16	1441.39	0	2.92504	0.009889	3.52383	0
MAPK1_RAT	169	181	ARVADPDHDHTGF			11	1437.65	VTX11e-0P	30	1441.31	0	2.84398	0.009889	3.52367	0
MAPK1_RAT	169	181	ARVADPDHDHTGF			11	1437.65	VTX11e-0P	60	1441.32	2.27374e-13	2.85296	0.009889	3.5228	0
MAPK1_RAT	169	181	ARVADPDHDHTGF			11	1437.65	VTX11e-0P	90	1441.33	0	2.8649	0.009889	3.52246	0
MAPK1_RAT	169	181	ARVADPDHDHTGF			11	1437.65	VTX11e-0P	180	1441.32	0	2.85503	0.009889	3.51811	0
MAPK1_RAT	170	181	RVADPDHDHTGF			10	1366.61	VTX11e-0P	0	1367.41	0.001823	0	0	3.57694	0.001919
MAPK1_RAT	170	181	RVADPDHDHTGF			10	1366.61	VTX11e-0P	0.001	1367.77	0	0.36799	0.001823	3.49324	0
MAPK1_RAT	170	181	RVADPDHDHTGF			10	1366.61	VTX11e-0P	0.5	1369.06	0	1.65787	0.001823	3.48696	0
MAPK1_RAT	170	181	RVADPDHDHTGF			10	1366.61	VTX11e-0P	1	1369.32	0	1.91961	0.001823	3.48241	0
MAPK1_RAT	170	181	RVADPDHDHTGF			10	1366.61	VTX11e-0P	3	1369.46	0	2.05389	0.001823	3.49618	0
MAPK1_RAT	170	181	RVADPDHDHTGF			10	1366.61	VTX11e-0P	8	1369.4	0	1.99316	0.001823	3.4892	0
MAPK1_RAT	170	181	RVADPDHDHTGF			10	1366.61	VTX11e-0P	16	1369.51	0	2.10933	0.001823	3.48512	0
MAPK1_RAT	170	181	RVADPDHDHTGF			10	1366.61	VTX11e-0P	30	1369.48	0	2.07701	0.001823	3.48979	0
MAPK1_RAT	170	181	RVADPDHDHTGF			10	1366.61	VTX11e-0P	60	1369.5	0	2.09395	0.001823	3.48048	0
MAPK1_RAT	170	181	RVADPDHDHTGF			10	1366.61	VTX11e-0P	90	1369.49	0	2.08509	0.001823	3.48422	0
MAPK1_RAT	170	181	RVADPDHDHTGF			10	1366.61	VTX11e-0P	180	1369.5	0	2.09919	0.001823	3.49233	0
MAPK1_RAT	173	181	DPDHDHTGF			7	1040.41	VTX11e-0P	0	1040.96	0.005476	0	0	3.60374	0.00247
MAPK1_RAT	173	181	DPDHDHTGF			7	1040.41	VTX11e-0P	0.001	1041.27	0	0.309881	0.005476	3.52912	0
MAPK1_RAT	173	181	DPDHDHTGF			7	1040.41	VTX11e-0P	0.5	1042.7	0	1.73878	0.005476	3.5142	0
MAPK1_RAT	173	181	DPDHDHTGF			7	1040.41	VTX11e-0P	1	1042.93	0	1.96541	0.005476	3.51213	0
MAPK1_RAT	173	181	DPDHDHTGF			7	1040.41	VTX11e-0P	3	1043.01	0	2.04527	0.005476	3.53123	0
MAPK1_RAT	173	181	DPDHDHTGF			7	1040.41	VTX11e-0P	8	1042.97	0	2.0077	0.005476	3.52414	0
MAPK1_RAT	173	181	DPDHDHTGF			7	1040.41	VTX11e-0P	16	1043.08	0	2.11988	0.005476	3.52379	0
MAPK1_RAT	173	181	DPDHDHTGF			7	1040.41	VTX11e-0P	30	1043.02	0	2.05379	0.005476	3.52349	0
MAPK1_RAT	173	181	DPDHDHTGF			7	1040.41	VTX11e-0P	60	1043.06	0	2.1021	0.005476	3.52149	0
MAPK1_RAT	173	181	DPDHDHTGF			7	1040.41	VTX11e-0P	90	1043.03	0	2.06585	0.005476	3.5215	0
MAPK1_RAT	173	181	DPDHDHTGF			7	1040.41	VTX11e-0P	180	1043.03	0	2.06667	0.005476	3.51835	0
MAPK1_RAT	174	181	PDHDHTGF			6	925.38	VTX11e-0P	0	925.924	0.000481	0	0	3.60275	0.001898
MAPK1_RAT	174	181	PDHDHTGF			6	925.38	VTX11e-0P	0.001	926.198	0	0.273791	0.000481	3.52846	0
MAPK1_RAT	174	181	PDHDHTGF			6	925.38	VTX11e-0P	0.5	927.359	1.13687e-13	1.43548	0.000481	3.51286	0
MAPK1_RAT	174	181	PDHDHTGF			6	925.38	VTX11e-0P	1	927.539	0	1.61492	0.000481	3.51177	0
MAPK1_RAT	174	181	PDHDHTGF			6	925.38	VTX11e-0P	3	927.605	1.13687e-13	1.68119	0.000481	3.53105	0
MAPK1_RAT	174	181	PDHDHTGF			6	925.38	VTX11e-0P	8	927.582	0	1.65793	0.000481	3.52383	0
MAPK1_RAT	174	181	PDHDHTGF			6	925.38	VTX11e-0P	16	927.656	0	1.73265	0.000481	3.523	0
MAPK1_RAT	174	181	PDHDHTGF			6	925.38	VTX11e-0P	30	927.613	0	1.68892	0.000481	3.5231	0
MAPK1_RAT	174	181	PDHDHTGF			6	925.38	VTX11e-0P	60	927.651	0	1.72725	0.000481	3.52072	0
MAPK1_RAT	174	181	PDHDHTGF			6	925.38	VTX11e-0P	90	927.621	0	1.69757	0.000481	3.52153	0
MAPK1_RAT	174	181	PDHDHTGF			6	925.38	VTX11e-0P	180	927.624	0	1.7	0.000481	3.51763	0
MAPK1_RAT	191	197	YRAPEIM			5	879.439	VTX11e-0P	0	879.967	0.002225	0	0	4.84376	0.001014
MAPK1_RAT	191	197	YRAPEIM			5	879.439	VTX11e-0P	0.001	880.075	0	0.10865	0.002225	4.76627	0
MAPK1_RAT	191	197	YRAPEIM			5	879.439	VTX11e-0P	0.5	880.546	0	0.579116	0.002225	4.74932	0
MAPK1_RAT	191	197	YRAPEIM			5	879.439	VTX11e-0P	1	880.776	0	0.80969	0.002225	4.75237	0
MAPK1_RAT	191	197	YRAPEIM			5	879.439	VTX11e-0P	3	881.111	0	1.14443	0.002225	4.77037	0
MAPK1_RAT	191	197	YRAPEIM			5	879.439	VTX11e-0P	8	881.441	0	1.47391	0.002225	4.76023	0
MAPK1_RAT	191	197	YRAPEIM			5	879.439	VTX11e-0P	16	881.813	0	1.84624	0.002225	4.75325	0
MAPK1_RAT	191	197	YRAPEIM			5	879.439	VTX11e-0P	30	882.097	0	2.13064	0.002225	4.76471	0
MAPK1_RAT	191	197	YRAPEIM			5	879.439	VTX11e-0P	60	882.255	0	2.28869	0.002225	4.7676	0
MAPK1_RAT	191	197	YRAPEIM			5	879.439	VTX11e-0P	90	882.362	0	2.39553	0.002225	4.75849	0
MAPK1_RAT	191	197	YRAPEIM			5	879.439	VTX11e-0P	180	882.336	0	2.36944	0.002225	4.75629	0
MAPK1_RAT	191	198	YRAPEIML			6	992.523	VTX11e-0P	0	993.126	0.003406	0	0	5.84185	0.000985
MAPK1_RAT	191	198	YRAPEIML			6	992.523	VTX11e-0P	0.001	993.197	0	0.070711	0.003406	5.7364	0
MAPK1_RAT	191	198	YRAPEIML			6	992.523	VTX11e-0P	0.5	994.523	0	1.39713	0.003406	5.71834	0
MAPK1_RAT	191	198	YRAPEIML			6	992.523	VTX11e-0P	1	994.906	0	1.78028	0.003406	5.72718	0
MAPK1_RAT	191	198	YRAPEIML			6	992.523	VTX11e-0P	3	995.241	0	2.11501	0.003406	5.74267	0
MAPK1_RAT	191	198	YRAPEIML			6	992.523	VTX11e-0P	8	995.704	0	2.57811	0.003406	5.73376	0
MAPK1_RAT	191	198	YRAPEIML			6	992.523	VTX11e-0P	16	996.158	0	3.03217	0.003406	5.72351	0
MAPK1_RAT	191	198	YRAPEIML			6	992.523	VTX11e-0P	30	996.586	0	3.45978	0.003406	5.73402	0
MAPK1_RAT	191	198	YRAPEIML			6	992.523	VTX11e-0P	60	996.79	0	3.6644	0.003406	5.73412	0
MAPK1_RAT	191	198	YRAPEIML			6	992.523	VTX11e-0P	90	996.907	0	3.78093	0.003406	5.72773	0
MAPK1_RAT	191	198	YRAPEIML			6	992.523	VTX11e-0P	180	996.888	0	3.762	0.003406	5.72973	0
MAPK1_RAT	198	209	LNSKGYTKSIDI			11	1338.73	VTX11e-0P	0	1339.5	0.003759	0	0	4.43154	0.000335
MAPK1_RAT	198	209	LNSKGYTKSIDI			11	1338.73	VTX11e-0P	0.001	1339.84	0	0.343734	0.003759	4.36018	0
MAPK1_RAT	198	209	LNSKGYTKSIDI			11	1338.73	VTX11e-0P	0.5	1342.74	0	3.24117	0.003759	4.33998	0
MAPK1_RAT	198	209	LNSKGYTKSIDI			11	1338.73	VTX11e-0P	1	1342.95	0	3.45095	0.003759	4.33976	0
MAPK1_RAT	198	209	LNSKGYTKSIDI			11	1338.73	VTX11e-0P	3	1343.05	0	3.54643	0.003759	4.36253	0
MAPK1_RAT	198	209	LNSKGYTKSIDI			11	1338.73	VTX11e-0P	8	1343.35	0	3.85023	0.003759	4.35135	0
MAPK1_RAT	198	209	LNSKGYTKSIDI			11	1338.73	VTX11e-0P	16	1343.75	0	4.24664	0.003759	4.34316	0
MAPK1_RAT	198	209	LNSKGYTKSIDI			11	1338.73	VTX11e-0P	30	1343.97	0	4.47264	0.003759	4.35703	0
MAPK1_RAT	198	209	LNSKGYTKSIDI			11	1338.73	VTX11e-0P	60	1344.22	0	4.7188	0.003759	4.36025	0
MAPK1_RAT	198	209	LNSKGYTKSIDI			11	1338.73	VTX11e-0P	90	1344.41	0	4.91497	0.003759	4.34714	0
MAPK1_RAT	198	209	LNSKGYTKSIDI			11	1338.73	VTX11e-0P	180	1344.62	0	5.11626	0.003759	4.34856	0
MAPK1_RAT	199	209	NSKGYTKSIDI			10	1225.64	VTX11e-0P	0	1226.32	0.00347	0	0	4.22392	0.00197
MAPK1_RAT	199	209	NSKGYTKSIDI			10	1225.64	VTX11e-0P	0.001	1226.64	0	0.32447	0.00347	4.16245	0
MAPK1_RAT	199	209	NSKGYTKSIDI			10	1225.64	VTX11e-0P	0.5	1229.09	0	2.77422	0.00347	4.14551	0
MAPK1_RAT	199	209	NSKGYTKSIDI			10	1225.64	VTX11e-0P	1	1229.26	0	2.9448	0.00347	4.15008	0
MAPK1_RAT	199	209	NSKGYTKSIDI			10	1225.64	VTX11e-0P	3	1229.39	0	3.07586	0.00347	4.16774	0
MAPK1_RAT	199	209	NSKGYTKSIDI			10	1225.64	VTX11e-0P	8	1229.63	0	3.31477	0.00347	4.15218	0
MAPK1_RAT	199	209	NSKGYTKSIDI			10	1225.64	VTX11e-0P	16	1230.04	0	3.72046	0.00347	4.15465	0
MAPK1_RAT	199	209	NSKGYTKSIDI			10	1225.64	VTX11e-0P	30	1230.31	2.27374e-13	3.98989	0.00347	4.16139	0
MAPK1_RAT	199	209	NSKGYTKSIDI			10	1225.64	VTX11e-0P	60	1230.58	0	4.26463	0.00347	4.16445	0
MAPK1_RAT	199	209	NSKGYTKSIDI			10	1225.64	VTX11e-0P	90	1230.75	0	4.42975	0.00347	4.15489	0
MAPK1_RAT	199	209	NSKGYTKSIDI			10	1225.64	VTX11e-0P	180	1230.95	0	4.63397	0.00347	4.15291	0
MAPK1_RAT	199	210	NSKGYTKSIDIW			11	1411.72	VTX11e-0P	0	1412.52	0.005983	0	0	5.42531	0.001366
MAPK1_RAT	199	210	NSKGYTKSIDIW			11	1411.72	VTX11e-0P	0.001	1412.83	0	0.304089	0.005983	5.32389	0
MAPK1_RAT	199	210	NSKGYTKSIDIW			11	1411.72	VTX11e-0P	0.5	1414.81	0	2.28983	0.005983	5.30937	0
MAPK1_RAT	199	210	NSKGYTKSIDIW			11	1411.72	VTX11e-0P	1	1415	0	2.47105	0.005983	5.30399	0
MAPK1_RAT	199	210	NSKGYTKSIDIW			11	1411.72	VTX11e-0P	3	1415.08	0	2.55723	0.005983	5.32469	0
MAPK1_RAT	199	210	NSKGYTKSIDIW			11	1411.72	VTX11e-0P	8	1415.32	0	2.79733	0.005983	5.31215	0
MAPK1_RAT	199	210	NSKGYTKSIDIW			11	1411.72	VTX11e-0P	16	1415.53	0	3.00787	0.005983	5.31288	0
MAPK1_RAT	199	210	NSKGYTKSIDIW			11	1411.72	VTX11e-0P	30	1415.99	0	3.46895	0.005983	5.3233	0
MAPK1_RAT	199	210	NSKGYTKSIDIW			11	1411.72	VTX11e-0P	60	1416.26	0	3.73377	0.005983	5.32549	0
MAPK1_RAT	199	210	NSKGYTKSIDIW			11	1411.72	VTX11e-0P	90	1416.25	0	3.7289	0.005983	5.33263	0
MAPK1_RAT	199	210	NSKGYTKSIDIW			11	1411.72	VTX11e-0P	180	1416.72	0	4.19549	0.005983	5.31054	0
MAPK1_RAT	203	209	YTKSIDI			6	839.451	VTX11e-0P	0	839.957	0.004147	0	0	4.59892	0.002284
MAPK1_RAT	203	209	YTKSIDI			6	839.451	VTX11e-0P	0.001	840.332	0	0.375405	0.004147	4.52308	0
MAPK1_RAT	203	209	YTKSIDI			6	839.451	VTX11e-0P	0.5	841.216	0	1.25967	0.004147	4.515	0
MAPK1_RAT	203	209	YTKSIDI			6	839.451	VTX11e-0P	1	841.341	0	1.38479	0.004147	4.51229	0
MAPK1_RAT	203	209	YTKSIDI			6	839.451	VTX11e-0P	3	841.432	0	1.47544	0.004147	4.53134	0
MAPK1_RAT	203	209	YTKSIDI			6	839.451	VTX11e-0P	8	841.65	0	1.69319	0.004147	4.51804	0
MAPK1_RAT	203	209	YTKSIDI			6	839.451	VTX11e-0P	16	842.064	0	2.10785	0.004147	4.51657	0
MAPK1_RAT	203	209	YTKSIDI			6	839.451	VTX11e-0P	30	842.224	0	2.26722	0.004147	4.52515	0
MAPK1_RAT	203	209	YTKSIDI			6	839.451	VTX11e-0P	60	842.52	0	2.56322	0.004147	4.52626	0
MAPK1_RAT	203	209	YTKSIDI			6	839.451	VTX11e-0P	90	842.756	0	2.79969	0.004147	4.52328	0
MAPK1_RAT	203	209	YTKSIDI			6	839.451	VTX11e-0P	180	842.928	0	2.97138	0.004147	4.51671	0
MAPK1_RAT	203	210	YTKSIDIW			7	1025.53	VTX11e-0P	0	1026.13	0.00245	0	0	5.96676	0.000619
MAPK1_RAT	203	210	YTKSIDIW			7	1025.53	VTX11e-0P	0.001	1026.26	0	0.136637	0.00245	5.85314	0
MAPK1_RAT	203	210	YTKSIDIW			7	1025.53	VTX11e-0P	0.5	1027.03	0	0.900786	0.00245	5.8361	0
MAPK1_RAT	203	210	YTKSIDIW			7	1025.53	VTX11e-0P	1	1027.19	0	1.06839	0.00245	5.83553	0
MAPK1_RAT	203	210	YTKSIDIW			7	1025.53	VTX11e-0P	3	1027.3	0	1.17575	0.00245	5.85982	0
MAPK1_RAT	203	210	YTKSIDIW			7	1025.53	VTX11e-0P	8	1027.59	0	1.46434	0.00245	5.85205	0
MAPK1_RAT	203	210	YTKSIDIW			7	1025.53	VTX11e-0P	16	1027.92	0	1.79317	0.00245	5.84385	0
MAPK1_RAT	203	210	YTKSIDIW			7	1025.53	VTX11e-0P	30	1028.18	0	2.05117	0.00245	5.85246	0
MAPK1_RAT	203	210	YTKSIDIW			7	1025.53	VTX11e-0P	60	1028.4	0	2.27533	0.00245	5.85126	0
MAPK1_RAT	203	210	YTKSIDIW			7	1025.53	VTX11e-0P	90	1028.56	0	2.43203	0.00245	5.84604	0
MAPK1_RAT	203	210	YTKSIDIW			7	1025.53	VTX11e-0P	180	1028.75	0	2.62309	0.00245	5.84246	0
MAPK1_RAT	207	213	IDIWSVG			6	789.414	VTX11e-0P	0	789.875	0.008382	0	0	6.63848	0.00667
MAPK1_RAT	207	213	IDIWSVG			6	789.414	VTX11e-0P	0.001	789.928	0	0.052416	0.008382	6.54021	0
MAPK1_RAT	207	213	IDIWSVG			6	789.414	VTX11e-0P	0.5	789.927	0	0.052329	0.008382	6.53003	0
MAPK1_RAT	207	213	IDIWSVG			6	789.414	VTX11e-0P	1	789.969	0	0.093582	0.008382	6.52799	0
MAPK1_RAT	207	213	IDIWSVG			6	789.414	VTX11e-0P	3	790	0	0.124543	0.008382	6.54911	0
MAPK1_RAT	207	213	IDIWSVG			6	789.414	VTX11e-0P	8	790.037	0	0.161369	0.008382	6.5435	0
MAPK1_RAT	207	213	IDIWSVG			6	789.414	VTX11e-0P	16	790.075	0	0.200126	0.008382	6.5291	0
MAPK1_RAT	207	213	IDIWSVG			6	789.414	VTX11e-0P	30	790.21	0	0.334568	0.008382	6.53748	0
MAPK1_RAT	207	213	IDIWSVG			6	789.414	VTX11e-0P	60	790.395	0	0.520037	0.008382	6.53568	0
MAPK1_RAT	207	213	IDIWSVG			6	789.414	VTX11e-0P	90	790.511	0	0.635822	0.008382	6.52944	0
MAPK1_RAT	207	213	IDIWSVG			6	789.414	VTX11e-0P	180	790.602	0	0.727302	0.008382	6.53763	0
MAPK1_RAT	220	235	LSNRPIFPGKHYLDQL			13	1898.03	VTX11e-0P	0	1899.15	0.002388	0	0	5.19448	0.001711
MAPK1_RAT	220	235	LSNRPIFPGKHYLDQL			13	1898.03	VTX11e-0P	0.001	1899.46	0	0.307114	0.002388	5.12226	0
MAPK1_RAT	220	235	LSNRPIFPGKHYLDQL			13	1898.03	VTX11e-0P	0.5	1902.74	0	3.5903	0.002388	5.10131	0
MAPK1_RAT	220	235	LSNRPIFPGKHYLDQL			13	1898.03	VTX11e-0P	1	1903.3	0	4.14699	0.002388	5.09456	0
MAPK1_RAT	220	235	LSNRPIFPGKHYLDQL			13	1898.03	VTX11e-0P	3	1903.68	0	4.53421	0.002388	5.1204	0
MAPK1_RAT	220	235	LSNRPIFPGKHYLDQL			13	1898.03	VTX11e-0P	8	1903.96	0	4.80768	0.002388	5.11198	0
MAPK1_RAT	220	235	LSNRPIFPGKHYLDQL			13	1898.03	VTX11e-0P	16	1904.47	0	5.31805	0.002388	5.10628	0
MAPK1_RAT	220	235	LSNRPIFPGKHYLDQL			13	1898.03	VTX11e-0P	30	1904.55	0	5.39873	0.002388	5.11461	0
MAPK1_RAT	220	235	LSNRPIFPGKHYLDQL			13	1898.03	VTX11e-0P	60	1904.78	0	5.63191	0.002388	5.11626	0
MAPK1_RAT	220	235	LSNRPIFPGKHYLDQL			13	1898.03	VTX11e-0P	90	1904.93	0	5.78348	0.002388	5.10259	0
MAPK1_RAT	220	235	LSNRPIFPGKHYLDQL			13	1898.03	VTX11e-0P	180	1904.99	0	5.84563	0.002388	5.105	0
MAPK1_RAT	236	247	NHILGILGSPSQ			10	1235.67	VTX11e-0P	0	1236.38	0.006905	0	0	5.46859	0.0006
MAPK1_RAT	236	247	NHILGILGSPSQ			10	1235.67	VTX11e-0P	0.001	1236.58	0	0.201391	0.006905	5.39569	0
MAPK1_RAT	236	247	NHILGILGSPSQ			10	1235.67	VTX11e-0P	0.5	1237.62	0	1.23503	0.006905	5.3844	0
MAPK1_RAT	236	247	NHILGILGSPSQ			10	1235.67	VTX11e-0P	1	1237.77	0	1.38692	0.006905	5.37422	0
MAPK1_RAT	236	247	NHILGILGSPSQ			10	1235.67	VTX11e-0P	3	1237.83	0	1.44686	0.006905	5.39834	0
MAPK1_RAT	236	247	NHILGILGSPSQ			10	1235.67	VTX11e-0P	8	1238.06	0	1.67364	0.006905	5.3882	0
MAPK1_RAT	236	247	NHILGILGSPSQ			10	1235.67	VTX11e-0P	16	1238.31	0	1.93287	0.006905	5.3834	0
MAPK1_RAT	236	247	NHILGILGSPSQ			10	1235.67	VTX11e-0P	30	1238.95	0	2.56476	0.006905	5.39278	0
MAPK1_RAT	236	247	NHILGILGSPSQ			10	1235.67	VTX11e-0P	60	1239.31	0	2.93115	0.006905	5.39502	0
MAPK1_RAT	236	247	NHILGILGSPSQ			10	1235.67	VTX11e-0P	90	1240.23	0	3.85013	0.006905	5.38085	0
MAPK1_RAT	236	247	NHILGILGSPSQ			10	1235.67	VTX11e-0P	180	1240.79	0	4.40968	0.006905	5.38273	0
MAPK1_RAT	236	248	NHILGILGSPSQE			11	1364.72	VTX11e-0P	0	1365.46	0.010325	0	0	5.49897	0.001422
MAPK1_RAT	236	248	NHILGILGSPSQE			11	1364.72	VTX11e-0P	0.001	1365.69	0	0.232906	0.010325	5.42686	0
MAPK1_RAT	236	248	NHILGILGSPSQE			11	1364.72	VTX11e-0P	0.5	1367.12	0	1.66713	0.010325	5.40515	0
MAPK1_RAT	236	248	NHILGILGSPSQE			11	1364.72	VTX11e-0P	1	1367.3	0	1.84554	0.010325	5.41328	0
MAPK1_RAT	236	248	NHILGILGSPSQE			11	1364.72	VTX11e-0P	3	1367.4	0	1.93872	0.010325	5.42868	0
MAPK1_RAT	236	248	NHILGILGSPSQE			11	1364.72	VTX11e-0P	8	1367.65	0	2.19404	0.010325	5.41944	0
MAPK1_RAT	236	248	NHILGILGSPSQE			11	1364.72	VTX11e-0P	16	1368	0	2.54825	0.010325	5.40759	0
MAPK1_RAT	236	248	NHILGILGSPSQE			11	1364.72	VTX11e-0P	30	1368.37	0	2.91273	0.010325	5.42286	0
MAPK1_RAT	236	248	NHILGILGSPSQE			11	1364.72	VTX11e-0P	60	1368.74	0	3.28308	0.010325	5.42389	0
MAPK1_RAT	236	248	NHILGILGSPSQE			11	1364.72	VTX11e-0P	90	1369.52	0	4.06448	0.010325	5.41369	0
MAPK1_RAT	236	248	NHILGILGSPSQE			11	1364.72	VTX11e-0P	180	1370.12	0	4.65915	0.010325	5.41196	0
MAPK1_RAT	236	252	NHILGILGSPSQEDLNC			15	1809.88	VTX11e-0P	0	1810.99	0.003171	0	0	5.85676	0.001864
MAPK1_RAT	236	252	NHILGILGSPSQEDLNC			15	1809.88	VTX11e-0P	0.001	1811.39	2.27374e-13	0.400799	0.003171	5.77328	0
MAPK1_RAT	236	252	NHILGILGSPSQEDLNC			15	1809.88	VTX11e-0P	0.5	1813.95	2.27374e-13	2.956	0.003171	5.75062	0
MAPK1_RAT	236	252	NHILGILGSPSQEDLNC			15	1809.88	VTX11e-0P	1	1814.34	2.27374e-13	3.35185	0.003171	5.75851	0
MAPK1_RAT	236	252	NHILGILGSPSQEDLNC			15	1809.88	VTX11e-0P	3	1814.55	2.27374e-13	3.56315	0.003171	5.77876	0
MAPK1_RAT	236	252	NHILGILGSPSQEDLNC			15	1809.88	VTX11e-0P	8	1815.01	2.27374e-13	4.01449	0.003171	5.77109	0
MAPK1_RAT	236	252	NHILGILGSPSQEDLNC			15	1809.88	VTX11e-0P	16	1815.66	0	4.67124	0.003171	5.75726	0
MAPK1_RAT	236	252	NHILGILGSPSQEDLNC			15	1809.88	VTX11e-0P	30	1815.95	0	4.95948	0.003171	5.7694	0
MAPK1_RAT	236	252	NHILGILGSPSQEDLNC			15	1809.88	VTX11e-0P	60	1816.35	2.27374e-13	5.36292	0.003171	5.76869	0
MAPK1_RAT	236	252	NHILGILGSPSQEDLNC			15	1809.88	VTX11e-0P	90	1817.17	0	6.17459	0.003171	5.75572	0
MAPK1_RAT	236	252	NHILGILGSPSQEDLNC			15	1809.88	VTX11e-0P	180	1817.67	0	6.6781	0.003171	5.75475	0
MAPK1_RAT	240	248	GILGSPSQE			7	887.447	VTX11e-0P	0	887.923	0.004624	0	0	4.74131	0.001144
MAPK1_RAT	240	248	GILGSPSQE			7	887.447	VTX11e-0P	0.001	888.153	0	0.230347	0.004624	4.68905	0
MAPK1_RAT	240	248	GILGSPSQE			7	887.447	VTX11e-0P	0.5	889.679	0	1.75625	0.004624	4.67341	0
MAPK1_RAT	240	248	GILGSPSQE			7	887.447	VTX11e-0P	1	889.826	0	1.90277	0.004624	4.66873	0
MAPK1_RAT	240	248	GILGSPSQE			7	887.447	VTX11e-0P	3	889.86	0	1.93718	0.004624	4.69383	0
MAPK1_RAT	240	248	GILGSPSQE			7	887.447	VTX11e-0P	8	890.067	0	2.14375	0.004624	4.68203	0
MAPK1_RAT	240	248	GILGSPSQE			7	887.447	VTX11e-0P	16	890.367	0	2.44374	0.004624	4.67208	0
MAPK1_RAT	240	248	GILGSPSQE			7	887.447	VTX11e-0P	30	890.551	0	2.62783	0.004624	4.6855	0
MAPK1_RAT	240	248	GILGSPSQE			7	887.447	VTX11e-0P	60	890.685	0	2.76211	0.004624	4.68679	0
MAPK1_RAT	240	248	GILGSPSQE			7	887.447	VTX11e-0P	90	890.989	0	3.06557	0.004624	4.6764	0
MAPK1_RAT	240	248	GILGSPSQE			7	887.447	VTX11e-0P	180	891.174	0	3.25076	0.004624	4.67327	0
MAPK1_RAT	240	250	GILGSPSQEDL			9	1115.56	VTX11e-0P	0	1116.16	0.012526	0	0	5.60072	0.000156
MAPK1_RAT	240	250	GILGSPSQEDL			9	1115.56	VTX11e-0P	0.001	1116.5	0	0.336716	0.012526	5.54004	0
MAPK1_RAT	240	250	GILGSPSQEDL			9	1115.56	VTX11e-0P	0.5	1117.99	0	1.82934	0.012526	5.53099	0
MAPK1_RAT	240	250	GILGSPSQEDL			9	1115.56	VTX11e-0P	1	1118.22	0	2.05685	0.012526	5.52208	0
MAPK1_RAT	240	250	GILGSPSQEDL			9	1115.56	VTX11e-0P	3	1118.58	0	2.41765	0.012526	5.54707	0
MAPK1_RAT	240	250	GILGSPSQEDL			9	1115.56	VTX11e-0P	8	1118.86	0	2.6927	0.012526	5.53873	0
MAPK1_RAT	240	250	GILGSPSQEDL			9	1115.56	VTX11e-0P	16	1119.4	0	3.23413	0.012526	5.532	0
MAPK1_RAT	240	250	GILGSPSQEDL			9	1115.56	VTX11e-0P	30	1119.5	0	3.33868	0.012526	5.53706	0
MAPK1_RAT	240	250	GILGSPSQEDL			9	1115.56	VTX11e-0P	60	1119.79	0	3.63064	0.012526	5.53988	0
MAPK1_RAT	240	250	GILGSPSQEDL			9	1115.56	VTX11e-0P	90	1120.02	0	3.85374	0.012526	5.5316	0
MAPK1_RAT	240	250	GILGSPSQEDL			9	1115.56	VTX11e-0P	180	1120.23	0	4.06733	0.012526	5.52535	0
MAPK1_RAT	240	252	GILGSPSQEDLNC			11	1332.61	VTX11e-0P	0	1333.44	0.009507	0	0	5.42514	0.00082
MAPK1_RAT	240	252	GILGSPSQEDLNC			11	1332.61	VTX11e-0P	0.001	1333.82	0	0.382374	0.009507	5.37913	0
MAPK1_RAT	240	252	GILGSPSQEDLNC			11	1332.61	VTX11e-0P	0.5	1336.3	0	2.85674	0.009507	5.36552	0
MAPK1_RAT	240	252	GILGSPSQEDLNC			11	1332.61	VTX11e-0P	1	1336.76	0	3.31947	0.009507	5.35646	0
MAPK1_RAT	240	252	GILGSPSQEDLNC			11	1332.61	VTX11e-0P	3	1337.05	0	3.60582	0.009507	5.38325	0
MAPK1_RAT	240	252	GILGSPSQEDLNC			11	1332.61	VTX11e-0P	8	1337.32	0	3.88051	0.009507	5.37136	0
MAPK1_RAT	240	252	GILGSPSQEDLNC			11	1332.61	VTX11e-0P	16	1337.93	0	4.49024	0.009507	5.36987	0
MAPK1_RAT	240	252	GILGSPSQEDLNC			11	1332.61	VTX11e-0P	30	1338.08	2.27374e-13	4.64487	0.009507	5.37533	0
MAPK1_RAT	240	252	GILGSPSQEDLNC			11	1332.61	VTX11e-0P	60	1338.37	0	4.93332	0.009507	5.38057	0
MAPK1_RAT	240	252	GILGSPSQEDLNC			11	1332.61	VTX11e-0P	90	1338.57	0	5.13356	0.009507	5.36859	0
MAPK1_RAT	240	252	GILGSPSQEDLNC			11	1332.61	VTX11e-0P	180	1338.86	0	5.42231	0.009507	5.36556	0
MAPK1_RAT	261	276	YLLSLPHKNKVPWNRL			13	1978.14	VTX11e-0P	0	1979.31	0.004166	0	0	5.12257	0.000567
MAPK1_RAT	261	276	YLLSLPHKNKVPWNRL			13	1978.14	VTX11e-0P	0.001	1979.59	0	0.278219	0.004166	5.04974	0
MAPK1_RAT	261	276	YLLSLPHKNKVPWNRL			13	1978.14	VTX11e-0P	0.5	1981.46	0	2.15112	0.004166	5.03817	0
MAPK1_RAT	261	276	YLLSLPHKNKVPWNRL			13	1978.14	VTX11e-0P	1	1982.25	0	2.93651	0.004166	5.02733	0
MAPK1_RAT	261	276	YLLSLPHKNKVPWNRL			13	1978.14	VTX11e-0P	3	1982.79	0	3.47583	0.004166	5.04836	0
MAPK1_RAT	261	276	YLLSLPHKNKVPWNRL			13	1978.14	VTX11e-0P	8	1983.27	2.27374e-13	3.9578	0.004166	5.03884	0
MAPK1_RAT	261	276	YLLSLPHKNKVPWNRL			13	1978.14	VTX11e-0P	16	1983.89	0	4.57843	0.004166	5.02855	0
MAPK1_RAT	261	276	YLLSLPHKNKVPWNRL			13	1978.14	VTX11e-0P	30	1984.34	2.27374e-13	5.03046	0.004166	5.04594	0
MAPK1_RAT	261	276	YLLSLPHKNKVPWNRL			13	1978.14	VTX11e-0P	60	1984.54	0	5.22572	0.004166	5.04633	0
MAPK1_RAT	261	276	YLLSLPHKNKVPWNRL			13	1978.14	VTX11e-0P	90	1984.91	2.27374e-13	5.60093	0.004166	5.02693	0
MAPK1_RAT	261	276	YLLSLPHKNKVPWNRL			13	1978.14	VTX11e-0P	180	1984.76	0	5.44582	0.004166	5.03797	0
MAPK1_RAT	263	280	LSLPHKNKVPWNRLFPNA			14	2131.19	VTX11e-0P	0	2132.47	0.010946	0	0	5.28751	0.004321
MAPK1_RAT	263	280	LSLPHKNKVPWNRLFPNA			14	2131.19	VTX11e-0P	0.001	2132.76	0	0.29235	0.010946	5.18959	0
MAPK1_RAT	263	280	LSLPHKNKVPWNRLFPNA			14	2131.19	VTX11e-0P	0.5	2135.55	0	3.08101	0.010946	5.1637	0
[truncated: 239 more rows]

## Sheet: VTX11e-2P
Protein	Start	End	Sequence	Modification	Fragment	MaxUptake	MHP	State	Exposure	Center	Center SD	Uptake	Uptake SD	RT	RT SD
[truncated: 891 more rows]

[truncated: 38 more sheets: GDC0994-0P, GDC0994-2P, Inh #1-0P, Inh #1-2P, Inh #2-0P, Inh #2-2P, Inh #3-0P, Inh #3-2P, Inh #4-0P, Inh #4-2P, Inh #5-0P, Inh #5-2P, Inh #6-0P, Inh #6-2P, Inh #7-0P, Inh #7-2P, Inh #8-0P, Inh #8-2P, Inh #9-0P, Inh #9-2P …]
